# Supplementary material for: Ontology-guided clustering enables proteomic analysis of rare pediatric disorders
Source: EMBO Mol Med. 2025 May 27;17(7):1842–67. doi: 10.1038/s44321-025-00253-z (PMC12254340; doi:10.1038/s44321-025-00253-z)
Supplement: Supplementary file 1 — Table EV1 [file 44321_2025_253_MOESM1_ESM.xlsx]

## Sheet: Urine
	Table EV1: Isolation windows of the dia-PASEF scans for the mDIA data acquisition of urine samples
	MS Type	Cyce Id	Start IM [1/K0]	End IM [1/K0]	Isolation m/z	Isolation Width
	MS1	0	-	-	-	-
	PASEF	1	0.86	1.3	595.285	9.99
	PASEF	1	0.7	0.86	343.695	61.01
	PASEF	2	0.87	1.3	606.465	12.37
	PASEF	2	0.7	0.87	385.705	23.01
	PASEF	3	0.88	1.3	617.795	10.29
	PASEF	3	0.7	0.88	403.05	11.68
	PASEF	4	0.88	1.3	628.81	11.74
	PASEF	4	0.7	0.88	415.735	13.69
	PASEF	5	0.89	1.3	641.985	14.61
	PASEF	5	0.7	0.89	428.905	12.65
	PASEF	6	0.89	1.3	655.31	12.04
	PASEF	6	0.7	0.89	439.995	9.53
	PASEF	7	0.9	1.3	668.085	13.51
	PASEF	7	0.7	0.9	451	12.48
	PASEF	8	0.91	1.3	681.27	12.86
	PASEF	8	0.7	0.91	461.395	8.31
	PASEF	9	0.91	1.3	695.015	14.63
	PASEF	9	0.7	0.91	470.66	10.22
	PASEF	10	0.92	1.3	710.36	16.06
	PASEF	10	0.7	0.92	481.19	10.84
	PASEF	11	0.92	1.3	727.62	18.46
	PASEF	11	0.7	0.92	491.69	10.16
	PASEF	12	0.93	1.3	744.89	16.08
	PASEF	12	0.7	0.93	502.685	11.83
	PASEF	13	0.94	1.3	760.925	15.99
	PASEF	13	0.7	0.94	512.925	8.65
	PASEF	14	0.95	1.3	780.425	23.01
	PASEF	14	0.7	0.95	521.52	8.54
	PASEF	15	0.96	1.3	805.175	26.49
	PASEF	15	0.7	0.96	530.81	10.04
	PASEF	16	0.97	1.3	832.94	29.04
	PASEF	16	0.7	0.97	541.725	11.79
	PASEF	17	0.98	1.3	865.21	35.5
	PASEF	17	0.7	0.98	553.46	11.68
	PASEF	18	0.99	1.3	908.19	50.46
	PASEF	18	0.7	0.99	565.315	12.03
	PASEF	19	1.02	1.3	969.18	71.52
	PASEF	19	0.7	1.02	575.475	8.29
	PASEF	20	1.06	1.3	1082.74	155.6
	PASEF	20	0.7	1.06	584.955	10.67
