# Supplementary material for: Ontology-guided clustering enables proteomic analysis of rare pediatric disorders
Source: EMBO Mol Med. 2025 May 27;17(7):1842–67. doi: 10.1038/s44321-025-00253-z (PMC12254340; doi:10.1038/s44321-025-00253-z)
Supplement: Supplementary file 2 — Table EV2 [file 44321_2025_253_MOESM2_ESM.xlsx]

## Sheet: Neat plasma
	Table EV2: Isolation windows of the dia-PASEF scans for the label-free DIA data acquisition of neat plasma samples
	MS Type	Cyce Id	Start IM [1/K0]	End IM [1/K0]	Isolation m/z	Isolation Width
	MS1	0	-	-	-	-
	PASEF	1	0.84	1.3	684.865	20.99
	PASEF	1	0.7	0.84	391.855	83.39
	PASEF	2	0.87	1.3	706.85	22.98
	PASEF	2	0.7	0.87	450.545	33.99
	PASEF	3	0.89	1.3	730.12	23.56
	PASEF	3	0.7	0.89	480.655	26.23
	PASEF	4	0.9	1.3	754.655	25.51
	PASEF	4	0.7	0.9	505.175	22.81
	PASEF	5	0.92	1.3	781.165	27.51
	PASEF	5	0.7	0.92	526.935	20.71
	PASEF	6	0.94	1.3	810.145	30.45
	PASEF	6	0.7	0.94	547.285	19.99
	PASEF	7	0.95	1.3	841.395	32.05
	PASEF	7	0.7	0.95	566.625	18.69
	PASEF	8	0.97	1.3	875.67	36.5
	PASEF	8	0.7	0.97	585.395	18.85
	PASEF	9	0.99	1.3	915.55	43.26
	PASEF	9	0.7	0.99	604.545	19.45
	PASEF	10	1.01	1.3	964.31	54.26
	PASEF	10	0.7	1.01	624.045	19.55
	PASEF	11	1.04	1.3	1028.49	74.11
	PASEF	11	0.7	1.04	643.82	20
	PASEF	12	1.09	1.3	1132.74	134.39
	PASEF	12	0.7	1.09	664.095	20.55
