# Supplementary material for: Ontology-guided clustering enables proteomic analysis of rare pediatric disorders
Source: EMBO Mol Med. 2025 May 27;17(7):1842–67. doi: 10.1038/s44321-025-00253-z (PMC12254340; doi:10.1038/s44321-025-00253-z)
Supplement: Supplementary file 4 — Dataset EV1 [file 44321_2025_253_MOESM4_ESM.xlsx]

## Sheet: Urine
	Dataset EV1: Demographics of all participants that provided urine samples
	Status	sct_code	sct_description	Sex	female	female	female	female	female	female	female	female	female	female	female	female	female	female	female	male	male	male	male	male	male	male	male	male	male	male	male	male	male	male
				Age	3	4	5	6	7	8	9	10	11	12	13	14	15	16	17	3	4	5	6	7	8	9	10	11	12	13	14	15	16	17
	Control	102506008	Well child (finding)		3	1	5	3	1	6	7	7	10	4	6	6	3	1	3	3	7	3	6	4	2	2	2	1	6	2	1	3	3	2
	Diagnosed	241006	Epilepsia partialis continua (disorder)																										1
	Diagnosed	1145003	Developmental speech disorder (disorder)																											1
	Diagnosed	1212005	Childhood type dermatomyositis (disorder)													1
	Diagnosed	1415005	Lymphangitis (disorder)																								1
	Diagnosed	1563006	Protein S deficiency disease (disorder)				1																									1
	Diagnosed	2897005	Immune thrombocytopenia (disorder)																		1			1
	Diagnosed	3716002	Goiter (disorder)														1
	Diagnosed	3723001	Arthritis (disorder)														1
	Diagnosed	4556007	Gastritis (disorder)																													1
	Diagnosed	7163005	Urinary tract obstruction (disorder)																				1						1
	Diagnosed	7199000	Tuberous sclerosis syndrome (disorder)									1													1
	Diagnosed	7724006	Nephritic syndrome (disorder)									1
	Diagnosed	9417000	Platelet dense granule deficiency (disorder)									1
	Diagnosed	9826008	Conjunctivitis (disorder)				1
	Diagnosed	10446001	Aspergilloma (disorder)																															1
	Diagnosed	10509002	Acute bronchitis (disorder)																					1
	Diagnosed	11296007	Stenosis of trachea (disorder)																				1
	Diagnosed	12579009	Familial Mediterranean fever (disorder)					3					1		2					1	1	1				1				1	1	1		1
	Diagnosed	13196008	Secondary diabetes insipidus (disorder)																									1
	Diagnosed	13644009	Hypercholesterolemia (disorder)																						1
	Diagnosed	14302001	Amenorrhea (finding)																1
	Diagnosed	14669001	Acute renal failure syndrome (disorder)									1												1
	Diagnosed	15188001	Hearing loss (disorder)												1
	Diagnosed	18604004	Factor XIII deficiency disease (disorder)																			1
	Diagnosed	18735004	Congenital omphalocele (disorder)		1
	Diagnosed	19267009	Lupus anticoagulant disorder (disorder)																	1											1		1
	Diagnosed	19598007	Generalized epilepsy (disorder)																		1
	Diagnosed	21522001	Abdominal pain (finding)																		1
	Diagnosed	21542005	Behcet's syndrome, neurologic type (disorder)																													1
	Diagnosed	21983002	Hashimoto thyroiditis (disorder)									1			1		1	1	1
	Diagnosed	22125009	Panniculitis (disorder)																1
	Diagnosed	22716005	Platelet disorder (disorder)										1	1				1															1
	Diagnosed	23238000	Common variable agammaglobulinemia (disorder)						1			1				1																1
	Diagnosed	24079001	Atopic dermatitis (disorder)																1						1
	Diagnosed	24526004	Inflammatory bowel disease (disorder)			1				1					1																	1
	Diagnosed	24700007	Multiple sclerosis (disorder)									1						1													1
	Diagnosed	26445008	Cat eye syndrome (disorder)																													1
	Diagnosed	26629001	Short bowel syndrome (disorder)															1
	Diagnosed	27503000	Gilbert's syndrome (disorder)													1
	Diagnosed	27868004	Chronic steatorrhea (disorder)						1
	Diagnosed	28293008	Hemophilia A (disorder)																	2		1	2	2	1		3		2		1	2	1
	Diagnosed	28295001	Middle lobe syndrome (disorder)										1
	Diagnosed	28366008	Cerebral arteritis (disorder)																					1
	Diagnosed	28637003	Acute tubulointerstitial nephritis (disorder)													1
	Diagnosed	29120000	Eosinophilic colitis (disorder)						1														1
	Diagnosed	29260007	Immunoglobulin A deficiency (disorder)																			1
	Diagnosed	30746006	Lymphadenopathy (disorder)																	1
	Diagnosed	31541009	Sarcoidosis (disorder)															1
	Diagnosed	31928004	Abscess of skin and/or subcutaneous tissue (disorder)																	3		1		1
	Diagnosed	32230006	Malabsorption syndrome (disorder)																			1
	Diagnosed	32390006	Panhypopituitarism (disorder)																												2	1
	Diagnosed	33937009	Lyme arthritis (disorder)													1															2
	Diagnosed	34000006	Crohn's disease (disorder)							1				1	2	1		2	2		1				1	1	1	1	2	1		2	3	3
	Diagnosed	34014006	Viral disease (disorder)																		1
	Diagnosed	34742003	Portal hypertension (disorder)																											1
	Diagnosed	36070007	Wiskott-Aldrich syndrome (disorder)																													1
	Diagnosed	36351005	Antithrombin III deficiency (disorder)																					1			1	1		1	1
	Diagnosed	36689008	Acute pyelonephritis (disorder)									1	1																			1
	Diagnosed	36948007	Fasciitis (disorder)																1
	Diagnosed	37193007	Factor VII deficiency (disorder)						1	2				1			1						1		1			1		1				1
	Diagnosed	37796009	Migraine (disorder)													1		1							1		1
	Diagnosed	38341003	Raised blood pressure (disorder)				1			1	1							1													1	1
	Diagnosed	38804009	Turner syndrome (disorder)				1
	Diagnosed	40930008	Hypothyroidism (disorder)																							1	1				1
	Diagnosed	40956001	Guillain-Barre syndrome (disorder)																							1				1
	Diagnosed	41040004	Complete trisomy 21 syndrome (disorder)								1		1			1
	Diagnosed	41788008	Hemophilia B (disorder)																			3	1
	Diagnosed	42513006	Punctate keratitis (disorder)																											1
	Diagnosed	43064006	Hydronephrosis (disorder)																													1
	Diagnosed	44553005	Dubin-Johnson syndrome (disorder)																											1
	Diagnosed	44785005	Minimal change disease (disorder)																													1
	Diagnosed	45414006	Glucocorticoid deficiency with achalasia (disorder)							1													1
	Diagnosed	46635009	Diabetes mellitus type 1 (disorder)						1		1			3	1	1	1	1						1			2	3	1	2	1	1	6	2
	Diagnosed	48130008	Hypogonadism (disorder)												1
	Diagnosed	48638002	Nephrocalcinosis (disorder)		4		1																								1
	Diagnosed	49218002	Hip pain (finding)														1
	Diagnosed	50926003	Job's syndrome (disorder)																						1
	Diagnosed	51771007	Postviral fatigue syndrome (disorder)														1
	Diagnosed	52254009	Nephrotic syndrome (disorder)																1
	Diagnosed	52675005	Vitamin K deficiency (disorder)																												1
	Diagnosed	52702003	Chronic fatigue syndrome (disorder)											1																			1
	Diagnosed	54280009	Kugelberg-Welander disease (disorder)																			1
	Diagnosed	54840006	Failure to thrive (disorder)																		2	1
	Diagnosed	54967001	Double kidney (disorder)		1										1
	Diagnosed	55464009	Systemic lupus erythematosus (disorder)												1	3			1
	Diagnosed	56108007	Congenital pelvic kidney (disorder)																				1
	Diagnosed	56727007	Vitiligo (disorder)											1
	Diagnosed	57676002	Joint pain (finding)											1	1
	Diagnosed	58554001	Empyema of pleura (disorder)		1
	Diagnosed	59967003	Acute laryngotracheitis with obstruction (disorder)																										1
	Diagnosed	62067003	Hypoplastic left heart syndrome (disorder)									1
	Diagnosed	62403005	Glucose-6-phosphate dehydrogenase deficiency anemia (disorder)															1			1
	Diagnosed	63480004	Chronic bronchitis (disorder)						1											1
	Diagnosed	63702009	Alstrom syndrome (disorder)																							1
	Diagnosed	65520001	Primary hyperoxaluria, type I (disorder)																									1
	Diagnosed	65880007	X-linked agammaglobulinemia (disorder)																	1	1						2			1				1
	Diagnosed	66760008	Optic neuritis (disorder)																													1
	Diagnosed	66944004	Autoimmune thyroiditis (disorder)											1
	Diagnosed	68225006	Alopecia areata (disorder)																1
	Diagnosed	68267002	Benign intracranial hypertension (disorder)									1																	1
	Diagnosed	68504005	Ataxia-telangiectasia syndrome (disorder)												1								1					1
	Diagnosed	68544003	Acute glomerulonephritis due to and following streptococcal infection (disorder)																					1
	Diagnosed	70534000	Occult spinal dysraphism sequence (disorder)										1
	Diagnosed	73064001	Thyrotropin overproduction (disorder)																1
	Diagnosed	74774004	Urticaria caused by cold (disorder)																1
	Diagnosed	75053002	Acute febrile mucocutaneous lymph node syndrome (disorder)																						1
	Diagnosed	75888001	Mesangiocapillary glomerulonephritis, type I (disorder)														1									1
	Diagnosed	76407009	Protein C deficiency disease (disorder)							1																1
	Diagnosed	76642003	Factor X deficiency (disorder)																														1
	Diagnosed	77098009	Pseudohypoaldosteronism (disorder)																					1
	Diagnosed	77274005	Idiopathic diabetes insipidus (disorder)																						1
	Diagnosed	78275009	Obstructive sleep apnea syndrome (disorder)																				1
	Diagnosed	78317008	XXXY syndrome (disorder)																									1
	Diagnosed	78868004	Chronic mucoid otitis media (disorder)																			1
	Diagnosed	79607001	Congenital hepatic fibrosis (disorder)																												1
	Diagnosed	83942000	Acute disseminated encephalomyelitis (disorder)																			1
	Diagnosed	84089009	Hiatal hernia (disorder)																												1
	Diagnosed	84757009	Epilepsy (disorder)																															1
	Diagnosed	85551004	Hypermobility syndrome (disorder)															1
	Diagnosed	86204009	Immotile cilia syndrome (disorder)															1
	Diagnosed	87991007	Gender identity disorder (disorder)															1
	Diagnosed	89155008	Systemic sclerosis (disorder)						1
	Diagnosed	89392001	Prader-Willi syndrome (disorder)				1	1		2		1			2		1										1					1
	Diagnosed	89454001	Shwachman syndrome (disorder)		1			1			1																1		1
	Diagnosed	90834002	Pain in limb (finding)														1
	Diagnosed	91302008	Sepsis (disorder)																													1
	Diagnosed	91637004	Myasthenia gravis (disorder)													1
	Diagnosed	91861009	Acute myeloid leukemia, disease (disorder)							1	1
	Diagnosed	92818009	Chronic myeloid leukemia (disorder)																														1
	Diagnosed	92824003	Neurofibromatosis, type 1 (disorder)														1																1
	Diagnosed	95448006	Thrombosis of pelvic vein (disorder)																												1
	Diagnosed	95566004	Urolithiasis (disorder)																	1					1
	Diagnosed	95570007	Kidney stone (disorder)																							1
	Diagnosed	95574003	Stenosis of ureter (disorder)		1		1	1												1						2	1		1			1
	Diagnosed	95643007	Autoimmune encephalitis (disorder)												1
	Diagnosed	103021001	Premature adrenarche (finding)							1
	Diagnosed	111363006	Proctoptosis (disorder)																	1
	Diagnosed	111395007	Nephrogenic diabetes insipidus (disorder)																				1
	Diagnosed	111407006	Hemolytic uremic syndrome (disorder)		1		2						2										1
	Diagnosed	111550004	Ovarian failure (disorder)															1
	Diagnosed	118599009	Hodgkin's disease (disorder)													1
	Diagnosed	126685009	Neoplasm of pharynx (disorder)																						1
	Diagnosed	126729006	Thrombotic microangiopathy (disorder)																								1
	Diagnosed	126764002	Congenital anomaly of intestinal tract (disorder)							1
	Diagnosed	128105004	von Willebrand disorder (disorder)					1		1						1						1						1
	Diagnosed	128106003	Hereditary von Willebrand disease type 1 (disorder)					1	1					1								1					1				1		2
	Diagnosed	128212001	Spinal muscular atrophy, type II (disorder)						1																		1
	Diagnosed	128241005	Inflammatory disease of liver (disorder)																				1
	Diagnosed	128294001	Chronic inflammatory disorder (disorder)																				1
	Diagnosed	134209002	Prolactinoma (disorder)																											1
	Diagnosed	134290008	Vocal cord dysfunction (finding)														1
	Diagnosed	162116003	Increased frequency of urination (finding)														1
	Diagnosed	189179009	Craniopharyngioma (disorder)																									1
	Diagnosed	190905008	Cystic fibrosis (disorder)		1	1	3	2		1	3	2	2		1	4	3	4	3		1	1	5	5	2	3	3	2	3	4	2	1	1	2
	Diagnosed	191011000	Common variable immunodeficiency with predominant abnormalities of B-cell numbers and functions (disorder)														1
	Diagnosed	191306005	Henoch-Schonlein purpura (disorder)												1
	Diagnosed	191347008	Cyclical neutropenia (disorder)																1
	Diagnosed	191714002	Dissociative convulsions (disorder)																											1
	Diagnosed	192759008	Cerebral venous sinus thrombosis (disorder)																											1
	Diagnosed	193497004	Vogt-Koyanagi-Harada disease (disorder)														1
	Diagnosed	195677001	Recurrent acute tonsillitis (disorder)			1
	Diagnosed	195797002	Adenoid vegetations (disorder)				1
	Diagnosed	195967001	Asthma (disorder)						1									1	1									2				1
	Diagnosed	196983007	Regional ileocolitis (disorder)																			1
	Diagnosed	197060001	Sigmoid volvulus (disorder)																										1
	Diagnosed	197118003	Constipation - functional (disorder)						1
	Diagnosed	197764002	Non-obstructive reflux-associated chronic pyelonephritis (disorder)		2						1					1							1		1			1	3		1
	Diagnosed	197811007	Vesicoureteric reflux (disorder)		2	1																							1
	Diagnosed	197927001	Recurrent urinary tract infection (disorder)			1													1
	Diagnosed	201796004	Systemic onset juvenile chronic arthritis (disorder)																											1
	Diagnosed	204739008	Congenital aganglionic megacolon (disorder)						1							1
	Diagnosed	204949001	Renal dysplasia (disorder)														1
	Diagnosed	205824006	Noonan's syndrome (disorder)				1																					1
	Diagnosed	224958001	Global developmental delay (disorder)																								1
	Diagnosed	230191005	Rasmussen syndrome (disorder)																					1
	Diagnosed	230381009	Localization-related epilepsy (disorder)						1																1	1					1
	Diagnosed	230413002	Juvenile absence epilepsy (disorder)																								1
	Diagnosed	230461009	Headache disorder (disorder)												1		1		1									1
	Diagnosed	233604007	Pneumonia (disorder)		1		1
	Diagnosed	234124003	Venous malformation (disorder)					1					1
	Diagnosed	234134007	Venous-lymphatic malformation (disorder)																														1
	Diagnosed	234457009	Hypofibrinogenemia (disorder)																												1
	Diagnosed	234467004	Thrombophilia (disorder)								1
	Diagnosed	234532001	Immunodeficiency disorder (disorder)																								1	1	1			1
	Diagnosed	234546001	Immunoglobulin G2 deficiency (disorder)																		1
	Diagnosed	234548000	Immunoglobulin G3 deficiency (disorder)																		1
	Diagnosed	234549008	Immunoglobulin G4 deficiency (disorder)												1
	Diagnosed	234550008	Immunoglobulin G1 deficiency (disorder)					1																1
	Diagnosed	234633000	Centromeric instability of chromosomes 1,9 and 16 and immunodeficiency (disorder)																			1
	Diagnosed	235494005	Chronic pancreatitis (disorder)							1
	Diagnosed	235595009	Gastroesophageal reflux disease (disorder)							1						1
	Diagnosed	235599003	Eosinophilic esophagitis (disorder)																			1	1	1								1
	Diagnosed	235746007	Indeterminate colitis (disorder)												1									1				1				1
	Diagnosed	235856003	Disorder of liver (disorder)		1															1
	Diagnosed	236069009	Chronic constipation (finding)						1					1	1	1	1					1			1
	Diagnosed	236381000	Steroid-resistant nephrotic syndrome (disorder)													1
	Diagnosed	236382007	Steroid-dependent nephrotic syndrome (disorder)			1													1				2							1
	Diagnosed	236407003	IgA nephropathy (disorder)													1														1
	Diagnosed	236461000	Distal renal tubular acidosis (disorder)							1
	Diagnosed	236504007	Henoch-SchÃ¶nlein nephritis (disorder)												1					1								1						1
	Diagnosed	236531005	Renal dysplasia and retinal aplasia (disorder)																1
	Diagnosed	237689000	Growth hormone neurosecretory dysfunction (disorder)																												1	1
	Diagnosed	237764004	Congenital adrenal hypoplasia, X-linked (disorder)																														1
	Diagnosed	237813007	Constitutional delay of growth and puberty (disorder)																		1
	Diagnosed	237835004	Constitutional tall stature (finding)								1
	Diagnosed	237836003	Short stature disorder (disorder)					1				2		2								1	2					2	2			1		2
	Diagnosed	239802003	Juvenile psoriatic arthritis (disorder)											1																		1
	Diagnosed	240096000	Mitochondrial cytopathy (disorder)																													1
	Diagnosed	248251001	Bleeds easily (finding)												1			1			1								1	1
	Diagnosed	248290002	Developmental delay (disorder)		1																									1
	Diagnosed	253638007	Anomalous origin of left pulmonary artery from right pulmonary artery (disorder)																			1
	Diagnosed	253900005	Congenital posterior urethral valves (disorder)																												1
	Diagnosed	254976006	Optic nerve glioma (disorder)									1
	Diagnosed	255033000	Thyroid adenoma (disorder)												1
	Diagnosed	266162007	Enterobiasis (disorder)																						1
	Diagnosed	267036007	Dyspnea (finding)																			1
	Diagnosed	267258002	Small for gestational age fetus (disorder)												1																1
	Diagnosed	267395000	Adrenogenital disorder (disorder)			1				1		1			1	5						1	1			1		1	1	1	1
	Diagnosed	271594007	Syncope (disorder)														1
	Diagnosed	275546001	History of - thrombosis (situation)								1																					1
	Diagnosed	277369003	Hamartoma of brain (disorder)																													1
	Diagnosed	278504009	Afibrinogenemia (disorder)						1
	Diagnosed	281857003	Persistent microscopic hematuria (disorder)		1	2										1
	Diagnosed	302233006	Renal artery stenosis (disorder)								1
	Diagnosed	302690004	Encopresis (finding)																					1
	Diagnosed	302849000	Nephroblastoma (disorder)											1																1
	Diagnosed	302859004	Osteoid osteoma (disorder)																														1
	Diagnosed	307132003	Common bile duct calculus (disorder)										1
	Diagnosed	309776008	Costello syndrome (disorder)						1
	Diagnosed	353295004	Graves' disease (disorder)										1						1
	Diagnosed	359711001	Hereditary von Willebrand disease type 2A (disorder)												1									1
	Diagnosed	361131008	Isolated primary Raynaud's phenomenon (disorder)										1
	Diagnosed	371015003	Congenital absence of both testes (disorder)																									1
	Diagnosed	373583002	Congenital obstructive megaureter (disorder)						1						1					1			1
	Diagnosed	373621006	Chronic pain syndrome (disorder)											1				1
	Diagnosed	385482004	Osteogenesis imperfecta type I (disorder)																				1
	Diagnosed	386572005	Psychogenic syncope (disorder)											1							1
	Diagnosed	386584007	Adrenal cortical hypofunction (disorder)									2
	Diagnosed	386661006	Fever (finding)														1
	Diagnosed	387759001	Chronic granulomatous disease (disorder)																							1
	Diagnosed	396331005	Celiac disease (disorder)		1	5	2	2	3	1	2	4	6	3	1	2	1	3	1			1	2	2	2	3	1	3	5	1	2		3	2
	Diagnosed	397827003	Growth hormone deficiency (disorder)																			1					2		2	1	1	1		1
	Diagnosed	397923000	Somatization disorder (disorder)													1
	Diagnosed	398036000	Familial hypercholesterolemia (disorder)																										1
	Diagnosed	398049005	Mixed collagen vascular disease (disorder)												1		1
	Diagnosed	398114001	Ehlers-Danlos syndrome (disorder)																											1
	Diagnosed	399020009	Congestive cardiomyopathy (disorder)												1
	Diagnosed	399094007	Familial hematuria (disorder)					1																									1
	Diagnosed	400003000	Delayed puberty (disorder)																													1
	Diagnosed	400159008	Congenital vascular malformation (disorder)							1
	Diagnosed	400178008	Lymphangioma (disorder)																													1
	Diagnosed	400179000	Precocious puberty (disorder)							1	1
	Diagnosed	402409001	Episodic urticaria (disorder)			1			1					1
	Diagnosed	403760006	XXYY syndrome (disorder)																										1
	Diagnosed	403833009	Tumor necrosis factor receptor-associated periodic fever syndrome (disorder)																			1
	Diagnosed	406444002	Laryngeal spasm (disorder)																				1
	Diagnosed	410797009	Juvenile seronegative polyarthritis (disorder)											1	1	1
	Diagnosed	410798004	Juvenile idiopathic arthritis, oligoarthritis (disorder)			1	1						1	1		1										1
	Diagnosed	410800006	Juvenile idiopathic arthritis, extended oligoarthritis (disorder)																										1
	Diagnosed	410801005	Juvenile idiopathic arthritis, enthesitis related arthritis (disorder)														1
	Diagnosed	414029004	Disorder of immune function (disorder)				1	1	1		1			1						2	3	1	2	1	1				1
	Diagnosed	414916001	Obesity (disorder)												2		3												1	2	1
	Diagnosed	416189003	Exostosis (disorder)																				1
	Diagnosed	417357006	Sickling disorder due to hemoglobin S (disorder)																								1
	Diagnosed	418839003	Tubulointerstitial nephritis with uveitis syndrome (disorder)													1
	Diagnosed	421293001	Unexplained visual loss (disorder)								1
	Diagnosed	421455009	Episodic ataxia (disorder)			1
	Diagnosed	422065006	Constitutional short stature (disorder)					1
	Diagnosed	422587007	Nausea (finding)													1
	Diagnosed	427020007	Cerebral vasculitis (disorder)																														1
	Diagnosed	427296003	Thalamic infarction (disorder)															1
	Diagnosed	427631000	At increased risk of venous thromboembolus (finding)																														1
	Diagnosed	427744002	Hemangioendothelioma of liver (disorder)																								1
	Diagnosed	428519006	Mixed obstructive and restrictive ventilatory defect (finding)																													1
	Diagnosed	428724006	Arthropathy of knee joint (disorder)																						1
	Diagnosed	431856006	Chronic kidney disease stage 2 (disorder)											1	1															1		1
	Diagnosed	432328008	Neuroblastoma (disorder)						1
	Diagnosed	432504007	Cerebral infarction (disorder)																					1							1
	Diagnosed	433144002	Chronic kidney disease stage 3 (disorder)					1									1		1						1
	Diagnosed	439127006	Thrombosis (disorder)																	1							1
	Diagnosed	439698008	Hereditary thrombophilia (disorder)														1			1		1								1
	Diagnosed	442159003	Chronic ulcerative pancolitis (disorder)																2						1					1				1
	Diagnosed	443333004	Medulloblastoma (disorder)																									1
	Diagnosed	443643007	Ependymoma (disorder)												1
	Diagnosed	444058005	Virilization of female due to SRY gene translocation (disorder)																											1
	Diagnosed	444546002	Chronic ulcerative colitis (disorder)				1		2			1					3	1	2			1		1							1	1
	Diagnosed	444896005	Growth retardation (disorder)								1
	Diagnosed	448216007	Malignant epithelial neoplasm of thyroid (disorder)												1
	Diagnosed	448739000	Recurrent lower respiratory tract infection (disorder)		1		1	1													1						1
	Diagnosed	449871005	Congenital anomaly of blood vessel of lower limb (disorder)		1
	Diagnosed	449890002	Functional abdominal pain syndrome (disorder)			1		1					1				2	1													1	1
	Diagnosed	609571007	Maturity-onset diabetes of the young, type 4 (disorder)																1
	Diagnosed	702444009	Autoimmune lymphoproliferative syndrome (disorder)							1				1
	Diagnosed	705128004	Cerebral infarction due to embolism of middle cerebral artery (disorder)																						1			1
	Diagnosed	707273001	Autosomal dominant dyskeratosis congenita (disorder)						1												1
	Diagnosed	707724006	Elevated liver enzymes level (finding)																											1
	Diagnosed	707742001	Bartter syndrome (disorder)										1
	Diagnosed	707756004	Gitelman syndrome (disorder)														1												1		1
	Diagnosed	708164002	Gastritis caused by Helicobacter pylori (disorder)							1
	Diagnosed	710008008	Monosomy X (disorder)														1
	Diagnosed	712838009	Allergy to cashew nut (disorder)																		1
	Diagnosed	713654004	Autoimmune cholangitis (disorder)																										1
	Diagnosed	715192004	Idiopathic achalasia of esophagus (disorder)																															1
	Diagnosed	715340002	Autosomal recessive limb girdle muscular dystrophy type 2D (disorder)																									1
	Diagnosed	715438008	Distal partial deletion of long arm of chromosome 11 (disorder)																							1
	Diagnosed	715727009	Pituitary stalk interruption syndrome (disorder)				1
	Diagnosed	717231003	Periodic fever and aphthous stomatitis with pharyngitis and cervical lymphadenitis syndrome (disorder)				1	1			1				1					1	1	1	1				1		2
	Diagnosed	717334008	Idiopathic congenital hypothyroidism (disorder)																1															1
	Diagnosed	717766000	Alport syndrome autosomal dominant (disorder)																												1
	Diagnosed	717835002	Atresia of the esophagus without tracheoesophageal fistula (disorder)																									1
	Diagnosed	718559000	Acromesomelic dysplasia Maroteaux type (disorder)																						1
	Diagnosed	722223000	Cyst of kidney (disorder)																			1
	Diagnosed	722781002	Recurrent aphthous stomatitis (disorder)														1										1			1
	Diagnosed	722859001	PTEN hamartoma tumor syndrome (disorder)									1
	Diagnosed	722879009	Functional bloating (disorder)			1
	Diagnosed	724177005	Ligase 4 syndrome (disorder)			1			1
	Diagnosed	724276006	X-linked immune dysregulation, polyendocrinopathy, enteropathy syndrome (disorder)																							1
	Diagnosed	733652008	Leydig cell hyperplasia of testis (disorder)																				1
	Diagnosed	735541006	Dissociative neurological symptom disorder (disorder)													1
	Diagnosed	737315000	Allergic enterocolitis caused by food protein (disorder)																				1
	Diagnosed	739024006	Transplanted heart present (finding)												1
	Diagnosed	762907005	Agenesis of left kidney (disorder)																										1
	Diagnosed	762908000	Agenesis of right kidney (disorder)																		1	2			1							1
	Diagnosed	762913001	Congenital hypoplasia of left kidney (disorder)																								1
	Diagnosed	762914007	Congenital hypoplasia of right kidney (disorder)		1												1					1	1
	Diagnosed	764858009	Isolated agammaglobulinemia (disorder)														1
	Diagnosed	765330003	Autosomal dominant polycystic kidney disease (disorder)									1			1				1			1
	Diagnosed	766753005	Nijmegen breakage syndrome-like disorder (disorder)															1
	Diagnosed	767263007	22q11.2 deletion syndrome (disorder)						1			1	1		1		1							1					1
	Diagnosed	770414008	Alport syndrome (disorder)																					1
	Diagnosed	771445001	Autosomal recessive infantile hypercalcemia (disorder)								1
	Diagnosed	772129007	Autosomal dominant childhood-onset proximal spinal muscular atrophy (disorder)					1	1
	Diagnosed	773404000	Roifman syndrome (disorder)								1
	Diagnosed	773663004	Rapid-onset childhood obesity, hypothalamic dysfunction, hypoventilation, autonomic dysregulation syndrome (disorder)							1
	Diagnosed	783098009	Short stature due to partial growth hormone receptor deficiency (disorder)																												1		1
	Diagnosed	783142006	Pancytopenia due to IKAROS family zinc finger 1 mutations (disorder)														1													1
	Diagnosed	785704008	Malabsorption syndrome due to acquired intolerance to fructose (disorder)																										1
	Diagnosed	819953000	Glycogen storage disease due to muscle phosphorylase kinase deficiency (disorder)																						1
	Diagnosed	840472009	Deficiency of immunoglobulin A with immunoglobulin G subclass deficiency (disorder)													1							1						2
	Diagnosed	890460004	46,XX disorder of sex development (disorder)												1																	1		1
	Diagnosed	1119304009	Chronic post-COVID-19 syndrome (disorder)														1
	Diagnosed	1187460003	Unilateral multicystic renal dysplasia (disorder)		1		1				2								1		2				1	1	1		1	1	1
	Diagnosed	1197149002	Psychogenic movement disorder (disorder)																1
	Diagnosed	1197361002	Autoimmune lymphoproliferative syndrome due to cytotoxic T-lymphocyte associated protein 4 haploinsufficiency (disorder)																															1
	Diagnosed	1204420006	Chronic nonbacterial osteomyelitis/chronic recurrent multifocal osteomyelitis (disorder)					1					2		2			1										1			2
	Diagnosed	1217075009	Familial hyperreninemic hypoaldosteronism type 1A (disorder)													1
	Diagnosed	1217227009	Scedosporiosis (disorder)										1
	Diagnosed	1231140009	Lemierre syndrome (disorder)																										1
	Diagnosed	1260194003	Idiopathic steroid-resistant nephrotic syndrome (disorder)																													1
	Diagnosed	1263463009	Rhizomelic dysplasia (disorder)																									1
	Diagnosed	1264212004	Lipoprotein (a) hyperlipoproteinemia (disorder)																1								1
	Diagnosed	2630000000000	History of bone marrow transplant (situation)							1	1							1								1						1	1
	Diagnosed	12600000000000	Immunoglobulin G deficiency (disorder)			1									1							1	1			1				1
	Diagnosed	17200000000000	Partial growth hormone deficiency (disorder)																						1		2			1	1		1
	Diagnosed	61500000000000	History of nephrectomy (situation)												1
	Diagnosed	1070000000000000	Arthritis of finger of bilateral hand (disorder)												1
	Diagnosed	1090000000000000	Recurrent vesicular dermatitis caused by human herpes simplex virus (disorder)			1																		1
	Diagnosed	1.59e+16	Allergic reaction caused by peanut (disorder)																			1												1
	Diagnosed	9.88e+17	Adenosine deaminase 2 deficiency (disorder)							1

## Sheet: Plasma
	Dataset EV1: Demographics of all participants that provided plasma samples
	Status	sct_code	sct_description	Sex	female	female	female	female	female	female	female	female	female	female	female	female	female	female	female	male	male	male	male	male	male	male	male	male	male	male	male	male	male	male	unbekannt
				Age	3	4	5	6	7	8	9	10	11	12	13	14	15	16	17	3	4	5	6	7	8	9	10	11	12	13	14	15	16	17	15
	Control	102506008	Well child (finding)		1		3	3	1	6	9	6	12	5	7	5	4	2	3	1	5	4	5	4	2	2	3		6	3	1	3	3	2
	Diagnosed	241006	Epilepsia partialis continua (disorder)																										1
	Diagnosed	1145003	Developmental speech disorder (disorder)																											1
	Diagnosed	1212005	Childhood type dermatomyositis (disorder)													1
	Diagnosed	1563006	Protein S deficiency disease (disorder)				1																									1
	Diagnosed	2897005	Immune thrombocytopenia (disorder)																		1			1
	Diagnosed	3696007	Nonulcer dyspepsia (disorder)													1
	Diagnosed	3716002	Goiter (disorder)														1
	Diagnosed	3723001	Arthritis (disorder)														1
	Diagnosed	4320005	Factor V deficiency (disorder)				1
	Diagnosed	4556007	Gastritis (disorder)																													1
	Diagnosed	7163005	Urinary tract obstruction (disorder)																				1
	Diagnosed	7199000	Tuberous sclerosis syndrome (disorder)									1													1
	Diagnosed	7611002	Septo-optic dysplasia sequence (disorder)																				1
	Diagnosed	7724006	Nephritic syndrome (disorder)									1
	Diagnosed	9417000	Platelet dense granule deficiency (disorder)									1
	Diagnosed	9651007	Long QT syndrome (disorder)																										1
	Diagnosed	9826008	Conjunctivitis (disorder)				1
	Diagnosed	10007009	Coffin-Siris syndrome (disorder)																										1
	Diagnosed	10446001	Aspergilloma (disorder)																															1
	Diagnosed	10893003	Tuberculous adenitis (disorder)																								1
	Diagnosed	11999007	Inactive tuberculosis (disorder)																				1
	Diagnosed	12579009	Familial Mediterranean fever (disorder)					2					1		2					1	1	1				1				1	1	1		1
	Diagnosed	13644009	Hypercholesterolemia (disorder)																						1
	Diagnosed	14669001	Acute renal failure syndrome (disorder)									1												1
	Diagnosed	15188001	Hearing loss (disorder)												1
	Diagnosed	18604004	Factor XIII deficiency disease (disorder)																			1
	Diagnosed	18735004	Congenital omphalocele (disorder)		1
	Diagnosed	19267009	Lupus anticoagulant disorder (disorder)																	1											1		1
	Diagnosed	19286001	Cyst of gallbladder (disorder)		1
	Diagnosed	19598007	Generalized epilepsy (disorder)																		1
	Diagnosed	21522001	Abdominal pain (finding)			1
	Diagnosed	21542005	Behcet's syndrome, neurologic type (disorder)																													1
	Diagnosed	21983002	Hashimoto thyroiditis (disorder)									1			1		1	1	1															1
	Diagnosed	22125009	Panniculitis (disorder)																1
	Diagnosed	22716005	Platelet disorder (disorder)										1	1				1															1
	Diagnosed	23238000	Common variable agammaglobulinemia (disorder)						1			1																				1
	Diagnosed	24079001	Atopic dermatitis (disorder)																1						1
	Diagnosed	24526004	Inflammatory bowel disease (disorder)			1				1					1																	1		1
	Diagnosed	24700007	Multiple sclerosis (disorder)									1						1													1
	Diagnosed	26445008	Cat eye syndrome (disorder)																													1
	Diagnosed	26629001	Short bowel syndrome (disorder)															1				1										1
	Diagnosed	26692000	Central hypothyroidism (disorder)																														1
	Diagnosed	27868004	Chronic steatorrhea (disorder)						1
	Diagnosed	28293008	Hemophilia A (disorder)																	2		1	2	2	1	1	3		1	1		2	1
	Diagnosed	28295001	Middle lobe syndrome (disorder)										1
	Diagnosed	28366008	Cerebral arteritis (disorder)																					1
	Diagnosed	28637003	Acute tubulointerstitial nephritis (disorder)													1
	Diagnosed	29120000	Eosinophilic colitis (disorder)																				1
	Diagnosed	29260007	Immunoglobulin A deficiency (disorder)																			1
	Diagnosed	30746006	Lymphadenopathy (disorder)			1														1
	Diagnosed	31541009	Sarcoidosis (disorder)															1
	Diagnosed	31928004	Abscess of skin and/or subcutaneous tissue (disorder)																	2		1
	Diagnosed	32230006	Malabsorption syndrome (disorder)													1						1
	Diagnosed	32390006	Panhypopituitarism (disorder)																												2	1	1
	Diagnosed	33927004	Hypogonadotropic hypogonadism (disorder)																														1
	Diagnosed	33937009	Lyme arthritis (disorder)																												2
	Diagnosed	34000006	Crohn's disease (disorder)							1				1	1	1		2	2		1				1	1	1	1	2	1		2	3	3
	Diagnosed	34014006	Viral disease (disorder)																		1
	Diagnosed	34742003	Portal hypertension (disorder)																											1
	Diagnosed	36070007	Wiskott-Aldrich syndrome (disorder)																													1
	Diagnosed	36351005	Antithrombin III deficiency (disorder)																					1			1	1		1	1
	Diagnosed	36689008	Acute pyelonephritis (disorder)									1	1																			1
	Diagnosed	36948007	Fasciitis (disorder)																1
	Diagnosed	37193007	Factor VII deficiency (disorder)						1	2				1			1			1		1	1		1		1	1		1				1
	Diagnosed	37796009	Migraine (disorder)													1		1							1		1
	Diagnosed	38341003	Raised blood pressure (disorder)								1							1													1	1
	Diagnosed	38804009	Turner syndrome (disorder)				1
	Diagnosed	40930008	Hypothyroidism (disorder)																							1
	Diagnosed	40956001	Guillain-Barre syndrome (disorder)																							1				1
	Diagnosed	41040004	Complete trisomy 21 syndrome (disorder)								1					1
	Diagnosed	41788008	Hemophilia B (disorder)																			3	1	1										1
	Diagnosed	42513006	Punctate keratitis (disorder)																											1
	Diagnosed	43064006	Hydronephrosis (disorder)																													1
	Diagnosed	44553005	Dubin-Johnson syndrome (disorder)																											1
	Diagnosed	44785005	Minimal change disease (disorder)																													1
	Diagnosed	45414006	Glucocorticoid deficiency with achalasia (disorder)							1													1
	Diagnosed	46635009	Diabetes mellitus type 1 (disorder)						1		1			1	1	1	1	1						1	1		2	3	1	2	1	1	6	2
	Diagnosed	48130008	Hypogonadism (disorder)												1
	Diagnosed	48638002	Nephrocalcinosis (disorder)		1		1																								1
	Diagnosed	49218002	Hip pain (finding)														1
	Diagnosed	50926003	Job's syndrome (disorder)																						1
	Diagnosed	51771007	Postviral fatigue syndrome (disorder)														1																	1
	Diagnosed	52254009	Nephrotic syndrome (disorder)																1
	Diagnosed	52675005	Vitamin K deficiency (disorder)																												1
	Diagnosed	52702003	Chronic fatigue syndrome (disorder)											1																			1
	Diagnosed	54280009	Kugelberg-Welander disease (disorder)																			1
	Diagnosed	54840006	Failure to thrive (disorder)																		2	1
	Diagnosed	54967001	Double kidney (disorder)		1										1
	Diagnosed	55464009	Systemic lupus erythematosus (disorder)												1	3			1																1
	Diagnosed	56108007	Congenital pelvic kidney (disorder)																				1
	Diagnosed	57676002	Joint pain (finding)											1	1
	Diagnosed	58554001	Empyema of pleura (disorder)		1
	Diagnosed	59967003	Acute laryngotracheitis with obstruction (disorder)																										1
	Diagnosed	60684003	Synovitis acne pustulosis hyperostosis osteomyelitis syndrome (disorder)										1
	Diagnosed	62067003	Hypoplastic left heart syndrome (disorder)									1
	Diagnosed	62403005	Glucose-6-phosphate dehydrogenase deficiency anemia (disorder)															1			1
	Diagnosed	63480004	Chronic bronchitis (disorder)						1
	Diagnosed	63702009	Alstrom syndrome (disorder)																							1
	Diagnosed	65520001	Primary hyperoxaluria, type I (disorder)																									1
	Diagnosed	65880007	X-linked agammaglobulinemia (disorder)																	2	1						2			1				1
	Diagnosed	66760008	Optic neuritis (disorder)																													1
	Diagnosed	66944004	Autoimmune thyroiditis (disorder)											1
	Diagnosed	68225006	Alopecia areata (disorder)																1
	Diagnosed	68267002	Benign intracranial hypertension (disorder)									1																	1
	Diagnosed	68504005	Ataxia-telangiectasia syndrome (disorder)												1								1					1
	Diagnosed	68544003	Acute glomerulonephritis due to and following streptococcal infection (disorder)																					1
	Diagnosed	70534000	Occult spinal dysraphism sequence (disorder)										1
	Diagnosed	72047008	Juvenile osteochondrosis of tibial tubercle (disorder)									1
	Diagnosed	73064001	Thyrotropin overproduction (disorder)																1
	Diagnosed	74774004	Urticaria caused by cold (disorder)																1
	Diagnosed	75053002	Acute febrile mucocutaneous lymph node syndrome (disorder)																						1
	Diagnosed	75331009	Evans syndrome (disorder)						1
	Diagnosed	75888001	Mesangiocapillary glomerulonephritis, type I (disorder)														1									1
	Diagnosed	76407009	Protein C deficiency disease (disorder)							1																1
	Diagnosed	76642003	Factor X deficiency (disorder)																														1
	Diagnosed	77098009	Pseudohypoaldosteronism (disorder)																					1
	Diagnosed	77274005	Idiopathic diabetes insipidus (disorder)																						1								1
	Diagnosed	78275009	Obstructive sleep apnea syndrome (disorder)																				1										1
	Diagnosed	78317008	XXXY syndrome (disorder)																									1
	Diagnosed	78868004	Chronic mucoid otitis media (disorder)																			1
	Diagnosed	79607001	Congenital hepatic fibrosis (disorder)																												1
	Diagnosed	83728000	Polyglandular autoimmune syndrome, type 2 (disorder)																														1
	Diagnosed	83942000	Acute disseminated encephalomyelitis (disorder)																			1
	Diagnosed	84089009	Hiatal hernia (disorder)																												1
	Diagnosed	84757009	Epilepsy (disorder)																															1
	Diagnosed	85487008	Renal phosphaturia (disorder)				1
	Diagnosed	85551004	Hypermobility syndrome (disorder)															1					1
	Diagnosed	86204009	Immotile cilia syndrome (disorder)															1
	Diagnosed	86406008	Human immunodeficiency virus infection (disorder)																									2
	Diagnosed	87522002	Iron deficiency anemia (disorder)																			1
	Diagnosed	87715008	Aptyalism (disorder)																				1
	Diagnosed	87991007	Gender identity disorder (disorder)															1
	Diagnosed	89392001	Prader-Willi syndrome (disorder)					1		3		1			1		1				1						1					1
	Diagnosed	89454001	Shwachman syndrome (disorder)		1			1			1																1		1
	Diagnosed	90834002	Pain in limb (finding)														1
	Diagnosed	91302008	Sepsis (disorder)																													1
	Diagnosed	91637004	Myasthenia gravis (disorder)													1
	Diagnosed	91861009	Acute myeloid leukemia, disease (disorder)							1	1
	Diagnosed	92824003	Neurofibromatosis, type 1 (disorder)														1																1
	Diagnosed	95448006	Thrombosis of pelvic vein (disorder)																												1
	Diagnosed	95460007	Cerebellar infarction (disorder)																														1
	Diagnosed	95566004	Urolithiasis (disorder)																	1
	Diagnosed	95570007	Kidney stone (disorder)																							1
	Diagnosed	95574003	Stenosis of ureter (disorder)		1			1												1						2	1		1			1
	Diagnosed	95643007	Autoimmune encephalitis (disorder)												1
	Diagnosed	103021001	Premature adrenarche (finding)							1
	Diagnosed	111363006	Proctoptosis (disorder)																	1
	Diagnosed	111395007	Nephrogenic diabetes insipidus (disorder)																				1
	Diagnosed	111407006	Hemolytic uremic syndrome (disorder)		1		2						2
	Diagnosed	111550004	Ovarian failure (disorder)															1
	Diagnosed	118599009	Hodgkin's disease (disorder)													1
	Diagnosed	126729006	Thrombotic microangiopathy (disorder)																								1
	Diagnosed	126764002	Congenital anomaly of intestinal tract (disorder)							1
	Diagnosed	128105004	von Willebrand disorder (disorder)					1		1						1						1						1					1
	Diagnosed	128106003	Hereditary von Willebrand disease type 1 (disorder)					1	1					1			1						1			1	1						2
	Diagnosed	128188000	Cerebral palsy (disorder)																													1
	Diagnosed	128200000	Complex regional pain syndromes (disorder)																1
	Diagnosed	128212001	Spinal muscular atrophy, type II (disorder)						1																		1
	Diagnosed	128241005	Inflammatory disease of liver (disorder)																				1
	Diagnosed	128294001	Chronic inflammatory disorder (disorder)																				1
	Diagnosed	134209002	Prolactinoma (disorder)																											1
	Diagnosed	134290008	Vocal cord dysfunction (finding)														1
	Diagnosed	162116003	Increased frequency of urination (finding)														1
	Diagnosed	189179009	Craniopharyngioma (disorder)				1																	1
	Diagnosed	190905008	Cystic fibrosis (disorder)		3	1	3	3		2	2	3	2		2	5	3	4	3	1	1	1	6	5	2	3	3	3	3	4	2	2	2	2
	Diagnosed	191011000	Common variable immunodeficiency with predominant abnormalities of B-cell numbers and functions (disorder)														1
	Diagnosed	191306005	Henoch-Schonlein purpura (disorder)												1
	Diagnosed	191347008	Cyclical neutropenia (disorder)																1
	Diagnosed	191714002	Dissociative convulsions (disorder)																											1
	Diagnosed	193497004	Vogt-Koyanagi-Harada disease (disorder)														1
	Diagnosed	195677001	Recurrent acute tonsillitis (disorder)			1
	Diagnosed	195797002	Adenoid vegetations (disorder)				1
	Diagnosed	195967001	Asthma (disorder)						1									1	1									2		1		1
	Diagnosed	196983007	Regional ileocolitis (disorder)																			1
	Diagnosed	197118003	Constipation - functional (disorder)						1
	Diagnosed	197764002	Non-obstructive reflux-associated chronic pyelonephritis (disorder)								1					1							1		1			1	2		1
	Diagnosed	197811007	Vesicoureteric reflux (disorder)		1																				1				1
	Diagnosed	197927001	Recurrent urinary tract infection (disorder)																1
	Diagnosed	204739008	Congenital aganglionic megacolon (disorder)						1							1
	Diagnosed	204949001	Renal dysplasia (disorder)														1
	Diagnosed	205824006	Noonan's syndrome (disorder)				1																					1
	Diagnosed	224958001	Global developmental delay (disorder)																								1
	Diagnosed	230191005	Rasmussen syndrome (disorder)																					1
	Diagnosed	230381009	Localization-related epilepsy (disorder)						1																1	1
	Diagnosed	230413002	Juvenile absence epilepsy (disorder)																								1
	Diagnosed	230461009	Headache disorder (disorder)												1		1	1	1									1
	Diagnosed	233604007	Pneumonia (disorder)		1
	Diagnosed	234124003	Venous malformation (disorder)										1
	Diagnosed	234134007	Venous-lymphatic malformation (disorder)																														1
	Diagnosed	234425008	Autoimmune neutropenia (disorder)																	1
	Diagnosed	234457009	Hypofibrinogenemia (disorder)																												1
	Diagnosed	234467004	Thrombophilia (disorder)								1
	Diagnosed	234532001	Immunodeficiency disorder (disorder)				1																				1	1				1
	Diagnosed	234546001	Immunoglobulin G2 deficiency (disorder)																		1
	Diagnosed	234548000	Immunoglobulin G3 deficiency (disorder)																		1			1
	Diagnosed	234549008	Immunoglobulin G4 deficiency (disorder)												1									1
	Diagnosed	234550008	Immunoglobulin G1 deficiency (disorder)					1																1
	Diagnosed	235494005	Chronic pancreatitis (disorder)							1
	Diagnosed	235595009	Gastroesophageal reflux disease (disorder)													1
	Diagnosed	235599003	Eosinophilic esophagitis (disorder)																			1	1	1								1
	Diagnosed	235746007	Indeterminate colitis (disorder)												1									1				1				1
	Diagnosed	235856003	Disorder of liver (disorder)																	1
	Diagnosed	236069009	Chronic constipation (finding)						1					1	1		1					1			1
	Diagnosed	236381000	Steroid-resistant nephrotic syndrome (disorder)													1
	Diagnosed	236382007	Steroid-dependent nephrotic syndrome (disorder)			1													1				2							1
	Diagnosed	236407003	IgA nephropathy (disorder)													1
	Diagnosed	236461000	Distal renal tubular acidosis (disorder)							1
	Diagnosed	236504007	Henoch-SchÃ¶nlein nephritis (disorder)												1																			1
	Diagnosed	236531005	Renal dysplasia and retinal aplasia (disorder)																1
	Diagnosed	237689000	Growth hormone neurosecretory dysfunction (disorder)																							1					1	1
	Diagnosed	237764004	Congenital adrenal hypoplasia, X-linked (disorder)																														1
	Diagnosed	237835004	Constitutional tall stature (finding)								1
	Diagnosed	237836003	Short stature disorder (disorder)								1	1		2		1												2	2					2
	Diagnosed	239802003	Juvenile psoriatic arthritis (disorder)											1																		1
	Diagnosed	240096000	Mitochondrial cytopathy (disorder)																													1
	Diagnosed	240637006	Cutaneous leishmaniasis (disorder)																					1
	Diagnosed	248251001	Bleeds easily (finding)												1			1			1								1	1
	Diagnosed	248290002	Developmental delay (disorder)		1								1																	1
	Diagnosed	253638007	Anomalous origin of left pulmonary artery from right pulmonary artery (disorder)																			1
	Diagnosed	253900005	Congenital posterior urethral valves (disorder)																												1
	Diagnosed	255033000	Thyroid adenoma (disorder)												1
	Diagnosed	267036007	Dyspnea (finding)																			1
	Diagnosed	267258002	Small for gestational age fetus (disorder)												1																1
	Diagnosed	267395000	Adrenogenital disorder (disorder)			1				1	1	1			1	5			2			1	1			2		1	2	1	1	1
	Diagnosed	271594007	Syncope (disorder)														1
	Diagnosed	275546001	History of - thrombosis (situation)								1																					1
	Diagnosed	278504009	Afibrinogenemia (disorder)						1
	Diagnosed	281857003	Persistent microscopic hematuria (disorder)		1	2										1	1
	Diagnosed	302233006	Renal artery stenosis (disorder)								1
	Diagnosed	302690004	Encopresis (finding)																					1
	Diagnosed	302849000	Nephroblastoma (disorder)											1																1
	Diagnosed	302859004	Osteoid osteoma (disorder)																														1
	Diagnosed	303011007	Neutropenic disorder (disorder)															1
	Diagnosed	307132003	Common bile duct calculus (disorder)										1
	Diagnosed	353295004	Graves' disease (disorder)										1						1
	Diagnosed	359711001	Hereditary von Willebrand disease type 2A (disorder)												1									1
	Diagnosed	361131008	Isolated primary Raynaud's phenomenon (disorder)										1
	Diagnosed	371015003	Congenital absence of both testes (disorder)																									1
	Diagnosed	371116000	Posthemorrhagic hydrocephalus (disorder)																													1
	Diagnosed	373583002	Congenital obstructive megaureter (disorder)												1								1
	Diagnosed	373621006	Chronic pain syndrome (disorder)											1				1								1
	Diagnosed	385482004	Osteogenesis imperfecta type I (disorder)																				1
	Diagnosed	386572005	Psychogenic syncope (disorder)											1							1
	Diagnosed	386584007	Adrenal cortical hypofunction (disorder)									2
	Diagnosed	386661006	Fever (finding)														1
	Diagnosed	387759001	Chronic granulomatous disease (disorder)																							1
	Diagnosed	396331005	Celiac disease (disorder)		1	5	2	2	3	1	2	5	5	2	1	2	1	3	1		1	1	2	2	2	3	1	3	5	1	2	1	3	2
	Diagnosed	397827003	Growth hormone deficiency (disorder)													1						2					1		3	1	1	1	1	1
	Diagnosed	397923000	Somatization disorder (disorder)										1			1
	Diagnosed	398036000	Familial hypercholesterolemia (disorder)																										1
	Diagnosed	398049005	Mixed collagen vascular disease (disorder)												1		1
	Diagnosed	398114001	Ehlers-Danlos syndrome (disorder)																											1
	Diagnosed	398250003	Familial hemophagocytic lymphohistiocytosis (disorder)																										1
	Diagnosed	399020009	Congestive cardiomyopathy (disorder)												1
	Diagnosed	399094007	Familial hematuria (disorder)																														1
	Diagnosed	400003000	Delayed puberty (disorder)																													1
	Diagnosed	400159008	Congenital vascular malformation (disorder)							1
	Diagnosed	400178008	Lymphangioma (disorder)																													1
	Diagnosed	400179000	Precocious puberty (disorder)							1	1
	Diagnosed	402409001	Episodic urticaria (disorder)			1			1					1
	Diagnosed	403760006	XXYY syndrome (disorder)																										1
	Diagnosed	403833009	Tumor necrosis factor receptor-associated periodic fever syndrome (disorder)																			1
	Diagnosed	405729008	Hematochezia (finding)			1
	Diagnosed	406444002	Laryngeal spasm (disorder)																				1
	Diagnosed	410797009	Juvenile seronegative polyarthritis (disorder)											1		1
	Diagnosed	410798004	Juvenile idiopathic arthritis, oligoarthritis (disorder)			1	1						1	1		1						1		1		1
	Diagnosed	410800006	Juvenile idiopathic arthritis, extended oligoarthritis (disorder)																										1
	Diagnosed	410801005	Juvenile idiopathic arthritis, enthesitis related arthritis (disorder)														1
	Diagnosed	413839001	Chronic lung disease (disorder)																														1
	Diagnosed	414029004	Disorder of immune function (disorder)				1	1	2		1			1						1	2	1	2	1					1
	Diagnosed	414916001	Obesity (disorder)												3		1					1							1	2	1		1
	Diagnosed	416189003	Exostosis (disorder)																				1									1
	Diagnosed	417357006	Sickling disorder due to hemoglobin S (disorder)																								1
	Diagnosed	418839003	Tubulointerstitial nephritis with uveitis syndrome (disorder)													1
	Diagnosed	421293001	Unexplained visual loss (disorder)								1
	Diagnosed	421455009	Episodic ataxia (disorder)			1
	Diagnosed	422587007	Nausea (finding)													1
	Diagnosed	424956000	Retinal pigment epithelial hyperplasia (disorder)																										1
	Diagnosed	427020007	Cerebral vasculitis (disorder)																														1
	Diagnosed	427296003	Thalamic infarction (disorder)															1
	Diagnosed	427631000	At increased risk of venous thromboembolus (finding)																														1
	Diagnosed	427744002	Hemangioendothelioma of liver (disorder)																								1
	Diagnosed	428519006	Mixed obstructive and restrictive ventilatory defect (finding)																													1
	Diagnosed	428724006	Arthropathy of knee joint (disorder)																						1
	Diagnosed	431856006	Chronic kidney disease stage 2 (disorder)												1															1		1
	Diagnosed	432328008	Neuroblastoma (disorder)						1
	Diagnosed	432504007	Cerebral infarction (disorder)																					1							1
	Diagnosed	432526008	Familial short stature (finding)							1
	Diagnosed	433144002	Chronic kidney disease stage 3 (disorder)														1		1						1
	Diagnosed	439127006	Thrombosis (disorder)															1		1							1
	Diagnosed	439698008	Hereditary thrombophilia (disorder)														1			1		1
	Diagnosed	442159003	Chronic ulcerative pancolitis (disorder)																1						1					1				1
	Diagnosed	443333004	Medulloblastoma (disorder)																									1
	Diagnosed	443643007	Ependymoma (disorder)												1
	Diagnosed	444058005	Virilization of female due to SRY gene translocation (disorder)																											1
	Diagnosed	444546002	Chronic ulcerative colitis (disorder)						2								2	1	2			1		1						1	1	1	1
	Diagnosed	448216007	Malignant epithelial neoplasm of thyroid (disorder)												1
	Diagnosed	448739000	Recurrent lower respiratory tract infection (disorder)		1		1														1		1				1
	Diagnosed	449871005	Congenital anomaly of blood vessel of lower limb (disorder)		1
	Diagnosed	449890002	Functional abdominal pain syndrome (disorder)			1		1								1	2	2													1	1
	Diagnosed	609571007	Maturity-onset diabetes of the young, type 4 (disorder)																1
	Diagnosed	702444009	Autoimmune lymphoproliferative syndrome (disorder)							1				1
	Diagnosed	705128004	Cerebral infarction due to embolism of middle cerebral artery (disorder)																						1			1
	Diagnosed	707273001	Autosomal dominant dyskeratosis congenita (disorder)						1												1
	Diagnosed	707724006	Elevated liver enzymes level (finding)																											1
	Diagnosed	707742001	Bartter syndrome (disorder)										1
	Diagnosed	707756004	Gitelman syndrome (disorder)														1												1		1
	Diagnosed	708164002	Gastritis caused by Helicobacter pylori (disorder)							1
	Diagnosed	715192004	Idiopathic achalasia of esophagus (disorder)																															1
	Diagnosed	715340002	Autosomal recessive limb girdle muscular dystrophy type 2D (disorder)																									1
	Diagnosed	715727009	Pituitary stalk interruption syndrome (disorder)				1
	Diagnosed	717003001	Hereditary cavernous hemangioma of brain (disorder)																			1
	Diagnosed	717231003	Periodic fever and aphthous stomatitis with pharyngitis and cervical lymphadenitis syndrome (disorder)				1	1			1											2							2
	Diagnosed	717334008	Idiopathic congenital hypothyroidism (disorder)																1															1
	Diagnosed	717766000	Alport syndrome autosomal dominant (disorder)																												1
	Diagnosed	722781002	Recurrent aphthous stomatitis (disorder)														1										1			1
	Diagnosed	722859001	PTEN hamartoma tumor syndrome (disorder)									1
	Diagnosed	724177005	Ligase 4 syndrome (disorder)			1			1
	Diagnosed	733652008	Leydig cell hyperplasia of testis (disorder)																				1
	Diagnosed	735541006	Dissociative neurological symptom disorder (disorder)													1
	Diagnosed	737315000	Allergic enterocolitis caused by food protein (disorder)																				1
	Diagnosed	739024006	Transplanted heart present (finding)												1
	Diagnosed	762907005	Agenesis of left kidney (disorder)																										1
	Diagnosed	762908000	Agenesis of right kidney (disorder)																			2			1							1
	Diagnosed	762914007	Congenital hypoplasia of right kidney (disorder)																				1
	Diagnosed	764858009	Isolated agammaglobulinemia (disorder)														1
	Diagnosed	765330003	Autosomal dominant polycystic kidney disease (disorder)									1							1			1
	Diagnosed	767263007	22q11.2 deletion syndrome (disorder)						1			1	1		1		1							1
	Diagnosed	770414008	Alport syndrome (disorder)																					1
	Diagnosed	771445001	Autosomal recessive infantile hypercalcemia (disorder)								1
	Diagnosed	772129007	Autosomal dominant childhood-onset proximal spinal muscular atrophy (disorder)						1
	Diagnosed	773404000	Roifman syndrome (disorder)								1
	Diagnosed	773663004	Rapid-onset childhood obesity, hypothalamic dysfunction, hypoventilation, autonomic dysregulation syndrome (disorder)							1
	Diagnosed	783098009	Short stature due to partial growth hormone receptor deficiency (disorder)																														1
	Diagnosed	783142006	Pancytopenia due to IKAROS family zinc finger 1 mutations (disorder)														1													1
	Diagnosed	785704008	Malabsorption syndrome due to acquired intolerance to fructose (disorder)																										1
	Diagnosed	819953000	Glycogen storage disease due to muscle phosphorylase kinase deficiency (disorder)																						1
	Diagnosed	840472009	Deficiency of immunoglobulin A with immunoglobulin G subclass deficiency (disorder)													1							1						1
	Diagnosed	890460004	46,XX disorder of sex development (disorder)												1																	1		1
	Diagnosed	895448002	Multisystem inflammatory syndrome in children (disorder)																							1
	Diagnosed	1119304009	Chronic post-COVID-19 syndrome (disorder)				1			1	1		1	2	1	2	1	1								1					2
	Diagnosed	1187460003	Unilateral multicystic renal dysplasia (disorder)		1		1				2								1		2				1	1	1		1	1	1
	Diagnosed	1197149002	Psychogenic movement disorder (disorder)																1
	Diagnosed	1197361002	Autoimmune lymphoproliferative syndrome due to cytotoxic T-lymphocyte associated protein 4 haploinsufficiency (disorder)																															1
	Diagnosed	1204420006	Chronic nonbacterial osteomyelitis/chronic recurrent multifocal osteomyelitis (disorder)										1		2			1										1			2
	Diagnosed	1217075009	Familial hyperreninemic hypoaldosteronism type 1A (disorder)													1
	Diagnosed	1217227009	Scedosporiosis (disorder)										1
	Diagnosed	1231140009	Lemierre syndrome (disorder)																										1
	Diagnosed	1260194003	Idiopathic steroid-resistant nephrotic syndrome (disorder)																													1
	Diagnosed	1263463009	Rhizomelic dysplasia (disorder)																									1
	Diagnosed	1264212004	Lipoprotein (a) hyperlipoproteinemia (disorder)																1								1
	Diagnosed	2571000112102	Recurrent bleeding of nose (disorder)																								1
	Diagnosed	2631000119108	History of bone marrow transplant (situation)							1	1															1						1
	Diagnosed	12631000119106	Immunoglobulin G deficiency (disorder)			1			1						1							1	1			1				1
	Diagnosed	17151000119108	Partial growth hormone deficiency (disorder)																						1		1
	Diagnosed	42111000175103	Autoinflammatory disease (disorder)																			1								1
	Diagnosed	61531000119104	History of nephrectomy (situation)												1
	Diagnosed	451991000124106	Recurrent infectious disease (disorder)					1
	Diagnosed	1074771000119100	Arthritis of finger of bilateral hand (disorder)												1
	Diagnosed	1090431000119100	Recurrent vesicular dermatitis caused by human herpes simplex virus (disorder)			1																		1
	Diagnosed	1.59204e+16	Allergic reaction caused by peanut (disorder)																			1												1
	Diagnosed	9.87841e+17	Adenosine deaminase 2 deficiency (disorder)							1
