# Supplementary material for: Ontology-guided clustering enables proteomic analysis of rare pediatric disorders
Source: EMBO Mol Med. 2025 May 27;17(7):1842–67. doi: 10.1038/s44321-025-00253-z (PMC12254340; doi:10.1038/s44321-025-00253-z)
Supplement: Supplementary file 5 — Dataset EV2 [file 44321_2025_253_MOESM5_ESM.xlsx]

## Sheet: Urine
	Dataset EV2: Z-score mean intensities of the significant protein group hits (FDR-adjusted p-value < 0.01) in the urine proteome across different biological sexes and age groups with one-way ANOVA
	Gene	female_3	female_4	female_5	female_6	female_7	female_8	female_9	female_10	female_11	female_12	female_13	female_14	female_15	female_16	female_17	male_3	male_4	male_5	male_6	male_7	male_8	male_9	male_10	male_11	male_12	male_13	male_14	male_15	male_16	male_17
	A2M	0.26584	-0.629035	0.0585119	-0.670738	-0.571438	0.785068	2.19325	1.13407	1.01553	1.29494	1.11908	1.3329	1.05373	-0.467217	-0.0305862	0.236933	-1.49843	-0.101068	0.239258	-0.13286	-0.399038	-0.525734	-0.836131	-1.8356	0.485777	-1.57815	0.227344	0.766243	-1.00874	-1.92371
	A2ML1	-0.052942	0.097359	-0.411108	0.020117	-0.427554	-0.218986	0.623025	0.453045	0.460618	1.8316	0.785393	1.33584	1.86278	1.45584	2.5821	-0.854408	-1.04369	-0.680103	-1.23231	-1.46534	-1.63157	-1.04799	-0.483076	-0.410537	-0.468369	-0.57198	-0.13256	-0.299314	-0.000197928	-0.0756642
	ABCC2	-1.60405	-0.631683	-1.43576	0.774426	1.62517	0.754412	0.400405	-0.0358988	0.329846	-0.475909	-0.280444	0.476092	-0.0275666	-0.450617	1.0755	-0.568172	1.0968	-0.846026	-1.61236	-1.65303	-0.946733	-1.79272	0.27708	0.583801	1.0558	1.15367	-0.226896	0.0414078	1.29645	1.64701
	ABHD14B	0.98261	-2.28206	0.245379	-1.20417	0.556275	0.545346	0.236746	-0.978555	0.202335	-0.948685	-0.913566	-1.48	-1.31991	0.148703	-0.0462179	-0.161675	-1.69303	-0.0391842	0.522616	0.519636	0.126703	0.129784	2.28753	1.18306	0.182944	1.57253	1.51181	-0.116216	0.236	-0.0067563
	ACAN	0.237379	0.362682	0.287605	1.53899	-0.542331	-0.453792	1.11572	1.10232	0.641915	-0.214372	0.066586	-0.951863	-1.77176	-1.20519	-2.73045	-0.015181	0.153469	-0.498184	1.14382	0.207429	0.180465	1.21843	-0.427683	0.540208	1.0932	1.07779	-0.0696935	0.736281	-0.922165	-1.90163
	ACE	1.27295	-0.489368	-0.361228	-0.140004	0.250405	0.248996	-0.863749	0.552004	0.511018	-0.860417	-1.85677	-0.127452	-0.748736	0.781322	0.463511	-0.376315	0.193332	0.493072	0.530193	0.0840237	-1.29084	-3.23853	0.629575	0.537759	0.951968	0.880711	-0.537001	1.327	1.81251	-0.629932
	ACP2	0.399511	-0.616628	0.591159	-0.166639	0.81171	1.73127	0.0531909	-1.0198	0.546336	-0.720537	-0.333128	-0.94082	-2.80677	-0.0066717	-2.25813	-0.720132	0.0291087	0.582148	0.228944	0.216998	-0.798203	-0.600624	1.86614	0.534098	0.439193	1.07958	-0.195753	1.15473	1.0584	-0.138694
	ACP3	-0.729722	-0.698722	-1.20334	-0.947848	-0.684667	0.60445	1.9993	-0.808497	-0.444011	-1.83934	0.0545784	-0.73726	-1.50612	0.543361	0.506136	-0.251753	0.257518	-1.21881	2.28844	0.98401	0.112712	0.270725	-1.35417	0.741278	0.386288	0.482001	0.964352	0.798276	1.40065	0.0301892
	ACTN4	-0.820803	0.140679	0.942112	-0.0426273	-1.08276	-0.9617	0.699875	1.21846	1.08082	0.83329	0.356396	0.480175	1.14417	1.88514	0.556661	-0.340578	-1.15245	-1.45982	-0.693311	-0.331963	-0.922683	0.0704482	-0.2193	-2.15623	-0.403177	-0.805528	-0.290027	0.719296	-0.740518	2.29596
	ACTR3	-0.77045	-1.01384	-1.10695	1.06243	1.27586	0.397843	-0.214035	0.887699	0.11641	-0.872582	-0.312253	0.6626	0.847192	-0.489697	-0.0318678	1.54952	0.673902	1.16799	-0.0189895	-0.727506	0.31776	0.995958	-0.412616	-3.35757	-0.785584	0.784094	0.102151	0.32696	-1.51307	0.458653
	ADGRL1	0.816253	-1.25581	0.816922	1.23159	-1.04624	1.10441	1.13641	1.88042	-0.884218	-0.991028	-0.869993	-0.875712	-1.84519	-0.237726	-0.677948	0.105578	0.0431664	-0.19109	0.724738	0.279462	-0.0832509	0.248714	0.423272	1.10013	1.03797	1.17812	-1.11042	-0.350931	0.530308	-2.23792
	AGRN	0.98768	-1.00208	1.33586	-1.04781	-0.349783	-0.81781	-0.489487	-0.692739	-0.171506	0.153447	-0.598455	-0.208456	-0.722984	2.62785	2.32704	-1.92003	-0.699165	-0.658309	1.15215	0.628164	0.0285255	0.971043	-0.0642731	0.449309	-0.863623	0.183192	0.11631	-0.680066	0.90548	-0.879485
	AHNAK	-0.225203	-0.112605	-0.931839	-0.664712	-1.05633	-1.47177	0.423168	0.429297	0.147663	0.935641	0.267817	1.78768	1.70943	1.918	2.30033	-0.882733	-1.49803	-0.19884	-1.30472	-0.410732	-0.931676	1.33969	-0.521939	-0.832643	0.205134	0.0464477	0.311093	-0.350309	-0.156178	-0.271149
	AKR1A1	0.586566	1.25936	0.612373	0.353518	0.417537	-0.34832	-0.864533	0.204361	0.530922	-0.988341	-0.580607	-1.68978	-0.948367	-0.484933	-1.26716	0.172342	3.71361	0.800099	-0.655766	0.456371	-0.450126	0.77819	0.610875	-0.911761	-0.525062	-0.685838	-0.162762	-0.705554	-0.167229	0.940017
	AKR1B10	-0.71424	0.821679	-0.229518	-0.340991	0.384651	-2.24405	-0.666189	0.447123	0.143852	1.59241	0.983085	1.23002	1.24468	1.33329	0.956114	-0.71406	-0.894678	0.157824	-2.42915	-0.713608	-1.17429	-0.117068	-0.33651	-0.189981	-0.116216	0.760419	-0.396675	-0.708861	0.211044	1.71989
	AKR1C3	-0.785122	1.18138	-2.16694	1.42836	1.11828	0.22725	0.104571	0.476373	-1.10362	-0.173399	-0.00955484	-1.14882	0.113854	-0.0866293	1.08793	1.15019	1.27426	1.63921	-0.176628	0.276066	0.398587	-0.724169	0.46021	-0.302079	-1.34414	-0.331034	-0.109327	-0.609913	-2.54083	0.675678
	ALAD	-0.307453	0.597936	0.309473	-0.483457	-0.540078	0.00289869	-0.375952	0.724363	0.943522	1.28251	-0.502088	2.38798	1.13856	1.28222	1.29121	-1.69194	-0.868404	0.51777	-2.30879	-0.866273	0.186654	0.0193656	-0.275569	-0.965837	-0.341525	-0.544293	-0.698322	0.593014	-1.43118	0.923684
	ALDH7A1	0.0542488	-0.595585	-1.68539	0.161232	-1.57748	0.946043	-0.0125426	-0.0963495	0.456737	0.192738	0.11484	1.74961	-0.301402	0.685563	0.606321	0.59665	-0.756302	-0.917901	-0.431406	-2.1353	-0.688539	1.042	2.53248	-1.72242	0.459921	-0.0114414	0.459396	0.680056	-0.525036	0.719252
	ALDOA	0.263268	-0.468038	1.38991	-0.39272	-1.63551	-0.0623873	0.982212	0.14921	1.10989	1.07089	0.369149	0.0349435	0.0964158	2.35594	2.17834	-1.38221	-0.978391	-0.725233	0.269326	0.606701	-1.10659	0.646705	-0.123366	-1.61165	-1.00318	-0.910098	-1.08153	0.00573966	-0.171164	0.123443
	ALDOC	-0.571273	0.0744151	0.263611	-0.314382	-0.74929	-1.21363	0.238445	0.967488	1.17475	1.36587	-0.0922518	2.42429	1.70701	1.08591	1.9519	-0.142255	-1.75062	-0.894498	-1.06179	-1.10885	-0.53284	-1.01533	-0.550107	0.0956127	-1.08819	-0.464416	-0.0639341	-0.1149	-0.0112244	0.390455
	ALPP	0.0464502	-3.01045	0.187497	-1.40373	0.771757	1.8231	1.30688	1.18429	0.356469	-0.74401	0.350469	-0.870683	-1.09688	1.38603	0.819022	-0.637767	-1.85961	-0.0462303	-0.464632	0.480941	0.550723	-0.0546305	-0.0919937	0.295304	-0.526252	1.10883	0.099214	-0.104968	-0.307781	0.452638
	AMBP	1.02887	0.00789546	-2.41691	-0.88486	-0.459973	0.806585	0.617799	0.246434	-0.541922	-2.42551	-0.757033	-1.69217	-1.12429	-0.321845	0.393773	0.0706532	-0.450983	-0.49787	0.21963	-0.61478	1.28609	0.807191	0.494081	1.02772	0.875805	1.23755	0.442152	0.601288	0.520959	1.50367
	AMY2A	0.190435	-0.326417	1.62424	0.596758	-0.252828	0.911731	-0.322176	-0.146072	0.145393	-1.08277	-0.545551	-1.68714	-0.547908	0.20689	2.17884	0.0721959	0.200935	-1.42403	1.9164	1.41678	0.60409	0.117771	-0.0589318	0.260431	-0.276365	-1.19678	-0.547142	1.06429	-2.04002	-1.05304
	ANGPTL2	1.06212	2.38667	-0.249361	0.890126	-0.280654	-0.586887	0.915381	-0.598678	-0.00636131	-2.15907	-0.0372861	-1.17761	-1.1377	-0.806266	-0.900503	0.31721	0.0895168	1.51219	0.497826	0.358424	-0.451408	1.48368	0.823773	0.750164	0.507336	0.512457	-0.374807	-0.259741	-1.48677	-1.59376
	ANPEP	0.701115	-0.315601	0.156046	-0.537146	0.293515	1.01485	0.0789015	-1.01591	0.0186773	-1.1814	-0.92888	-2.35892	-2.01419	-0.14423	-2.28808	-0.821737	0.784789	0.310445	1.02954	0.796195	-0.206521	0.327142	1.49416	0.624932	1.01854	1.01002	0.387027	0.907599	0.954372	-0.0952371
	ANTXR1	1.437	-0.566241	-1.13481	-0.725828	0.253511	-0.180757	0.181304	-0.880196	0.427283	-0.896241	-1.20213	-1.81514	-1.78284	-0.328866	-1.57404	0.860945	-0.343785	0.501029	-0.0568714	0.316131	0.966992	2.33283	-0.134813	0.937484	0.95842	1.70261	0.814042	-0.362455	0.50987	-0.214441
	ANXA1	-0.112792	-0.334271	0.33556	-0.186368	-0.155793	-0.890946	0.421519	0.449252	1.0558	1.52369	1.51387	1.50946	2.30719	1.11625	2.12588	-0.704787	-1.27007	-0.496238	-0.791853	-0.642916	-0.994512	-0.587516	-0.708904	-1.58352	-0.245555	-0.645418	-0.399876	-0.789884	-0.632385	-0.184884
	ANXA11	0.266162	0.879038	-0.363382	-0.814435	0.656352	-1.30384	-0.732498	-1.41796	-0.486715	0.118678	-0.0536516	-0.495743	-0.416286	-0.0692744	-1.58381	-0.558508	1.34067	-0.458283	0.409367	0.819389	-0.948476	0.85436	1.01479	-0.0707367	-0.125064	-1.08921	-0.707142	0.263318	2.67014	2.40276
	ANXA2	0.00823662	0.0671932	-0.667444	-0.291844	-0.723192	-0.814346	0.297508	0.582206	0.835068	1.66262	0.955195	1.11963	1.79289	1.85627	2.35716	-0.137874	-1.40403	-0.667881	-1.29624	-0.894281	-1.30403	-0.282077	-0.574153	-1.00712	-0.101031	-0.651457	0.49749	-0.780089	-0.756529	0.32215
	ANXA2P2	0.0874752	0.182309	-0.114729	-0.674847	-0.738488	-0.680006	0.112789	0.200169	1.12805	1.34787	0.821501	1.63502	2.08706	1.86571	2.42753	-0.479122	-0.992349	-0.503009	-0.971853	-1.14636	-0.71254	-0.663477	-0.797496	-1.04244	-0.244977	-1.05615	-0.555098	-0.476927	-0.300575	0.254953
	ANXA3	0.639538	0.109453	1.6705	1.46044	-0.0880022	-0.215962	0.723037	1.13832	1.34934	1.52502	0.295267	0.519183	0.535506	1.32218	1.42899	-0.974397	-1.76541	-0.910896	-1.54769	-1.08599	-1.14052	-0.40205	-0.749383	-1.28554	0.297792	-0.733128	-0.530549	-0.78974	-0.719955	-0.0753459
	ANXA5	-0.364477	0.554993	1.91336	0.434029	2.21747	-0.401606	-0.136599	-1.10986	-1.04196	-0.346806	-1.36399	-1.80999	-1.28577	-0.923847	-0.822261	-0.379295	0.873975	1.10251	-0.416375	1.20609	-1.35299	0.448141	0.589776	-0.374545	-0.317573	0.496119	-0.186943	0.480346	1.5368	0.781268
	ANXA7	0.867736	1.07955	0.390023	1.3039	0.897937	-3.20348	0.690123	0.740718	0.0864797	-0.183975	0.294813	-0.157623	-0.688631	-0.967957	-1.39773	0.488439	-0.797944	-0.786644	-0.425872	-0.142439	-0.326196	0.232462	0.665401	-1.20952	-0.196053	0.461998	0.197781	-0.421318	2.52728	-0.0192698
	AOX1	0.243593	-1.46598	0.596656	-0.546039	-0.74668	0.773546	0.962845	0.744925	-0.618817	-0.56074	-0.602134	0.360414	1.33666	-0.300259	0.558223	-0.0636689	0.477148	0.132451	-4.08048	0.669503	0.635893	1.02529	-0.725785	-0.376081	-0.59673	0.808029	0.616698	0.465366	0.191252	0.0849091
	APEH	0.635469	-0.518947	1.56778	0.77457	-0.245637	1.20711	-0.243791	2.29529	-0.037753	0.670883	0.0540858	0.610942	0.491831	1.66358	1.46006	-1.41139	-1.39919	-0.74861	-0.689554	-0.546126	-1.23177	0.207323	0.368863	-1.08929	-0.269907	0.052015	-0.735657	0.147428	-1.64231	-1.39729
	APOB	2.26419	-1.12138	1.01605	-0.0849532	-0.761305	-0.574644	0.344588	0.906732	-0.0402986	0.547302	0.499083	1.35786	-0.0901574	1.00269	2.16959	0.822037	-1.95492	0.343526	-0.892318	-0.0837663	-0.70246	0.0253744	-2.13761	-0.00103318	-0.837041	0.0505617	-0.384913	-0.906932	-0.110473	-0.665378
	AQP2	-0.908877	0.251862	0.599013	0.57039	1.38642	-0.557243	0.333494	-0.722984	-0.89905	-2.28836	0.0388024	-0.0898444	-0.938968	0.0200367	0.242701	-0.396933	0.663264	-0.382204	1.93896	0.94842	1.91212	-1.00056	0.215946	-0.311427	1.01405	-2.28388	0.00632761	0.0363642	1.28435	-0.682194
	ARG1	0.207635	1.57553	1.34173	-0.73581	0.303982	1.74895	1.15188	0.939444	0.231826	-0.223482	-0.845031	0.129651	-0.412102	0.400172	1.15097	-2.08416	-2.00533	-0.497475	-0.946718	-0.892025	0.945262	-0.697643	1.34029	-0.671027	0.335433	-1.03669	0.726097	0.203788	-1.13904	-0.546113
	ARHGAP1	-0.592867	-0.636683	1.00769	1.01163	-0.285855	-0.828168	0.00674463	0.552839	-0.161146	-1.06128	-1.38265	-0.250842	1.35526	-0.0602532	-0.421926	2.5925	-0.341313	-0.586306	-1.43998	0.734105	0.0542641	-0.280398	-0.331625	-0.46338	-1.02534	-0.600775	-0.613929	0.448725	0.725357	2.8756
	ARPC2	-1.69028	-0.241692	0.351766	0.966394	0.544056	0.375994	0.273455	1.61656	0.269981	0.734948	0.0251166	1.20467	1.59196	-0.357912	1.40683	1.328	-1.31514	-0.6881	-1.6171	1.27863	-1.07362	-1.29118	0.197166	-1.08517	-1.21991	-0.913908	-0.230103	-0.666546	-0.627751	0.852885
	ARRDC1	-0.893276	-0.814528	2.41111	2.29493	0.628271	0.0309002	-2.53977	0.334509	0.275455	-0.73836	0.536678	0.373378	-0.914464	0.084409	-0.651779	-0.107642	1.11259	-0.492874	1.27841	0.0861254	0.152243	-0.666774	-1.13597	-1.20399	-0.0427474	-0.909729	-0.0169195	0.265738	0.899067	0.365017
	ARSA	0.36154	-0.571138	0.428884	-2.48107	-1.39562	-0.289812	-0.581496	-1.20324	-0.462831	0.257869	0.665355	-1.72615	-0.931757	0.82613	-0.107156	-0.0474597	-1.22857	-0.277643	-0.176283	0.960542	-0.270395	0.698544	2.09652	0.500788	1.83331	1.08753	0.60788	0.00689607	1.18431	0.234529
	ARSB	0.152111	0.127362	-0.77752	1.09508	-1.93196	-0.704982	1.85563	0.760967	0.310214	-0.456666	-0.638502	-1.22811	-0.220467	1.40836	0.787714	-0.955776	-1.88307	-1.21581	0.143357	-0.0403045	0.953522	-0.219818	1.03315	1.63615	0.240837	0.987204	-0.824522	-0.11525	1.00191	-1.2808
	ARSL	-1.4472	-0.035139	-0.0591658	1.90848	-0.276414	0.441495	1.20049	0.0752923	0.421614	0.13619	-0.265533	0.724937	0.613846	-0.839395	1.48904	-3.28752	1.3797	-0.0720952	-0.513861	-1.00358	-1.1804	-0.652239	-0.241974	-0.180777	-0.479571	0.901821	-0.543062	0.451734	0.912193	0.421104
	ASL	0.420958	0.198292	1.45895	1.05626	1.01924	-0.926664	-0.238698	2.31316	-1.30781	1.41456	-0.0232459	0.782573	-0.707995	0.677249	-0.44945	0.518818	-0.272364	0.436077	0.178736	-0.762893	-0.781679	0.178539	0.287675	-1.08009	-0.620338	1.44475	-1.06646	-2.27109	-1.23776	-0.639314
	ASPA	0.65308	0.294418	1.69408	-0.657463	0.0533715	-0.109622	-0.429601	-0.438666	-0.290257	-0.00355778	-1.29157	-0.00994328	-0.591588	4.39358	1.0451	-0.807336	-0.802178	-0.178795	0.486061	-0.0385908	-0.55385	-0.243072	-0.0639693	-0.800557	-0.0366188	-0.61578	0.241294	-0.228387	-0.292422	-0.37717
	ATP1A1	-0.35952	-2.09959	0.377577	-0.291325	-0.201858	-0.0573166	1.48606	1.00154	1.87911	-1.12601	-0.0259672	-1.41124	0.635638	0.182534	-1.22184	-0.664769	-1.90946	-0.216763	0.0755249	1.26569	-0.408231	-0.349916	1.53052	-0.0827128	-0.84175	0.794649	0.845363	1.64807	-0.267021	-0.186978
	ATP5F1A	0.244208	-0.27818	-0.601839	-1.03211	-0.821509	-0.361793	0.28619	0.420942	0.617754	1.02275	0.91047	0.864295	1.04348	0.61137	1.83546	1.8367	-0.613193	-0.429515	-0.436345	-0.778775	-0.500785	-1.64975	-0.165219	-1.01742	-1.09517	0.261953	-0.543495	-1.07763	-1.14698	2.59413
	ATP6AP1	-0.0235487	1.21318	-0.666129	0.11802	-0.0507309	0.250407	-0.254492	-0.305875	-0.471869	1.08674	-0.227611	-0.0484333	-1.04279	-1.82157	-0.247896	-0.4044	2.81891	0.728092	-0.420345	-0.040443	2.57115	-2.00038	0.406546	0.237691	-1.221	0.137921	-0.519817	-0.496282	0.320667	0.374279
	ATP6AP2	-0.288603	-0.932367	1.57028	-0.855787	0.0630338	0.183455	-0.613589	-0.884085	0.00343975	0.663467	-0.200305	-0.609868	-1.87023	-1.92224	0.177275	0.761453	-0.210741	2.15781	0.556489	1.9035	0.673924	-0.559404	0.511322	0.516996	-0.745559	0.365349	-0.965118	-1.42849	0.515441	1.46315
	ATP6V1G1	0.351492	0.190958	0.305661	1.13395	-1.28365	-1.34553	0.364247	-0.626755	-1.44291	-0.960116	-1.62678	-0.0417145	-0.164125	2.66035	-0.0170398	0.369511	-0.207411	1.128	0.170461	1.21427	0.016227	-0.14751	1.04267	-0.735902	-1.39513	0.971631	0.998999	0.208148	0.561316	-1.69333
	ATRN	1.04957	-1.08821	1.74654	0.340148	-1.07273	1.37771	0.743715	0.219221	0.584081	-0.244155	-0.549012	-0.85959	0.341996	0.618148	-0.484723	-2.00592	0.901545	-1.1512	0.728863	1.40182	-0.0131302	-2.54155	-0.297093	-0.00465215	-0.144118	-0.111783	-0.65797	1.4608	-0.805709	0.517383
	ATRNL1	-0.603786	1.17131	-0.443094	-1.3327	0.841122	0.869976	-0.247682	-2.91751	0.550017	-0.278824	-0.467205	-0.44799	-1.23444	0.197568	0.634163	-0.203085	0.0378354	0.229248	1.188	1.95347	0.0386207	2.08398	-0.085085	0.744797	0.336347	0.195461	-1.292	-0.625815	0.123492	-1.0162
	AXL	1.72044	0.538601	0.246155	1.4975	0.320743	1.32408	0.817844	0.836969	-0.726673	-1.04586	0.0308881	-1.71755	-1.86972	0.687995	-2.54498	-0.738788	0.767605	-0.381172	1.3134	-0.134833	-0.464383	-0.0515496	0.614595	0.843083	0.279271	-0.491229	-0.423045	-0.455364	0.25545	-1.04946
	AZGP1	0.296477	-1.22128	-1.97093	-1.34973	-0.520038	0.317653	-0.0570721	-1.56471	-0.937102	-1.34466	-0.657409	-0.514899	-0.110386	0.363219	2.55023	0.891178	0.0597452	1.03332	0.116862	-0.997163	0.256689	0.148249	0.257824	0.326052	0.583458	1.8628	-0.559416	0.662366	1.07931	0.999368
	AZU1	-0.962264	0.717042	0.874862	0.0181355	0.0874664	-0.0808736	0.169392	0.33636	0.559505	0.476309	0.34268	0.534889	-0.119221	1.59281	0.956088	0.228954	-1.17055	-1.96263	-0.839332	-0.874526	-1.52672	-1.66023	0.979542	-0.989004	0.547462	-0.170273	-0.185078	-0.180722	-0.641718	2.94165
	B3GNT2	-1.26393	0.429714	0.266762	0.54057	0.788557	0.533294	-0.614187	-0.785285	0.812124	-0.376513	-0.655459	-0.106551	-2.23979	-2.73398	-1.16116	0.356181	2.0286	0.969716	0.439837	0.659628	0.821484	0.379239	1.19579	0.702939	-0.473297	-1.11994	-0.032563	-0.0582426	-0.196513	0.892978
	B4GAT1	0.303337	0.25087	0.363683	0.773695	1.38288	-0.0305958	-0.445782	0.812781	-0.917041	0.14243	-0.391385	-1.54086	-1.45193	-0.359555	-0.981027	1.09352	1.82321	1.41576	0.842908	1.22464	-0.46341	-0.756166	0.361958	0.346394	-0.133411	-0.335019	-2.6598	0.329653	0.539823	-1.54156
	BCAM	0.952506	1.34336	0.481539	1.50283	0.683359	-0.00288956	0.33807	0.76219	-0.708892	-1.59047	-0.127655	-1.97742	-2.08515	-0.300664	-1.93104	-0.645616	1.85247	0.732413	0.893318	0.0277053	0.0860056	0.964817	-0.120049	1.08733	-0.348795	-0.358376	-0.794385	-0.500589	-0.242242	0.0263315
	BCAN	1.67133	1.23518	1.50509	0.0631379	0.248884	-0.164858	-0.0691753	0.457253	-0.0942953	-1.16773	-0.674254	-1.37575	-2.78493	-0.824837	-0.611476	1.01053	1.44546	0.450803	0.706799	1.2914	0.699799	0.824364	0.3507	-0.0325673	-0.775632	-0.749141	-0.689103	-0.630774	-1.32993	0.0137185
	BHMT2	1.18388	-1.29326	0.930284	0.665749	0.342358	0.184036	0.93197	0.604787	0.72542	1.33018	-0.0156029	1.7017	0.202437	0.001725	0.684603	-0.053988	-1.59634	0.429989	-1.73829	-1.04435	-0.721252	0.909657	0.114373	-1.42021	-0.601481	-0.327656	1.36504	-0.367632	-0.876966	-2.25115
	BLMH	1.69794	0.848435	1.05395	0.227827	1.26359	1.18031	1.93897	0.994121	0.273776	-0.0573428	-0.476585	0.373649	-0.557734	0.00550346	1.36075	-0.751095	-1.92132	-0.882111	-1.41519	-1.12446	0.413532	-0.175605	0.734156	-1.10949	-0.677934	-0.996648	-0.814823	-1.39885	-0.524551	0.517247
	BPI	0.905221	-0.236347	1.16998	0.516997	0.138528	0.399517	-0.248995	1.35802	1.43775	0.55654	-0.183802	0.668784	1.0533	1.88947	0.58117	-0.311766	-2.51866	-1.50247	-0.688429	0.23511	-1.11228	-0.224208	0.381622	-0.386432	0.203794	-1.38796	-1.27076	-1.28227	-0.931373	0.789954
	BPIFA1	0.140497	0.930808	-0.106309	1.10214	0.789106	-0.260333	1.36593	-0.539658	-0.428195	-0.433064	-0.748686	-0.143742	-1.98938	1.24304	-2.05446	0.611206	1.458	0.303972	0.559819	-0.126893	0.697831	1.07942	1.48497	-0.366703	-0.161348	-1.02405	-1.04023	-2.14756	0.477995	-0.674127
	BPIFB1	0.069889	-1.38773	0.540436	-0.00633218	0.287293	-0.317492	-0.0547115	1.50934	0.00616815	-0.257809	-0.159239	1.23781	0.606057	2.68408	1.5065	-0.726977	-1.14824	-0.288302	-2.0226	-1.16647	-0.463543	-0.703856	-0.00541355	-0.0545138	0.6702	-1.67627	0.133899	-0.415395	0.0881596	1.51505
	BROX	0.290723	-0.226683	0.549326	0.0984625	0.841916	-0.0890426	0.721233	-0.490108	0.303455	-0.954025	0.153728	-1.49716	-1.09394	1.19139	-1.70566	0.799	1.57907	-0.18145	1.77577	1.81698	0.0471815	-1.20605	-0.427769	0.392981	0.0921834	-1.91136	-1.58866	-0.141621	1.23423	-0.374114
	BTD	0.783103	-0.415114	-1.03115	-0.783471	-0.0870454	1.82619	-0.463333	-1.52068	0.372496	-2.03148	-0.350749	-1.92693	-1.30198	-0.492351	-0.699116	-0.234997	1.24269	-0.0320415	0.631203	0.967078	0.00770765	0.678328	0.465887	2.09051	0.271232	0.221558	0.471666	-0.234089	-0.0837545	1.65863
	BTN2A1	0.782017	0.0258759	1.08708	0.573904	-0.0336914	-0.362638	2.08331	0.389672	-0.55547	-1.09511	1.40023	-0.0858086	-1.26413	0.746257	-0.095449	-0.891924	2.20262	0.0909803	0.939631	-1.88669	-0.476712	-0.450256	0.0383986	0.56712	-0.574375	-0.22117	-0.433243	-1.23329	0.75763	-2.02477
	C11orf54	0.762559	0.187104	0.494172	0.0057262	-0.743534	0.326601	-2.69678	-0.645534	-1.11845	0.349203	1.00349	-0.29015	0.141423	0.129585	-1.75958	-0.157092	3.14225	0.260444	0.353765	1.25603	-0.200394	0.375433	0.82541	-0.249199	-0.692435	-1.0215	0.264212	0.680608	-0.317813	-0.665566
	C16orf89	-1.3968	-2.11135	1.37395	-0.672089	0.657436	-0.821277	1.71501	0.413712	-0.340614	-0.212484	0.749816	-0.854583	0.664292	0.933179	-0.603733	-1.04734	-1.22368	-0.0194658	1.03274	-0.161832	1.7912	1.22618	0.875176	0.663703	-0.187497	-0.0480902	0.0264545	0.0409625	-0.449361	-2.01362
	C1R	0.50161	0.294095	0.117082	0.16744	1.21571	-0.857998	0.825106	-0.115883	-1.06866	-1.91488	0.347109	0.160596	-2.53704	-1.49976	0.453056	-0.272217	1.39097	0.383654	-0.580281	1.0663	0.962503	2.02124	-0.299928	0.414984	0.292466	0.566183	-1.86328	0.0988906	0.00322588	-0.272303
	CAB39	-0.620324	-0.667751	1.26536	0.173854	0.297497	0.32747	1.29839	-0.996664	0.0912475	-0.0375875	0.1102	0.289844	-0.688572	1.62863	-1.02417	0.185034	1.60204	-0.708938	1.68376	2.65789	-0.53176	-0.615558	0.0664603	-0.870165	-0.704954	-1.57281	-1.03412	-0.020299	-0.21732	-1.36669
	CADM4	0.915994	1.70354	0.644182	1.24513	0.0861379	-0.10737	1.18284	0.218154	-0.797379	-1.22888	0.313805	-0.98653	-1.81202	0.324612	-1.7009	-0.176278	2.41991	0.564922	1.321	0.0691811	0.380537	-0.378628	0.163336	0.577592	-0.264266	-0.563307	-1.25802	-1.08468	-0.828803	-0.943792
	CALB1	-1.13098	-2.32832	2.01226	-0.558362	0.221721	-0.456919	-0.0492551	-0.976105	1.24619	-0.555775	-0.172252	-0.225075	-0.0159094	0.728679	-0.709383	-0.921524	-1.08068	-0.467269	1.29707	0.939449	-0.0526988	-2.03503	0.173266	0.597725	0.375173	0.486653	1.44813	1.37005	1.01684	-0.177673
	CALR	1.60091	-0.642521	1.15765	0.141704	-1.41935	-0.0229255	0.466571	0.572637	-0.652599	-1.67825	1.55239	0.180385	0.561575	1.03564	0.18284	0.2188	0.730455	-0.357147	-0.298708	-0.726164	2.63043	-1.23528	-0.455246	-1.36092	-0.917564	-1.50781	0.0946083	-0.617932	-0.0458876	0.811707
	CAP1	1.04583	0.285316	1.75691	1.22995	0.00810233	-0.529179	0.45173	0.462618	0.22918	0.704443	0.18205	1.26152	0.835823	1.47938	1.58877	-1.93507	-0.722016	-0.293223	-2.07908	-0.437976	-1.34936	-0.66053	-0.792085	-1.1727	0.076676	-0.803477	-0.460674	-0.636641	-0.732098	1.00581
	CAPN1	0.0199209	0.596803	-0.40218	-0.68949	0.00917499	-0.978502	0.456751	1.39329	0.296501	1.41159	0.0236007	1.36317	0.962786	1.92729	2.55951	0.646759	-0.6355	-0.65582	-1.46247	-1.04645	-1.28723	-0.545349	-1.6437	-0.612803	-0.348561	-0.859914	-0.531584	-0.205175	-0.0143036	0.251888
	CAPN7	-0.174206	0.90514	1.27774	1.83754	1.21154	-1.8026	0.130621	-0.418894	-0.0634511	-0.307232	-0.34205	-0.304285	-2.0097	-0.801808	0.541482	0.918102	1.61954	0.131299	0.954127	0.634544	0.777578	-1.2341	0.328353	0.315947	-0.977872	-1.56782	-1.33406	0.699988	0.113012	-1.05846
	CAPNS1	0.741603	-0.553262	0.832441	-0.271456	-0.95906	-1.431	1.54469	0.296825	1.06209	-0.152231	0.913568	1.38103	0.894585	1.77796	1.7242	-0.80831	-2.64483	-0.0854066	-1.44259	-0.748994	-1.06015	-0.563869	-0.308297	0.225909	0.173048	-0.258474	-0.300074	-0.0179275	-0.112419	0.150409
	CAPZA1	-0.154198	-0.644339	2.01224	-0.677837	-0.373088	0.460736	1.49533	1.81332	-0.0782675	0.0539142	-0.470833	0.886398	1.21557	1.38484	0.276655	-1.54801	-1.33561	-0.487708	-1.63924	-0.319845	-0.91577	-0.411004	0.515026	-0.999048	0.0693269	-0.0616252	-0.241327	-1.01608	-0.709048	1.89951
	CARHSP1	0.506181	0.0846564	1.226	0.01684	-0.0347615	-1.23998	-1.63656	0.656926	-0.993936	0.768727	0.0382353	0.798146	1.12758	1.07281	2.52795	0.0199666	-0.320535	-1.1437	-1.47829	-1.5699	-0.144955	-0.161751	-0.300503	-0.31872	-0.835448	-0.875533	1.38082	-0.583536	-0.171931	1.58521
	CASP14	0.3591	0.866317	0.845068	0.169557	-0.193547	0.217549	1.21062	1.31719	-0.163223	0.735997	0.0579417	1.68989	1.15526	0.994631	1.25309	-0.752947	-1.72836	-1.12972	-0.874408	-0.730396	-0.78762	-1.69254	-0.816745	-1.62776	-0.23457	-1.05811	1.75743	0.0961669	-0.212811	-0.723056
	CAST	0.0632564	-1.80969	1.38733	-1.31593	-0.0223634	0.287001	1.02088	-0.382269	0.825788	1.20448	0.677619	1.751	1.11893	1.0611	1.97358	0.490533	-1.07395	-1.03234	-0.598401	-0.21025	-0.927588	-0.065597	0.774838	-1.78095	-0.234044	-0.81698	-0.263011	-0.522142	-0.63197	-0.948862
	CAT	0.351376	0.347819	0.32752	1.16152	-1.18342	0.0136689	0.566684	0.342492	1.21196	0.819999	0.405645	1.75343	1.23288	1.9344	1.59018	-0.125826	-0.982904	-0.495142	-1.14167	-0.977673	-1.40078	0.258574	-1.5023	-1.93952	-0.427167	-0.680977	-0.86756	0.0169675	-0.596466	-0.0137197
	CBR1	1.45535	1.26768	0.390649	0.254134	1.26422	-0.0884746	-0.225276	0.300941	-0.778723	-2.45761	-1.38417	-0.0363352	-0.593826	-0.925939	-0.420893	0.0750364	-1.53842	0.566283	0.746656	0.0871006	1.69544	-0.318905	0.0517624	-1.64384	-0.936412	-0.227194	1.24848	0.597991	-0.0303222	1.60461
	CBR3	1.2435	0.0749329	-0.48337	-0.554607	1.38081	-0.863828	-0.427289	0.437565	-0.446078	-1.57588	-1.10071	-0.991969	-2.45753	-1.28981	0.200203	-0.516755	0.134417	1.6873	0.655286	0.104542	1.55749	-0.169044	-0.585747	0.599101	0.0055171	0.519976	-0.141498	1.52658	-0.215153	1.69203
	CCT4	-0.834995	-0.771404	0.854978	0.227888	-0.694066	0.752552	1.95349	-0.254298	-0.000584561	0.852505	0.691203	0.841539	1.01505	0.899749	0.478728	0.981889	-1.16656	-0.0318451	-1.6142	-0.898206	-2.25599	0.865255	-0.0190373	-0.330882	-1.25004	-0.531333	-1.14229	-0.28025	-0.335575	1.99672
	CCT6A	-0.344899	-1.93175	-0.330407	1.21598	-0.865706	-0.0133457	-0.0437152	-0.0754776	0.851006	1.11736	0.780055	0.345975	1.75904	1.46848	-0.08204	0.965052	-1.54211	-1.32594	0.268922	-0.285444	-2.36516	0.453106	-0.681512	-0.362545	-0.782201	0.488245	0.094871	-0.143609	-0.414828	1.7826
	CCT7	-0.219711	2.39204	-1.26911	0.566862	-2.14632	-0.504716	1.08128	0.937303	-0.274236	0.308966	0.648555	0.649964	0.445975	-0.696639	-0.339473	0.44696	-0.179751	-0.239994	0.0346775	-1.90032	-1.31487	1.35727	0.683518	0.139438	-0.270599	0.0874065	0.0545233	-1.04091	-1.18373	1.74564
	CD14	0.634082	0.0253798	-1.62412	-0.666064	0.26458	0.989113	0.636094	-0.404801	-0.103731	-2.55105	-0.882642	-1.9761	-1.39262	-0.414279	-0.162225	0.0187241	-0.616902	0.775417	0.198387	-0.0875974	1.16073	1.49065	1.78804	1.40764	0.831241	0.625557	-0.553263	-0.064541	0.0310049	0.623292
	CD248	0.383414	0.621326	-1.56931	-1.17098	-0.579376	-0.519813	0.371205	0.551581	-0.91627	0.296619	1.4112	-0.789442	-1.7697	-0.987182	-1.16379	-1.31228	2.00822	0.364005	-0.349488	-0.670892	-0.845692	-0.443096	0.0731692	1.25716	1.49243	1.43604	0.48642	0.728527	1.17613	0.429883
	CD55	-0.0675236	-0.707877	-1.57598	0.0812036	-0.533156	-0.173401	2.00146	0.658078	-0.683327	-1.86851	-1.21567	-1.30944	-0.229929	0.798206	1.95803	1.20313	-0.98772	-0.651428	-0.512002	-0.143301	1.54921	0.409198	0.792101	1.35463	0.569871	0.723925	0.229132	-0.87129	0.0689349	-0.866539
	CD5L	0.261808	-2.18522	-1.87878	-0.298703	-0.800721	1.28766	0.15603	0.00295028	0.504095	0.676955	-0.892708	1.89322	0.380362	0.591465	0.169635	2.09336	-0.904868	1.17053	-0.0730329	-0.523606	1.27572	-0.174425	-1.37061	0.819439	-0.27064	0.413357	-0.0446119	-1.08905	-0.148393	-1.04122
	CD84	1.19171	0.0847402	-0.108039	0.532301	1.378	0.285922	1.63791	0.764899	0.399408	-0.304505	-0.763041	-2.16877	-1.62797	-0.627443	-2.45698	-0.301105	0.777321	-0.45447	0.68775	0.529397	0.374224	0.108952	0.357411	0.549484	0.862366	0.791304	0.818363	-0.559162	-1.29887	-1.4611
	CDH1	0.768773	-1.10648	2.32512	-0.753655	-0.377543	0.704241	2.0445	0.0862332	1.21365	-1.27485	-0.597243	-1.67677	-1.08337	0.618966	-0.540856	-0.316095	-0.238898	-1.52886	1.42862	-0.285601	-0.690303	0.967832	0.289693	-0.00377906	0.176523	0.441463	0.623547	0.709918	-0.659456	-1.26532
	CDH11	1.216	1.06506	-0.780982	-1.07403	-0.28207	0.361888	0.239305	-0.381266	-0.185423	-1.36296	-1.23033	-1.93834	-1.51948	-0.905482	-1.36655	0.601979	-0.26522	-0.00424651	-0.130767	0.437242	0.664654	1.39308	0.936242	1.56654	1.63152	1.90994	0.211364	-0.211974	-0.0524226	-0.543267
	CDH13	0.520723	0.455521	0.184073	0.090772	0.168399	0.706314	1.78011	-1.08302	-0.3535	-1.23345	-0.687615	-2.06706	-2.08568	0.747272	-0.411397	-0.362363	0.84074	-1.23536	1.07114	1.03163	1.13997	1.14443	-0.0727865	1.48514	-0.323486	0.302682	-1.53769	0.771973	-0.269811	-0.717691
	CDH15	1.12112	0.176007	-1.6158	-0.609515	-0.0530478	-0.0964034	-0.438944	-0.101592	0.283272	-1.14419	-0.912359	-1.92071	-1.29794	-1.63156	-1.22296	-0.404871	0.182112	0.0127359	0.309139	0.686788	0.238801	1.68104	1.21792	1.25403	1.40149	1.82731	1.14946	-0.0718837	0.45305	-0.472478
	CDH2	1.06817	0.279741	1.72037	0.426897	-0.162257	-0.672888	1.94018	0.545068	0.521532	-0.757753	-0.180984	-1.52611	-1.65145	1.12315	-0.248394	-0.779383	0.405719	-2.16661	1.16785	-0.436061	0.781346	0.939333	0.556136	-0.579	-0.171978	-0.486355	-0.916181	1.25157	-0.879554	-1.11209
	CDH24	1.3527	-0.134642	-0.18825	-2.1313	-0.238581	0.334965	0.7821	-0.815887	-0.474891	-0.829121	-0.894909	-1.92631	-2.01527	0.0656418	-0.138803	-0.864528	0.44594	0.477839	-0.708689	1.06034	0.344145	1.04049	-0.134349	1.92733	1.41523	1.57332	-0.0534583	0.502078	-0.136156	0.363027
	CDH3	1.1205	0.851558	1.45517	-2.39777	-0.6574	1.13769	-0.873235	-0.0083321	-0.226828	-0.171404	-0.492311	-1.62325	-0.322344	1.35612	1.43256	-0.502753	-1.61167	0.0445215	1.01	-0.751184	1.39465	0.877549	-0.182447	0.522117	-0.507396	0.252541	-0.60617	-1.00079	1.09067	-0.610363
	CDH8	1.92696	1.30152	-1.23596	-1.22479	-0.187339	-0.549191	0.397234	0.559033	0.464782	-1.67634	-0.325621	-1.26428	-0.752433	0.154304	-1.38112	0.118885	0.621302	0.0828129	0.525158	1.09841	0.652322	1.22712	0.739612	0.218913	0.415838	1.5181	-0.237125	-0.9322	0.130458	-2.38636
	CEACAM5	1.40346	1.22008	1.03277	0.407237	-0.173935	0.880137	1.73955	0.710283	0.028636	0.13608	-0.461293	0.346191	-0.31318	-0.349045	1.45377	-1.37657	-1.09843	-0.800923	-0.940057	0.0140029	0.0671696	-2.00286	1.45554	-1.94454	-0.517503	-0.813426	-0.912995	0.0139262	1.31062	-0.514684
	CEL	1.14398	-0.538337	0.668142	0.350508	1.60079	0.828491	0.392269	-0.764444	-0.258609	-1.48691	-0.690635	-1.18467	-0.585767	-1.31458	-1.93254	-1.28967	1.67549	0.0238349	1.4797	1.12177	0.662844	-1.2701	1.17275	0.653042	0.0893565	0.506835	-0.937634	0.286446	0.431511	-0.833859
	CHGA	0.267323	0.577887	-0.111665	-0.804212	-0.0542828	-0.0115683	0.14708	-2.26166	0.913021	-0.775789	1.18738	0.561964	-2.19414	-1.23114	2.48206	0.620342	1.20434	0.100434	-0.178252	0.341219	1.63331	0.954706	-0.868464	0.0226208	-0.977963	-0.333182	-0.625158	0.202363	-0.338216	-0.450344
	CHGB	0.429349	1.01088	0.232023	-0.976878	-0.164807	0.254163	1.85011	-1.73	0.148796	-1.27222	1.27718	-0.478484	-0.784581	-0.491684	0.125566	-0.60185	2.43529	-0.39052	-0.364461	-0.578173	2.26883	-1.25261	0.142454	0.0993128	-0.38693	-0.153373	-0.968005	0.292203	1.02636	-0.997933
	CHMP2A	1.35202	2.24635	-0.6268	0.496848	0.0467487	0.405071	-1.03029	0.242191	-0.7476	-0.398622	-1.56002	-0.794949	-2.43512	-0.677808	-0.714753	1.33113	2.2237	0.559197	0.220523	0.407253	0.725028	0.0677183	-0.131184	0.573627	-0.881621	-0.684198	0.210726	0.188583	0.357266	-0.971
	CHMP2B	-0.266692	-0.661603	0.0949711	0.483483	1.26602	-0.195237	1.07339	-0.760047	-1.11263	-1.7024	0.5867	-0.92841	-0.601632	0.0676901	-1.59272	1.30343	1.67962	0.107041	1.46297	2.07151	-0.0764025	-1.12496	0.331607	-0.0583098	-0.481096	0.114023	-1.95846	1.07842	0.00303924	-0.20329
	CHMP5	0.881922	-0.644592	0.802924	0.261225	1.42961	0.711589	-0.741989	0.438265	0.695018	-0.74292	-1.35482	-1.17222	-0.767254	0.172935	-2.85418	0.42783	-0.342289	1.41211	0.0797688	0.855315	1.15964	1.35412	-0.2275	0.490653	0.769016	0.0650984	-0.152401	-1.64508	0.0388181	-1.40062
	CILP	-0.384555	-0.0255433	-2.0921	-0.173676	-0.324672	-1.05946	-0.0545685	0.0694316	-0.381964	0.136308	-0.128809	-0.526849	-1.55107	0.0539291	0.732652	-0.595667	0.950288	0.933276	0.195588	-0.0982788	0.69815	0.392573	-3.00271	1.58686	0.621712	0.38398	0.195472	0.146859	1.20209	2.10075
	CILP2	0.0102407	0.736926	0.342895	0.213699	0.950765	0.150747	0.526395	0.632707	0.211326	0.0519632	-0.0454823	-1.91552	-2.41635	-1.46443	-2.45652	-0.283575	1.62216	0.522301	0.910189	0.687873	-0.0758542	-0.156303	0.171804	0.784117	1.06895	0.942778	0.347699	-0.350352	-0.0744403	-1.6467
	CKB	0.211867	-0.298566	-0.932534	-0.501935	-0.121995	-0.797563	-0.897745	-1.23121	-0.84941	-0.53791	-1.40001	-0.690702	0.338508	-0.345235	-0.666839	0.303983	-0.360149	0.287162	-0.479938	0.339227	0.468997	-1.26415	0.0253092	0.427507	0.145714	1.61232	0.630833	1.69086	1.69107	3.20255
	CLEC14A	0.00929205	0.303269	-0.803126	0.55887	0.859056	0.618993	-0.0536761	0.925219	-0.639602	-1.40732	-0.051893	-2.29866	-2.19277	0.389351	-1.76747	0.174026	2.05308	0.185686	0.401663	0.625988	0.770022	-0.830743	0.048139	1.74094	1.23924	-0.623834	-0.0121525	-0.173717	-0.252927	0.205065
	CLEC3B	-0.531599	1.6468	1.63016	0.584453	1.0999	0.36781	0.878394	-0.406708	-0.0544697	-1.71581	0.386941	-0.946843	-1.42334	-1.32841	-2.24948	1.12447	1.59003	0.151348	0.00433614	0.185721	0.807739	-0.43155	-0.0622228	0.853218	0.125396	-1.56444	-0.715159	0.215311	0.344099	-0.56609
	CLEC4G	-0.0942429	1.90939	-0.211191	-0.0810928	-0.0321434	0.749861	-0.665097	-1.5671	-0.106137	-0.468326	-2.14471	-1.22289	-1.2109	-1.93411	-1.13849	0.483827	1.75282	0.408213	1.53646	0.78235	0.884229	0.259481	1.54422	0.395137	0.075426	-0.183421	-0.142597	0.174744	0.276904	-0.0306122
	CLSTN3	1.26348	1.57345	0.348138	1.01299	0.360224	-0.958918	0.206942	0.887861	0.372904	-1.01626	-0.522551	-0.32903	-1.03899	-1.88207	-0.681346	0.84824	1.83477	0.247563	0.811	0.149625	1.51628	0.0171894	-0.314913	-1.34056	0.539748	-0.128923	0.00128827	-1.16946	-0.265107	-2.34355
	CLTC	-0.567936	-0.819452	-1.49644	-0.490396	-0.598669	-0.412081	-0.748176	1.05851	0.937774	0.391654	0.279627	0.735648	2.42582	2.20938	0.855524	1.2686	-0.330557	-0.928222	-1.02354	0.269428	0.624874	-0.849698	-2.13446	-0.330888	0.462428	-0.123528	-0.803887	-0.674918	0.289444	0.524142
	CLU	-1.22242	-0.138899	1.58293	0.694486	1.07446	0.109654	-1.30318	-1.0893	-0.421354	1.04288	-0.257197	-0.582166	-0.728978	-0.967512	-1.34321	-0.0262956	0.688369	1.34105	0.363334	2.31633	-0.246068	-1.47402	-0.0312352	-0.799876	-0.0322441	-0.695358	-0.725647	-0.111987	1.05211	1.93135
	CNDP2	-0.199284	0.457515	0.140106	0.0543008	-1.12839	-1.19429	-1.33396	2.34761	-0.0591581	-0.350931	-0.695917	-1.09841	-0.605799	-0.355453	0.771111	1.08612	-1.30673	0.809144	0.111703	-0.182791	-1.17779	0.116432	0.319753	-0.967688	-0.631093	0.254858	1.31153	-0.256949	1.02473	2.73972
	CNTFR	0.524979	-0.194769	-0.92074	0.0137744	0.796678	-1.19215	0.400948	-0.34025	-0.662734	-0.50441	-0.100764	-1.98347	-1.45113	0.256494	1.60273	-0.74194	-0.144523	-0.0295549	0.215842	0.146286	-0.731885	-0.873815	0.994502	2.85654	0.858263	0.640159	-1.11661	-0.149094	-0.0717078	1.90235
	COL12A1	0.784936	0.567107	0.135474	0.300476	-0.000296209	0.262756	0.822584	0.273756	0.267615	-0.534352	0.254085	-1.25508	-2.00616	-1.55182	-3.22702	0.436913	0.764067	0.307363	0.666508	0.448511	0.722769	0.298661	0.413019	0.602993	0.780006	1.35937	0.567709	-0.342171	-0.197665	-1.92211
	COL14A1	0.534658	0.413737	-0.239432	0.799424	0.525388	-0.836699	0.472791	1.18848	0.1425	-1.07758	0.545116	-1.36641	-2.48613	-0.770833	-2.36493	0.310008	0.351906	0.0163264	-0.374483	0.108095	0.47156	0.929843	-0.551544	0.792641	0.648249	1.83501	1.13291	0.196489	0.354156	-1.70123
	COL15A1	-0.571411	0.759517	-0.579215	1.38759	0.985633	-0.025845	0.96217	-0.570372	-0.613119	-0.464761	-0.51114	-1.18131	-2.60122	-1.23311	-1.73411	0.336271	1.92465	0.0830267	1.39248	0.248692	0.715787	-0.52214	-0.160121	1.6912	0.716074	0.41724	-0.126072	0.159197	0.0335005	-0.919074
	COL1A1	0.537158	0.556177	-0.0633941	0.108369	0.194493	-0.471699	0.670812	0.295478	0.442913	0.124344	-0.757907	-0.252666	-1.93948	-0.88696	-3.29683	0.561349	0.463485	-0.16057	0.00839743	0.59965	0.765892	0.0404637	0.681996	0.22812	0.880545	1.76904	1.21136	-0.363821	0.231073	-2.17778
	COL2A1	0.551692	-0.830013	0.517808	0.288199	-0.386483	-0.0673172	0.897206	0.207938	1.38451	0.750366	-0.485233	-0.964432	-1.21531	-1.14025	-3.49804	-1.08338	0.0219384	-0.127708	0.0246834	1.30594	-0.479364	0.663665	-0.493935	-0.224544	0.645317	1.5335	1.2231	-0.00247438	0.0517244	0.930886
	COL4A2	0.1871	0.220849	0.304515	-1.79881	1.52074	-0.020519	-0.398552	-0.541774	-0.852045	-0.162223	0.695862	0.30117	-0.948628	-2.23234	-1.82502	1.32341	0.801056	1.20583	1.31887	1.80773	-0.539395	-1.20897	-0.256503	0.738745	0.177283	-0.143554	-0.922435	0.759462	0.725649	-0.237511
	COL5A2	-0.325223	0.759026	0.456148	0.450378	0.598637	0.666536	0.29092	-0.580455	0.521128	-0.451647	-0.139503	-0.786754	-0.0465373	0.800963	-1.9359	0.391125	0.831908	-0.0343588	-0.272177	0.616865	0.906496	0.172194	-0.00625553	0.457004	1.07863	0.289655	-1.17215	0.261984	0.326862	-4.12549
	COL6A1	0.181564	1.06077	1.4251	0.565679	0.572732	0.626551	0.0676423	-0.293325	-0.383335	-1.0369	-0.6558	-1.47256	-2.06122	-0.905402	-1.50117	0.837135	2.26787	1.20848	1.34714	0.965892	0.134776	-0.896825	-0.0351781	0.996165	-0.291194	-0.753501	-1.17097	0.179488	-0.231758	-0.74784
	COL6A2	-1.06557	-0.71524	0.0302743	0.602308	-0.720177	0.106797	0.399444	1.42281	-1.31481	-0.170594	0.919373	-1.45533	-0.649285	0.426028	-0.233084	0.0212499	-2.67524	0.49311	-0.215442	-0.694187	2.20653	2.07432	0.68816	0.132907	-0.0648419	0.811539	-0.730408	-0.695839	0.702015	0.363197
	COL6A3	0.884253	0.372467	-0.160043	-0.610422	0.385024	-0.779162	1.08228	-0.229278	-0.587011	-0.732237	-1.14112	-2.55137	-1.12563	0.900863	0.746006	0.0141145	-0.0137823	0.33802	-0.238082	-0.0414821	1.38444	0.900051	0.221916	0.635198	0.132156	1.34599	1.3819	-0.182946	0.496789	-2.82891
	COMP	1.37062	-1.35122	-0.162086	0.710129	-0.955728	0.35209	1.54974	0.24238	-0.321724	0.57469	-0.00825922	-0.746607	-1.0967	-1.09513	-3.21611	1.26119	-0.146809	0.720541	0.710444	0.236065	1.69588	-1.20787	0.0395185	0.666939	-0.00452025	0.30762	0.643145	-0.462891	0.226967	-0.532303
	COMT	0.582748	-0.47467	0.296842	0.309021	0.0288171	-2.72308	-1.96392	-0.826921	-0.607394	-0.189209	-0.851575	-1.19858	0.144938	1.85401	1.41736	0.0424762	-0.225353	0.132451	0.865207	-0.0575478	-0.0908584	0.309238	0.408361	-0.443444	1.00822	-0.127704	0.0137065	-0.473053	0.261869	2.57804
	CORO1A	1.04705	-0.9248	1.13902	1.14715	-0.0841251	0.039419	0.442749	-0.680461	0.409949	0.468021	-0.252187	0.309799	-0.0377865	2.23256	-0.0239223	-1.13069	-1.42091	-1.18189	-0.0428531	0.105201	-1.21362	-0.105	-0.442322	-1.36696	0.332496	1.45048	-1.25817	-0.475263	-0.945152	2.46221
	CP	0.951239	0.141866	-1.48304	-1.39433	-0.19818	1.53607	-1.21073	-1.41083	0.301918	-1.01252	-0.816467	0.726608	-0.62136	-0.271466	2.27642	1.08133	-1.72559	1.11726	-0.595886	0.234445	0.837369	1.30109	-0.642432	0.764823	0.510407	0.992363	-0.495264	-0.572374	-0.329219	0.0064787
	CPA4	1.31926	0.758456	1.05758	0.36401	-0.0101698	0.0954215	1.05781	0.579908	0.466343	-0.102778	-0.414995	-0.0919541	0.437766	-0.410069	1.68818	-0.243186	-2.04957	-0.0125473	-1.86141	0.790863	-2.14976	-1.25792	1.74684	-0.454092	-0.352116	-1.2475	0.758601	0.627044	-0.160606	-0.929413
	CPE	-1.01181	-0.905488	0.98428	-1.12432	0.371155	-0.345335	-1.55493	-1.28469	-0.199239	0.0208692	-0.221661	-0.571727	-0.711742	-0.696883	-1.74057	-0.420513	0.410265	0.839307	1.2611	1.14156	-0.313288	-0.500044	0.108179	1.09779	0.937353	0.309681	-0.963211	1.08535	1.46189	2.53667
	CPM	0.207447	1.39549	0.816223	0.49775	0.991335	0.0938186	0.761133	-0.90775	-0.646041	0.337817	-0.85882	-0.357776	-2.32327	0.345856	-1.8416	-0.0785102	2.24766	0.759933	0.933654	0.709976	0.188168	-1.19276	-0.0540568	1.13827	-0.394525	-0.453156	-1.98732	0.118481	-0.541761	0.0943284
	CPNE3	-0.605102	1.34795	1.77633	1.08894	0.627193	-1.43819	-0.396126	-0.918465	0.514194	0.194516	0.0413486	-0.912117	0.516817	-0.136383	-2.57586	-0.0842949	0.172622	-0.107161	-0.194013	-0.156734	0.0804306	-0.245537	1.78768	-1.53097	0.0730451	-1.28363	-0.814922	0.555046	1.6062	1.01719
	CPNE5	-0.951192	-0.344442	1.91718	0.322413	0.00652875	-0.346641	0.123027	0.429288	-0.510743	0.909504	1.89499	-1.13387	-0.796974	1.22098	-1.30616	-2.28816	-0.561358	0.419118	-0.880523	-0.253325	-0.249789	0.117094	-1.12327	0.0344025	0.126557	-0.404857	-0.647467	1.5514	0.886998	1.8393
	CPNE9	0.802961	-1.44356	-2.07013	-0.0384579	-0.0736506	-1.1133	0.50141	1.57298	-1.29019	0.0415375	-0.623696	0.682874	-0.041223	-0.202664	-0.310054	-0.160291	0.320298	-0.0656664	0.753135	1.25599	1.36345	-1.91122	0.61192	0.572665	-0.730086	-0.992808	-0.124638	0.548421	2.43948	-0.275486
	CPQ	-1.42852	-1.1247	-0.800651	-0.733877	0.219419	1.13299	0.128998	-0.238953	-1.13543	-0.396786	0.576299	-1.06771	-1.47148	0.669961	-0.828365	-1.73045	1.02037	-1.46766	0.586703	0.047852	-0.273895	0.211782	0.709028	1.22272	1.03715	2.1148	0.936254	1.62696	0.402114	0.0550672
	CPZ	-0.867752	0.453916	0.608405	-0.185566	-0.186247	-1.1903	0.596359	0.740904	0.504882	0.465116	0.0811855	-2.08212	-1.39532	-0.0936586	-3.73683	0.200978	0.873406	0.128044	0.067704	-0.686271	0.0790552	0.872611	0.521369	0.28955	0.837746	1.0056	0.850891	0.228494	0.755725	0.262128
	CRABP2	-0.401725	-0.113105	0.130879	-0.633059	-0.780341	-1.09555	1.02268	0.589677	1.64307	1.56972	0.586682	1.43103	1.47758	1.91891	1.8128	-0.632359	-0.959845	-0.897392	-0.599714	-0.420002	-1.68694	-1.03162	-0.240931	-1.18448	-0.212727	-0.884593	-0.0440296	-0.494317	-0.372036	0.501729
	CRISP3	-0.572613	-0.430293	-1.10639	-0.452672	-1.19963	-0.706737	-0.197724	0.285638	0.913751	1.4635	1.60981	1.9168	1.83971	1.31438	1.71266	-0.986488	-0.925667	-0.729528	-0.515157	-1.33103	-1.18359	0.0324633	-1.16707	-0.699977	0.069823	-0.576086	0.26126	0.440292	0.592962	0.327612
	CRK	2.31146	0.169531	-1.00858	-0.487479	-0.839596	-0.623483	0.604355	-0.130991	-1.80287	-0.522046	0.3139	-0.873881	0.686211	-1.07298	0.897189	-0.375268	-0.551194	1.83841	0.258593	-0.210304	0.461182	-0.191813	-0.0730905	-1.05103	0.985774	0.181297	-1.04321	-0.0897084	-0.489766	2.72938
	CRNN	-0.429362	0.00724988	-0.716269	0.36791	-0.61251	-0.496416	0.335358	0.439717	0.856922	1.33239	0.666463	1.43257	1.67954	1.29146	2.2679	-1.21362	-2.39595	-0.0754143	-1.57727	-0.347056	-1.09234	0.394429	-0.772456	-0.0994802	-0.517285	-0.558501	0.178891	-0.71568	-0.375613	0.744438
	CRYAB	-0.859774	-0.822871	0.582036	0.424062	0.0174046	0.807738	-0.633734	-0.0115246	0.224954	1.59557	0.468237	0.0970944	2.20883	-0.168667	1.32614	-1.33883	-2.08974	0.688638	-1.6138	-0.713024	1.43488	-0.0275426	0.845513	-0.166381	-0.444793	0.352374	-1.10236	-0.436208	-1.55414	0.909909
	CRYGD	2.01963	1.77908	1.58656	1.0072	0.903279	0.172394	0.263425	0.402659	-0.236087	-0.489148	-0.0782204	-1.18585	-1.81222	0.216622	-0.695503	-0.0894939	1.42752	0.354536	1.09863	0.0276909	0.569386	-0.797869	0.129341	-0.714709	-0.678455	-0.231331	-1.53467	-1.54911	-0.320673	-1.54462
	CSF1	0.883846	0.807713	-1.2747	1.11082	0.494562	1.13496	1.81827	0.156452	-0.593991	-1.34235	-1.63016	-1.02952	-1.7881	1.29943	-0.0437728	-0.402228	-0.539176	0.790331	0.392852	-0.736671	0.89616	0.341313	0.300115	-0.385985	1.63707	0.671513	-1.393	0.233392	-0.463322	-1.34582
	CSPG4	0.143044	0.270328	0.845738	0.894406	0.264993	0.218259	0.138327	1.21246	0.0374484	-0.433159	-0.854668	-1.84206	-2.13993	-0.882557	-3.01294	-0.459422	1.63224	0.435469	0.686986	0.795388	0.322603	0.312948	0.268051	1.05321	0.756676	0.957428	-0.288056	-0.643928	0.0148573	-0.704149
	CSTB	-0.543619	-0.395505	-0.234854	-0.511131	0.203948	-1.03032	0.604073	0.733193	1.15032	1.8778	0.263333	1.99198	1.83094	1.66444	2.19897	-0.0900007	-0.812453	-0.874505	-0.816959	-0.775072	-0.650636	-0.670913	-0.504909	-0.628153	-0.770028	-1.15353	-0.754763	-0.687688	-0.341875	-0.272085
	CTH	1.01695	0.620802	0.884232	1.63602	-2.10314	0.95446	0.210943	1.80133	-0.285205	0.481202	-0.997512	0.68592	0.462552	-0.498914	-0.6651	-1.89057	-0.178122	0.0124863	0.733246	-1.16202	1.00113	0.912013	0.883327	-0.288625	-0.143545	-1.09041	-0.0241929	-0.311843	-1.95513	-0.702275
	CTHRC1	0.987329	0.618263	0.855019	0.518865	-0.0927327	0.0174694	-0.322028	-0.104409	0.692238	-0.54191	0.914105	-1.81746	-2.69498	-0.294323	-2.8922	0.382771	0.556737	0.425984	0.448482	0.93661	0.583159	0.39658	0.449817	0.641362	0.520428	0.804195	-0.583613	0.352951	-0.12552	-1.63318
	CTSA	1.01484	-0.668001	0.0320372	-0.792986	-0.358773	0.201496	0.0970268	-2.00785	-0.468881	-0.577677	-0.0311967	-1.75139	-1.43862	0.945326	-1.12948	-0.767648	0.729272	0.117255	0.559351	-0.249056	0.77989	-1.44157	0.712557	1.9325	1.4454	1.51895	-0.131487	0.371258	1.65639	-0.298937
	CTSC	0.150235	-2.30824	-0.0771535	-0.669547	0.881932	0.594933	0.593782	0.0182446	1.40033	-0.779775	0.80672	-1.32293	-0.655597	1.4771	-0.0130632	-0.464504	0.72273	-1.72962	1.5767	1.82404	-1.60672	-0.513843	0.4375	-0.291689	-0.335809	0.276099	0.525062	0.954232	-0.792926	-0.678223
	CTSD	-2.23549	-2.12218	-1.14536	-1.2863	-0.771059	-0.430594	0.43924	-0.863271	0.684357	-1.02917	1.13652	-0.330387	-0.395782	1.30753	-0.405291	0.424879	-0.388771	-0.629521	1.37073	2.06577	0.0868567	0.0127031	0.836077	0.267596	0.395613	0.854883	-0.0509564	1.41214	0.334	0.455234
	CTSG	-0.25525	0.322212	0.79757	1.48967	-0.110452	-0.137916	0.558346	0.889319	0.952126	1.30179	0.768323	0.348609	0.350927	1.77547	0.41782	-3.03614	-2.07981	-0.0361659	-0.844771	-1.21723	0.739059	0.0637356	-0.962375	-0.190544	0.437256	-0.52116	-0.816056	-0.807411	0.0148936	-0.211857
	CTSL	0.988469	0.365723	2.59972	1.02238	1.20849	1.00505	-0.675885	-0.344979	-1.76704	-0.882917	0.633817	-1.41674	-1.62544	-0.150802	-1.92927	-0.14241	0.871795	0.0693337	0.998581	0.363692	0.775616	-0.685569	0.25125	0.121756	0.00397252	-0.0341873	-0.751013	-1.23322	-0.0714701	0.431295
	CTSS	0.291875	-0.0756753	0.228304	0.939692	0.398082	-1.01138	0.685756	2.10211	-1.05271	-0.922721	1.20453	0.341183	-1.18968	-1.53797	0.128462	-0.992211	-0.234946	0.426358	1.33835	0.447817	0.578797	0.144918	-1.34232	0.132808	0.519832	1.25252	0.824406	-1.15466	0.0457565	-2.51727
	CTSZ	0.631595	0.0267232	0.10331	-0.47851	-0.619516	-0.529276	-0.0242341	-0.131656	-2.60177	-1.75799	0.473708	-0.43462	-0.679819	0.903467	0.600577	-0.628896	0.668263	1.60464	0.205811	-0.412268	2.33682	0.709316	0.524302	1.8419	-1.01617	0.963351	-0.392355	-0.347419	-0.562108	-0.977174
	CUBN	1.08102	0.914778	0.589461	1.03677	1.04582	0.418537	-0.359837	-0.539325	-0.762265	-1.4128	-0.205901	-1.33256	-2.85756	-0.583705	-2.11846	-0.292317	1.62486	0.436201	0.80217	0.769856	-0.31164	-0.828264	0.986069	0.453627	0.411004	-0.13816	-0.322246	0.495158	0.914307	0.0854041
	CYBRD1	-0.191516	1.81072	2.09957	-0.421996	-0.169047	-0.865701	0.361113	1.91492	-0.770142	0.241888	0.517739	0.0247215	-0.630462	-0.0233663	-2.55135	0.479444	0.658303	0.0233321	0.922303	0.65491	0.873519	-1.25415	-0.728613	0.841309	-1.44053	-0.585663	0.370607	-0.831362	-0.816234	-0.514264
	CYCS	-0.921022	-0.198151	0.296654	-0.106723	-0.571736	-1.13037	0.211521	-0.612916	0.912323	1.77533	0.223411	1.47493	1.9867	1.47853	2.57398	-0.0471108	-0.978181	-0.297743	-0.544803	-1.03541	-1.62392	0.468234	-0.736394	-0.707108	0.184699	-0.960284	-0.39287	-0.62154	-0.368623	0.268594
	CYRIB	0.687362	-0.48575	1.4543	0.975369	-0.94678	-0.0143411	1.56815	2.40985	0.655755	0.455141	-0.0594611	0.345212	0.456022	-0.609457	-1.21815	-1.57675	-0.225951	-0.751683	-0.039743	0.257	-1.24066	0.701745	-2.30462	0.0639718	0.720116	-0.653632	-0.797373	-0.882652	-0.105058	1.16207
	CYSRT1	1.52956	-0.109202	1.42167	-0.249934	-0.701191	-1.03815	-0.514593	0.00193375	0.194033	0.860527	-0.414622	-0.0849808	0.730653	1.73111	1.89621	-0.356803	-0.686826	0.422519	-0.729839	-0.562151	1.19282	-0.667756	0.154202	-1.46661	1.66176	-0.594525	-0.513494	-1.29888	-2.18403	0.376598
	DAG1	0.108081	1.02997	0.803243	0.867118	-0.634865	0.529434	-0.426687	-0.367567	-0.261282	-1.3686	0.149227	-1.52723	-1.19751	-1.00652	-0.748656	0.10909	2.79848	0.119726	0.979656	0.812631	2.04395	0.36851	-0.391246	0.49597	-0.581313	-1.97023	-0.787207	0.364554	-0.24255	-0.0681762
	DCBLD2	-0.4834	2.21089	1.08397	1.36015	-0.810165	-1.37411	0.798498	0.732006	-0.228752	0.994801	-1.09403	-1.61231	-1.70687	-0.509213	-0.147065	-0.806837	1.57748	0.366498	-0.152033	0.966617	0.626265	-0.944529	0.837972	0.372933	0.178646	-1.31925	-1.22882	0.0490064	-0.331145	0.592786
	DCHS1	0.738712	0.738313	1.24462	0.848648	-0.884786	-0.0533537	-0.247813	1.06281	-0.678662	0.367372	-0.598433	0.128299	-1.98975	-0.348335	-1.28696	-0.698865	0.0575252	-0.148933	1.72633	-0.291638	1.30559	-0.0851954	2.00304	-0.379725	-1.08206	1.49999	-1.57592	-0.790516	0.661534	-1.24184
	DCXR	-1.38297	-0.753911	0.810784	0.0990302	0.690315	0.987058	-1.86914	0.822793	-0.903077	1.92891	0.0201417	-0.107333	1.04716	0.389818	1.24142	-1.18419	-0.538645	0.0132076	-1.71828	-0.524222	-1.99212	0.613243	1.52491	-0.769126	-0.083397	-0.0286757	-0.448182	0.614708	0.751276	0.748481
	DDAH1	0.572352	-0.0242364	0.564192	-0.367016	-0.947843	1.55452	-0.671682	0.751279	-0.0475228	-0.617283	-0.656306	-1.42491	-1.7287	0.603416	-1.53035	-0.34592	3.11191	1.35614	0.367693	-0.475401	-0.694629	1.16632	1.16823	-0.465969	-0.284587	-0.616949	-0.487396	0.426117	-0.18836	-0.0671109
	DDAH2	0.544646	-1.14706	-2.29775	-1.81787	0.416998	0.0529009	0.342572	-0.00696966	-0.24111	-1.52534	-0.0405047	-1.65795	-0.951901	-1.09012	0.646633	0.112349	-0.421692	1.1081	-0.0782458	0.0480892	1.71159	0.395786	0.881723	1.53735	0.345166	0.882377	-0.14408	-0.105833	0.973883	1.52626
	DDC	0.548924	-0.591201	1.65065	0.358549	-0.686423	1.24157	1.12028	1.09337	1.15724	-0.414754	0.421271	-1.16237	-0.651657	0.942149	-0.783747	-1.26784	0.481032	-1.49793	2.02424	-0.711802	-0.509831	0.835844	0.824577	-0.727009	0.216664	-0.516644	-0.125413	0.13409	-1.5121	-1.89172
	DDR1	1.2376	0.654581	-1.64599	1.5143	1.15099	-0.968776	0.324667	-0.274432	-0.776722	0.676642	-0.270877	-1.94387	-0.89436	-0.898026	-1.0348	-0.0766175	2.07494	0.564213	0.635975	1.05574	-0.171243	0.296617	0.759474	0.215733	0.83601	-0.278272	-2.11365	-0.537662	-0.592136	0.479937
	DNASE2	-1.24102	-1.36331	-0.679861	0.789591	0.445524	-1.10446	0.682537	-1.01306	-0.272705	-1.70061	0.0844082	-0.335026	-0.805196	0.0909221	-2.16758	0.495944	0.702432	0.668785	0.383749	0.206932	0.530221	2.47338	1.18296	1.03408	0.27095	0.915855	0.367294	-0.779291	1.13044	-0.993882
	DPEP1	-0.762318	-0.739249	0.63886	-0.243542	0.352448	0.897063	-0.0908755	0.746403	0.370621	-0.197774	-0.273236	-0.218052	-1.53187	-1.2158	-3.09097	-1.11169	0.232483	0.133519	-0.70049	0.172843	-1.05178	1.38135	0.129879	0.210272	0.272365	1.20262	0.104763	1.87209	0.987689	1.52237
	DPP4	-0.722535	0.989597	0.982234	0.707204	1.2532	-0.656359	0.518463	0.628418	-0.81257	-2.23379	-0.0094742	-0.871221	-1.68371	-0.582661	-2.00815	-0.997945	0.978189	0.301038	1.11914	1.00757	-0.111935	0.425754	1.39877	0.900411	0.497808	-0.616686	-0.175161	0.608092	0.608867	-1.44257
	DPP7	0.0127397	-0.644123	-1.18225	-1.74593	0.0586523	0.243318	-0.080882	-1.24613	0.397849	-0.432207	-0.048903	-1.18387	-0.613252	1.17806	-0.931336	-1.18972	-2.46525	0.297703	1.63984	0.312553	0.00101252	1.40857	0.43316	1.0594	1.26295	1.59194	0.610332	0.558824	0.805292	-0.108332
	DPT	1.29165	0.196297	0.0847671	-0.0394269	0.326232	0.628147	1.06824	1.02362	-0.0708054	-1.18566	-0.25927	-1.41952	-2.74553	-1.32466	-1.21698	-0.22034	1.19701	0.396691	0.027877	0.260618	1.11439	0.576112	-0.15507	1.10653	0.729515	1.0658	0.447885	-0.703223	-0.0972505	-2.10364
	DSC1	0.501983	-0.86032	-0.589255	0.32958	-2.56466	-0.319167	-0.348646	0.909054	0.443604	-0.352128	2.04502	0.0266039	0.356222	1.15587	0.972048	-1.2012	-0.259257	-1.22763	1.25671	-1.61016	2.30741	0.177577	-0.363703	-0.577501	-0.404637	0.492275	0.282113	-0.696511	-0.0523114	0.171025
	DSC2	1.7	0.0182684	-1.15412	-0.256888	0.515324	-0.378732	-0.605264	-0.326882	-0.542676	-2.28766	-0.841744	-0.0741921	-0.927197	0.841525	-0.338956	-1.15428	-0.855958	0.878365	0.031554	0.553454	0.401873	0.377816	2.6384	1.78403	-0.496253	0.367739	-1.05323	0.586405	1.10542	-0.506142
	DSG3	0.407991	-0.0882263	-1.73197	0.54189	-0.405571	-1.1781	0.440792	0.493191	0.336031	0.901123	0.608032	1.47312	1.30526	1.54685	1.83211	-0.631314	-2.86275	0.0230569	-1.61461	0.291046	-0.494167	0.882692	-0.782968	-0.681158	-0.361798	-0.0748292	0.143786	-0.20109	-0.188752	0.0703387
	DSP	0.580119	0.126373	-0.30538	0.170396	-2.05001	-0.340697	0.0177746	1.62659	-0.40662	1.17357	0.60026	0.25768	1.34937	1.13671	1.73675	0.709401	-1.18371	-1.97269	-0.82911	-0.374341	0.827416	0.552017	-0.0316273	-1.76769	-0.0917107	0.0659274	-0.175366	-1.61365	-0.619644	0.831899
	DYNLL1	-1.42151	0.562979	-0.0700945	0.475449	-0.299771	-0.809984	0.769212	-0.0374856	0.703575	1.88772	-0.736924	0.96735	1.95023	1.13426	1.68384	0.580004	-1.00901	-1.44948	-1.0627	-0.138595	0.0366754	0.437512	-0.638917	-1.66581	-1.05139	-1.29732	0.274751	-0.530654	-0.402492	1.15858
	ECHS1	0.0603832	-1.41588	-1.2765	1.23747	0.13741	-0.802381	1.25124	0.23122	0.665911	0.280562	-0.629632	0.406451	0.157445	0.401335	-0.069877	1.21687	-2.06157	-1.78482	0.396632	0.149896	-0.482087	-0.71931	-0.500364	0.480574	0.476082	1.44386	0.2094	-2.17614	1.06758	1.64823
	ECM1	-0.342762	-0.500402	0.200124	-0.458234	-0.482747	-0.175101	-0.845777	0.684395	0.632	1.15331	1.48582	1.23405	1.66433	0.949894	2.73122	-0.887656	-2.14654	-0.768747	-1.28564	-0.510822	-0.372426	-0.436646	-0.778613	-0.354822	-0.531523	0.129491	-0.0986899	-0.768223	-0.299153	1.1799
	EEF1G	0.282272	-0.740704	-1.56198	-0.140217	-1.13192	-0.943233	1.8384	-0.162165	-1.28204	-0.370663	-0.297477	0.116728	1.67858	1.79263	0.702383	-0.096547	-2.18506	0.100477	0.455779	-0.530206	-0.30142	-0.0223771	-0.03526	-0.477532	-0.826009	0.40261	0.550505	-0.298662	1.84555	1.63755
	EEF2	-1.42046	1.64752	-0.914505	0.117537	-1.22581	-1.18961	1.15077	0.775004	0.143695	0.859561	0.20959	1.1334	1.20314	-0.241479	-0.051664	-1.24332	-1.74233	-0.504454	-0.895064	0.116073	-1.23917	-1.06537	0.890839	0.0758647	0.131417	-0.139264	1.64769	-0.027738	-0.21654	2.01466
	EFEMP2	1.08118	-0.277533	-0.630009	1.61092	0.128889	-0.108618	0.598506	-0.146763	0.782296	-1.66102	-2.21151	-1.45757	-1.20488	-0.842148	-1.5255	-1.62636	1.55755	0.704434	0.554099	-0.303475	1.0448	1.07674	-0.585243	0.548929	0.161359	0.462796	0.404513	0.815196	0.510322	0.538098
	EFHD2	0.344966	0.714563	2.11114	0.471366	-0.751217	0.432837	1.87488	-0.0525546	0.511255	0.353727	0.0502493	1.65081	0.940909	0.583836	0.587033	-0.831507	-0.929649	-0.849974	-1.39387	-0.82062	0.710691	-1.13216	-1.16334	-1.41161	-1.39408	-0.406418	1.194	-0.731991	-1.17407	0.510797
	EFNA1	-0.702783	-0.474094	2.71424	-0.485268	0.0543465	0.907279	0.207419	0.621033	-0.233789	-0.750793	0.565751	-1.47102	-1.17604	0.758264	-1.80965	-0.628228	2.55562	-0.755072	0.952028	0.341731	0.589714	0.0945319	0.045728	0.662175	-0.891725	-0.745951	-1.07376	0.40013	-0.323939	0.0521214
	EGF	0.108917	-0.627572	2.74922	-0.159749	0.934936	1.59028	0.360391	0.999876	0.130641	-1.22023	-0.95222	-1.1826	-1.67783	-0.295919	-0.224342	-0.278092	0.454534	-0.596587	1.33004	1.3162	-0.189112	-0.770569	-0.4801	0.750286	-0.270424	-1.69953	-0.0367824	1.09733	-0.187807	-0.973175
	EIF4A1	-0.334152	1.02584	-0.667496	-0.238748	-1.1646	0.264554	-0.979492	0.32158	-0.636669	0.791285	-0.384081	0.0266265	1.36871	1.70327	0.734449	1.96699	-1.59235	-0.452602	-0.791513	-1.08812	-0.218066	-0.772888	0.023922	-0.55592	-0.75002	0.162407	0.669981	-0.748118	-0.530381	2.84561
	EIF5A	0.582045	-0.0788146	-0.857335	-0.27955	0.260321	-0.319761	1.66953	0.177199	-1.22264	0.655948	-0.453629	1.00302	2.11273	0.206069	0.727488	-2.02188	-1.07986	-0.509913	-1.02542	-0.625538	-0.203876	0.268216	0.795273	-1.75018	0.242967	-1.02076	-0.376633	0.449484	0.365407	2.31008
	EIF6	0.426572	0.74023	-0.0517618	-0.548248	-0.0775291	0.155129	0.363379	0.484508	-1.18273	-0.999503	0.473732	-2.72437	-1.81277	-0.344329	-1.64664	-0.465411	1.69327	1.38694	1.85159	0.293536	-0.367879	-0.323502	0.668361	1.292	0.725834	0.808463	-0.333821	-0.480347	0.064179	-0.0688795
	ELANE	0.656279	0.592429	1.59044	1.40085	0.799937	0.391206	0.931302	0.776588	0.488915	1.05682	0.700926	0.349206	0.879444	0.829927	0.255321	-1.461	-1.70294	0.125846	-1.7473	-0.218109	-0.832531	-1.03139	-0.359153	-1.31375	-0.978781	-1.12208	-0.907999	0.522243	-1.68971	1.01705
	ENDOD1	1.0723	0.273547	-0.753385	-0.678267	-0.564715	0.842963	0.710778	-0.59324	-0.859369	-2.90323	-0.721566	-1.82586	-0.782003	-0.188845	-0.0492261	-0.570226	-1.22601	-0.217577	0.251417	0.102216	0.362179	1.73513	0.864381	1.37931	0.923581	1.37481	0.301793	0.00305139	0.63576	1.1003
	ENO1	0.160829	-0.21208	1.38908	1.15742	-0.605827	-0.421083	0.487244	-1.76604	1.73976	-0.400699	-0.291523	-1.24285	1.15097	0.712609	-0.692546	0.543357	1.16929	-0.258222	1.15595	0.650141	-1.80798	-0.425911	1.63408	-0.894488	-0.844886	-1.35916	0.242355	0.0970663	0.472359	-1.53922
	ENPEP	0.150666	-1.12683	-1.40151	-1.62542	-0.26049	0.738235	0.522715	-0.24089	0.180769	-1.34961	-0.50762	-1.39812	-1.23025	0.021367	-0.880913	-1.31167	-0.385832	0.0757634	-0.275672	0.634551	-0.137102	1.15207	2.53334	0.883685	1.22301	1.39419	0.889262	0.692498	1.09075	-0.0509379
	ENPP4	0.427824	-0.79191	-0.988396	-0.0952806	-0.452138	0.452412	3.49321	-0.981472	-0.753458	-0.491882	-1.3841	-0.371772	-0.55859	-1.0184	-0.146371	-0.0570062	-1.08317	0.256132	0.669847	-0.0772081	0.268474	1.81254	0.601408	0.557344	1.48744	0.764372	-1.14793	-0.707221	0.113547	0.201744
	ENPP7	0.727274	0.688623	1.0459	0.00954778	-0.191919	-0.550828	-1.41787	0.943835	2.11886	0.811848	-0.12466	-2.80594	-1.03863	1.65691	-0.105082	-1.65653	0.628814	-0.770654	-0.573542	0.846369	0.883484	-0.548687	0.264092	0.158313	-0.0611551	0.832417	-0.0934672	-0.912078	-0.340007	-0.425239
	EPHA10	1.99399	0.915651	1.25479	0.451846	0.385509	-0.00685924	0.162022	-1.13474	-0.667568	-1.33422	-0.82951	-1.1047	-1.81401	-0.201167	-1.12254	-0.0911277	2.01851	0.831273	0.596424	0.759946	0.350006	1.16935	0.434984	0.251782	0.530814	-1.664	-0.637174	0.138004	-0.128179	-1.5091
	EPHA2	0.454475	0.971861	-0.166123	-0.484965	0.0801878	0.301357	1.91264	1.29463	-0.146639	-0.970819	-0.517766	-0.335247	-2.26908	-2.32924	-0.233408	0.294802	-0.241218	1.39663	-0.220284	0.552953	0.375654	-1.41613	-0.630023	1.18886	-0.309874	1.63258	0.873657	-0.00348258	0.0605027	-1.11648
	EPHA4	2.17346	0.356132	-0.990171	-0.0748209	0.122404	0.375097	-0.31589	-0.346065	-0.576689	-0.865434	-0.311342	-1.33049	-1.3408	-0.705001	-0.233509	0.471671	-0.843575	0.995651	0.0105753	0.588882	2.11211	2.05303	-0.813178	0.371553	-0.45215	2.00685	-0.590372	-1.04136	0.210048	-1.01661
	EPHA7	2.34957	0.820913	0.191955	0.723783	-0.0389368	0.869734	0.542211	0.689931	0.0763291	-1.26625	-0.167871	-1.24526	-2.36458	0.861507	-1.18658	0.103685	0.507076	-0.137819	1.26948	-0.721846	0.75396	1.40224	-0.689943	0.215233	-0.0830113	-1.16488	-1.14492	-1.0962	0.811474	-0.880978
	EPHB2	0.462153	0.566244	0.493133	0.202107	0.533248	-0.672389	0.819565	0.463057	-0.341309	-0.729191	0.624299	-1.94705	-1.81832	-0.331987	-2.35173	-0.676439	1.24407	0.127627	1.02697	-0.215869	0.246998	1.00074	0.810553	1.61537	0.438961	1.4042	-0.38657	-0.75672	0.00427301	-1.856
	EPHB3	1.05985	-0.442532	1.08191	1.53193	-0.017552	-1.40376	0.31596	0.337684	-0.402763	0.161717	-0.356911	-0.125307	-1.99121	0.376913	-1.53043	1.14448	0.542147	1.65039	1.31896	0.468657	-1.71201	1.01147	0.781516	0.00393544	-1.42931	-0.0257537	-0.17913	-1.70758	-0.583585	0.120315
	EPHB4	0.514613	-0.403299	-0.0907162	-1.32895	-0.160207	-0.523681	2.07799	-0.0415885	-1.16364	-0.483461	-0.654541	-2.18632	-1.20408	-0.685647	-0.920915	0.287899	0.667331	-0.277358	-0.775619	-0.473606	0.840335	0.403511	1.69768	2.20701	0.816971	1.33258	1.00741	-0.200844	-0.0299308	-0.248916
	EPHB6	0.626494	0.976588	1.13038	1.41546	1.03898	-0.880734	-1.19942	0.334237	-2.17757	-1.09043	0.625366	-1.70223	-1.55868	-0.250617	-0.52705	0.746814	1.50607	0.327072	0.945552	0.959893	0.825336	-0.0104976	-0.135233	0.603398	-0.234047	-1.59891	-0.0634084	0.089565	0.439127	-1.16151
	EPS8L2	-1.26562	-0.118135	-0.479894	0.396775	0.451101	-1.50167	0.0592043	-0.742667	-0.367739	2.87429	-0.0355903	-0.835463	1.60574	0.0217155	-0.499996	0.371966	-1.7291	-1.09552	1.35811	1.46853	-1.21886	-0.826476	-0.410672	0.644899	-0.247074	-0.280887	0.780034	0.996231	0.451557	0.175212
	ERP44	-0.382465	0.756956	-0.021707	-1.09656	-1.35882	-0.688553	0.627993	-0.97709	-0.618442	-1.32109	1.40209	-1.48112	0.213484	-1.07566	0.269292	0.287297	-1.45979	-0.798349	-0.504745	1.21369	1.12974	0.846778	1.77962	0.356767	0.418953	-0.157454	1.76911	-0.524554	-0.398514	1.79314
	EVPL	-0.216123	-1.68587	1.80375	0.360084	-1.35781	0.21156	1.54508	0.818287	0.621922	-0.329042	1.04112	0.515004	-0.125415	1.60964	1.73115	-0.597586	-1.01258	-0.91304	-0.497418	-0.0562964	-1.94967	-0.746262	1.3861	-0.995027	0.295391	-0.325985	-0.776545	-0.442432	0.592937	-0.504903
	EXTL2	0.236112	0.908263	0.260853	0.72118	1.15674	0.0749574	0.600034	0.707039	0.344349	-0.994553	-0.88804	-1.37653	-0.630601	-0.974723	-1.40996	-1.2087	0.675755	2.07827	1.55034	-0.0107077	0.184594	0.712618	-1.26871	-0.319116	-2.01328	-0.802059	-0.391466	-0.463724	1.35238	1.1887
	FABP3	0.286589	1.22017	0.197819	0.759339	2.39256	0.378967	1.3174	0.0599493	-1.5689	-0.122075	-0.863851	-0.960859	-0.898936	-1.14284	-0.705368	-0.563647	1.84455	1.10452	1.41386	0.102266	0.347767	-0.371005	0.424067	-1.08367	-0.883591	-1.26433	-1.15136	0.534493	0.133163	-0.93705
	FABP5	-0.0736906	0.224627	-0.261845	-0.178081	-1.48649	-0.622611	1.70743	1.21887	0.264635	0.937705	0.621609	1.45482	1.92221	1.79294	2.04472	-1.26311	-1.35099	-0.791507	-0.947633	-0.503601	-0.346257	-0.552797	-0.856567	-0.901117	-0.41685	-0.814634	0.0328625	-0.364623	-0.100916	-0.389106
	FAM151A	0.905886	-0.107866	-1.9028	-0.254906	-0.744166	-1.73471	1.26417	0.611318	-1.24768	-0.379521	-0.088904	0.0976618	-0.846635	1.6414	-0.84653	-0.375692	0.0365983	1.16789	-0.492539	-0.463778	-0.000137032	0.952662	-1.37973	-1.51466	0.318412	1.50463	1.69774	0.373135	0.836273	0.97249
	FAM171A1	1.39701	0.839022	0.479026	0.597439	0.445	-1.14324	-1.15782	-1.37605	-1.02307	0.196635	0.242252	-1.44538	-1.45014	-0.619478	-0.469495	1.70979	2.16494	0.47585	1.42866	0.0899578	1.04262	0.369651	0.725929	-1.32808	-0.201032	-0.200569	-0.460434	-1.37402	0.520831	-0.475814
	FAM3B	-0.357705	0.389199	1.90044	0.402416	0.563533	-0.0886415	0.33473	-0.31752	-0.625668	-0.834283	-0.87885	-0.730257	-2.55888	-1.0232	-0.805735	0.497568	1.78986	0.814101	0.612744	1.2279	1.40561	-0.342428	-0.526382	1.42331	0.0388341	-0.51164	-1.10618	0.327918	0.553323	-1.57412
	FAM3C	0.691045	0.279827	0.664257	1.66942	0.367227	1.49225	0.367234	-0.176665	-0.929735	-0.336809	0.532908	-1.24771	-1.63583	-0.930451	-0.347472	-0.740925	1.91425	0.670961	0.23469	0.0718264	2.65013	-0.196883	-1.17485	-0.178424	-1.17033	-1.22968	-1.03914	0.0334159	-0.163037	-0.1415
	FBLN5	1.16945	0.261875	0.281637	0.543501	0.289466	-0.66159	-0.361809	0.198456	-0.535212	-2.31736	-0.481612	-2.27897	-1.28052	-0.975877	-1.17078	-1.08516	0.46359	1.34452	0.182104	0.0273239	1.00823	0.359623	-0.125048	1.19246	0.754514	1.81233	0.53822	1.28474	0.391149	-0.829248
	FBN1	-1.83595	-0.138755	1.86736	0.470427	-0.326307	0.242593	-0.726345	-1.00213	0.0699112	-0.83264	-0.860753	-1.9363	-0.885738	1.02665	0.233782	-0.767059	-0.742839	0.394734	0.7804	0.0360827	1.5227	0.939074	-0.208668	1.3527	-0.393498	2.10763	-0.756334	1.12641	-0.835978	0.0788361
	FCGBP	-0.495794	-0.461085	-1.22037	-0.832167	-1.61961	-1.20961	-0.0299031	0.0927368	-0.270536	-0.252168	-0.72485	0.604274	0.263543	0.737922	-0.242957	0.507233	-0.494671	-1.22001	-0.497073	-0.195584	-0.473205	-1.31262	0.0586179	-0.594821	1.30146	1.61179	1.16993	1.98083	2.14224	1.67645
	FCGR3A	0.911082	0.854853	0.772852	0.536768	2.60616	1.87341	0.0722761	-0.998181	-0.46709	-0.945172	-0.755274	-1.13982	-0.385585	0.139041	-1.01901	-0.105496	1.14473	-0.155223	0.800485	0.533296	0.490092	0.696299	1.01305	-0.046377	-1.18483	-1.99296	-0.68639	-0.839032	-0.831914	-0.892023
	FCGR3B	0.620044	-0.491668	1.17274	0.160954	1.71904	0.881753	1.61231	0.597684	-0.635648	-1.4206	0.063862	-2.03706	-1.26929	-0.135624	0.0430068	0.768937	1.30179	0.0324067	0.987145	0.225032	0.755139	0.672896	0.457279	-0.457867	-0.477886	-2.09194	0.192457	-0.828162	-1.02279	-1.39594
	FDPS	0.39861	0.449488	-0.58336	-0.582088	-0.820265	-0.514477	1.48554	-0.213016	0.415693	0.522972	-0.206884	1.64692	1.21829	1.47818	2.95972	-0.568167	-1.64457	-0.334767	-1.07444	-1.1535	-0.422438	0.579016	-1.3911	-1.3052	0.274217	0.0252337	-0.334662	0.166646	-0.101788	-0.369812
	FGA	0.0912469	-1.11563	-0.848257	-1.07435	0.691105	0.854115	-0.652903	-0.155813	0.978181	-0.845306	0.771229	1.1064	1.0236	0.0444021	1.65917	-0.313933	-2.07536	-0.845834	-0.704429	-1.04661	-0.374852	0.579925	-1.51443	-1.42602	0.254576	1.14451	0.953968	1.53256	1.33121	-0.0224628
	FGB	0.337204	-1.09977	-0.160147	-0.374863	1.42343	2.10014	0.248907	0.474965	1.01772	1.04464	0.511628	1.44915	0.80725	-1.00668	1.48073	-0.389343	-1.08028	-0.762697	-1.5443	-0.276323	-0.15772	0.161098	-1.76541	-1.68604	0.210314	-0.628958	0.377028	1.00229	-0.936926	-0.777026
	FKBP1A	0.141175	-1.13957	1.21964	0.376759	0.454027	-0.395382	1.30992	0.953209	0.150689	1.21752	-0.513685	0.542469	0.886309	0.0971952	2.79536	0.244972	-0.399335	0.0852758	-1.20303	-1.04953	1.35042	-0.609988	-0.390308	-1.79034	-0.56005	-1.90458	-0.711856	-0.0790261	-0.658474	-0.419785
	FKBP4	0.176897	-2.16076	-0.170075	0.115572	-1.78053	-0.841085	0.734467	-1.0608	-0.7086	0.311819	-0.0721916	0.421918	1.92336	1.04589	0.685783	1.62824	-0.253639	0.166134	0.263273	-0.530161	-0.388398	1.61524	0.0438933	-1.93533	-1.04579	0.858017	-0.868747	0.99228	0.141164	0.692148
	FLG	0.197866	0.383865	-0.048193	-0.131326	-0.799844	-0.459939	0.473719	1.00342	0.870417	0.00246324	0.891634	0.824597	1.79634	2.02085	3.06792	-1.00052	-1.19816	-0.672161	-0.871134	-0.357863	-0.26477	-0.450952	-0.553026	-1.45247	-0.777373	-0.912934	-0.209812	-0.555561	-0.119208	-0.697849
	FLG2	0.973992	0.998131	-0.386792	0.401687	-0.003919	-0.295865	-0.271308	1.05464	-0.31815	0.837795	0.546704	0.854987	1.29207	1.78949	2.08208	-1.29966	-2.30435	-0.636038	-0.493377	-1.64059	0.849712	0.0700906	0.22896	-1.15212	-0.689275	-0.87435	0.455651	-0.778834	-0.42445	-0.86691
	FLOT1	-0.387912	0.177159	0.620395	0.112135	-0.0819459	-0.918337	-1.00107	1.73583	1.47895	0.174327	1.35618	0.982851	0.47687	1.54125	0.274187	0.230677	-1.00396	-0.0544475	2.36193	-1.06575	-0.18524	-0.809052	-1.8095	-0.808486	-1.62938	0.227504	-1.07899	-0.547777	0.147627	-0.51601
	FLRT2	1.35051	0.360882	0.765418	1.56008	1.33883	-0.157436	0.0393739	0.474669	0.465209	0.105913	-0.224225	-2.34247	-1.38098	-1.88957	-1.27781	-0.124995	2.28922	-0.335438	0.112509	-0.024042	-0.683093	-0.568018	-1.25903	1.02568	0.416913	-0.037852	0.595692	-0.367843	0.436788	-0.664885
	FMOD	0.106107	0.108786	0.073878	0.952833	0.223682	-0.494755	0.698305	1.13429	0.0921645	-0.299998	-0.51632	-1.51152	-2.06266	-2.21573	-2.41552	0.0779889	1.43486	0.498943	0.456125	1.03304	-0.159315	0.634099	-0.505116	1.1901	0.815784	0.668572	0.466726	-0.264049	0.946095	-1.16739
	FN1	1.10664	-0.894528	0.11173	0.27207	0.266901	0.549972	2.19394	1.42666	0.238614	-0.519469	-0.367927	-1.64538	-0.970507	-0.743132	-1.52562	-0.341047	0.74457	-0.83643	1.26439	-0.0224646	0.266143	-0.224352	0.481279	0.00702915	0.295118	2.13685	0.129598	-0.571014	-0.592226	-2.23741
	FREM2	1.52159	-1.57491	1.23001	-0.0752643	0.315108	-0.414799	2.37227	0.976414	0.762285	-1.25589	-0.561708	-0.333608	-1.39486	0.539144	0.352775	-0.90097	-0.738082	0.321276	1.19588	-1.52861	-0.250489	1.02795	-1.28012	0.115963	-1.39958	-0.53537	1.21377	0.299691	0.201247	-0.20111
	FRRS1	0.528963	0.114762	0.795543	0.406487	-0.0240188	1.45189	2.1324	-1.05279	-1.2208	-0.627768	-0.747446	-1.29162	-1.66995	1.55327	-1.86146	-0.326244	0.968989	-0.397076	0.235211	-0.571638	0.263329	-0.557566	0.377783	-0.494124	0.166991	1.62237	0.910866	0.494088	0.29981	-1.48026
	FSTL1	0.44157	1.31664	1.44764	-0.40719	0.0509001	-0.990009	1.83517	-0.163107	-0.193159	-0.0288734	0.379706	-0.665433	-1.28327	-1.89419	-1.4043	1.34525	2.33854	0.92657	-0.140326	-0.687494	0.380499	0.230548	0.0752746	0.622421	-0.0187098	-0.282289	-1.56302	-0.359359	0.0046798	-1.31467
	FUCA2	-1.55752	-1.64313	-0.066162	-1.14867	-2.4544	0.225012	0.215048	0.141864	-0.406701	-1.60468	1.22364	-1.14287	-0.753937	1.03885	-0.261153	0.423079	0.193048	0.492279	0.460358	0.15487	0.605546	1.86419	0.326347	1.51606	-0.902604	0.400045	0.462535	0.730971	1.18555	0.282539
	FUT3	-0.755009	-0.938444	0.481082	-1.03126	-0.933257	-0.519838	0.237754	-0.215484	1.30126	2.52649	-0.447611	0.0686318	0.211885	0.42409	1.1969	-1.03312	-2.43454	-1.32265	-0.254094	0.268825	0.518841	0.949417	0.960189	-0.664026	0.509879	-0.497106	0.15825	-0.518661	-0.201723	1.95332
	G6PD	-0.397434	-1.81405	0.368817	-0.247285	-0.860572	-1.10359	1.34271	1.29665	0.927898	-0.345616	0.835878	1.12808	-0.375855	1.51031	1.24714	-1.37885	-1.70173	0.0413485	-0.421838	-0.584626	-0.264286	2.17069	0.355376	0.253964	-0.413174	-0.622819	0.213916	-0.642541	-1.38606	0.867543
	GAA	-0.44783	-0.907238	-1.27364	-0.995752	-0.416805	1.84667	0.292751	-1.71874	-0.320443	-0.471612	-0.252851	-0.843848	-1.28756	0.428287	-0.803637	-1.44759	0.416865	0.684469	1.26242	0.503598	-1.22731	-0.374084	1.31446	0.0092523	0.103618	1.31007	0.60365	1.1776	2.00675	0.828484
	GALK1	1.20577	0.766571	-0.12983	2.19754	1.21906	-0.243905	-0.595983	-1.13974	-0.801289	-0.530103	-0.813815	-1.25193	0.481113	-0.671047	0.126632	-0.409178	0.197546	1.83471	0.299208	0.450942	0.327368	-0.764838	-0.0505708	-1.7653	-1.24561	1.69527	-1.33724	1.14087	-0.748778	0.556548
	GALNS	1.09575	-1.24657	0.392345	-1.87281	-0.117101	0.926742	-0.126176	-0.366624	-0.141848	-0.590749	0.384297	-1.10847	-1.35402	0.186724	-1.36942	-1.28024	1.03337	0.335745	1.57295	-1.45088	-1.12503	0.505781	1.52515	0.705725	0.853347	1.74332	1.14739	0.297967	-0.281486	-0.275179
	GAS6	0.869672	-0.0260434	1.41291	-0.897334	0.416802	0.668587	1.51713	0.492439	0.352284	-1.97601	0.230358	-1.52805	-0.42794	1.44824	-0.837243	0.452084	-0.169781	0.0825672	0.489474	-0.255973	0.414333	0.754842	-0.418424	0.810463	-0.547037	0.984039	-2.38825	-1.04138	0.845945	-1.7287
	GGCT	1.07542	1.01849	1.13012	-0.481039	-0.279998	0.611615	1.21998	0.763442	0.965326	-0.460108	-0.19895	1.2178	0.972823	0.658255	1.32836	-1.7116	-1.03078	-0.83996	-0.674149	-1.37248	-1.84356	-1.26804	0.323643	-1.00714	0.320229	-0.624674	1.14261	0.91628	-1.38988	-0.482028
	GGH	0.036076	-0.5728	-0.291885	-0.561282	0.582097	1.58114	0.444938	-1.29585	0.572679	-1.52626	0.171542	-1.69027	-1.17905	-0.0650989	-0.639995	-0.714952	-0.814172	-0.148208	0.252835	-1.17457	0.110716	2.44821	-0.275176	2.00048	1.46975	1.26034	0.340205	0.500847	-0.288694	-0.533592
	GGT6	-0.752331	-0.847959	-1.42205	0.14724	-0.126008	1.36846	-0.693601	0.0572038	-0.189481	-1.28034	0.286803	-1.79207	-0.529789	-0.234672	-0.772956	-1.00347	2.95153	0.67936	-0.216285	1.11466	-0.11381	1.71719	0.0781019	1.34021	0.634929	-1.17363	0.385024	0.144434	-0.181274	0.424594
	GLB1	-0.492173	-1.36146	0.886885	-1.84124	-0.259111	1.15873	1.0796	-1.25735	0.159795	-0.752375	0.253854	-1.27304	-1.49184	0.098156	-1.38099	-0.580765	-0.34837	-0.471923	1.39469	0.613144	-0.141217	0.880983	0.598798	0.107488	0.453446	1.88225	1.49451	1.43329	0.121802	-0.965565
	GLO1	0.41242	-0.155022	0.105031	-1.30527	-0.293459	0.197021	-1.11983	-0.411261	0.751055	-0.950632	-1.34022	0.247167	-0.742811	-0.65225	-0.717922	-0.691956	1.20399	-0.154247	-1.11548	-0.112311	-0.353611	-1.54655	0.296891	-0.224905	0.583292	1.5788	0.488853	1.51322	1.84941	2.66058
	GLUL	0.616914	-1.75772	0.0344277	-0.79953	-2.27684	0.199475	0.0884569	1.146	1.41579	0.581711	0.972441	0.710357	0.801888	1.77253	0.672372	-0.913773	-1.76749	0.0123417	-0.772066	0.16277	0.294813	-0.115831	1.37297	1.03494	-0.798676	0.185124	-0.949502	-1.18136	-0.835576	0.0930548
	GNAI1	0.532127	2.10988	0.12933	1.62539	1.16539	0.15433	-0.654589	-0.126186	-1.63307	-1.69448	0.264756	-1.09326	-0.138443	-0.594529	-1.68721	2.24474	0.423104	-0.415591	1.54277	-0.410138	-0.272381	0.0469028	0.519566	-0.17606	-0.912923	-0.861451	-0.78639	0.452843	0.20031	0.0452763
	GNB1	-0.438603	-0.617013	0.531686	0.747816	1.0176	-0.905498	1.0165	-0.368567	-0.700099	-0.672255	0.841383	-1.3161	-0.8967	1.98983	-0.653959	1.21773	0.21756	-1.20843	2.64574	0.894538	0.938209	-0.705733	-0.932306	-0.223316	-0.292671	-1.03169	0.0299423	0.274893	0.219557	-1.62003
	GNG12	0.276089	-0.596424	-1.10502	1.38785	1.27093	-1.41352	-0.387324	2.73253	-0.110878	-0.382162	0.746201	-0.777222	0.104511	-1.83635	-0.772094	-1.55143	0.576799	0.195692	1.19988	0.375176	0.0383098	-0.666825	0.380343	1.28275	0.55703	-1.57358	0.342272	0.393485	-0.302249	-0.384768
	GNG7	0.0956544	-1.11917	-2.58268	1.046	-0.543686	-0.49649	0.368299	0.0648406	0.50037	-0.46938	-0.674273	0.273999	-1.26883	2.44509	-1.86105	0.132921	-0.343913	-0.164613	1.9256	0.779137	0.195685	0.981145	-0.140349	-0.0897408	-0.360648	1.3061	0.334203	-0.453337	0.594694	-0.475581
	GNPDA1	1.06505	0.577256	-1.21832	-1.78209	-0.653046	1.13076	0.563742	2.69831	-0.699472	0.0138875	-1.31524	0.436141	-0.508534	0.051141	0.05185	0.109505	0.364156	-0.236671	0.146444	-0.629533	0.402042	0.488523	-0.173367	-1.10054	0.327737	2.2669	-0.516627	-0.292101	0.400854	-1.96876
	GNS	0.868789	-0.936931	-1.43693	0.19834	0.0423592	0.439796	1.49741	-0.203669	-0.0601034	-2.22725	-0.802988	-1.85699	-1.04945	1.66035	-0.181294	1.25804	-1.09001	-1.23986	-0.204041	0.0507338	0.240409	0.357582	0.713045	1.18353	0.661427	1.32344	1.13265	0.416997	0.100745	-0.856122
	GPC1	0.311827	1.30719	0.703023	0.941521	1.72106	-0.742571	-0.459372	-1.42996	-0.117153	-1.04707	0.0459953	-0.907139	-1.67232	-0.356941	-1.42067	-1.57291	0.791747	0.920301	1.12542	1.10804	2.05999	0.0214809	0.721542	0.0750317	-0.113002	-1.16399	-1.06427	-0.290697	-0.0961595	0.600043
	GPC3	-0.429497	-1.16742	-1.13049	0.0728647	1.66049	0.141128	1.71991	-0.0461686	-1.79833	0.740727	-0.896872	-0.737989	-1.31996	0.774567	1.25268	0.672055	-0.412201	1.05976	0.65015	0.921842	0.348504	-0.530312	0.43836	1.73502	-1.56863	0.0867372	-1.64572	-0.73729	0.206703	-0.0606064
	GPC4	0.0675363	-1.23698	1.32512	0.262767	0.645632	-0.680545	0.478088	1.05979	1.45759	-0.687101	-0.117563	-0.860718	-2.01397	1.34916	0.853112	-0.334904	0.557659	-0.403618	1.91138	0.430035	1.67079	-1.89509	-0.163046	-0.565655	-0.135264	-1.22431	-0.492524	0.116677	-0.147612	-1.22644
	GPD1L	-0.14732	0.149541	0.337219	1.00015	-0.26079	-0.827157	-0.585643	-0.388925	-0.89791	1.06032	-1.29769	-0.865287	-1.03472	0.251418	-1.51106	-0.751113	-1.51633	1.21776	-0.750689	-0.487997	1.77084	-0.167758	2.01137	-1.06868	0.762559	-0.255348	0.451219	0.710496	1.24451	1.847
	GPRC5B	-0.490248	0.234131	0.418556	2.78938	0.370478	-0.13978	0.0766068	0.674885	-0.922194	0.353856	-0.0538195	-0.389045	-1.44934	-0.387095	-1.63332	-0.897592	1.71195	-0.0381755	1.02898	1.47469	-0.000299588	-0.400198	1.87298	-0.382279	-0.872106	0.0594508	0.143676	-1.2794	-0.694324	-1.18041
	GPRC5C	-0.232761	0.546521	0.741289	1.34774	1.17019	-0.314187	1.00357	-0.177983	0.977387	-1.19265	1.01257	-0.837324	-1.2887	-1.08711	-2.23494	0.625221	0.898929	0.649624	1.40696	-0.291528	1.1032	-1.34341	-0.241686	0.520676	0.451939	-1.70717	-0.418031	0.309472	0.146583	-1.5444
	GPX3	-0.553516	0.0509767	1.36681	0.0303367	1.07606	0.626731	-1.30694	-1.45164	0.166236	-0.726757	-0.905383	-0.101063	-0.845261	-0.706332	-1.86441	-0.140685	2.94079	1.07506	1.24402	0.598274	0.500429	-0.585965	0.502241	0.692243	-0.203267	-1.09865	-1.26159	0.411585	0.556192	-0.0865366
	GSN	0.749486	-1.38545	2.09506	-1.74135	0.397022	0.997944	1.90278	-0.232222	-0.197089	-1.2594	-0.137799	-1.55882	-0.822855	0.567318	0.861353	-0.754252	-0.663195	-1.40273	0.373583	1.09863	1.29247	-0.655588	-0.252336	0.0695783	0.254328	0.65093	0.053868	0.994298	-0.0804877	-1.21507
	GSR	1.39206	-0.711972	-0.204728	0.321724	-0.937806	-1.18235	0.911535	0.433674	1.39163	0.398504	0.129472	1.62003	0.817883	0.183683	1.99123	-0.774712	-2.20121	-0.399751	-1.52104	-0.966242	-0.750631	0.331562	-0.168888	-0.657599	-1.52019	-0.0852075	1.00329	0.824891	0.740956	-0.409815
	GSS	0.238907	0.527708	-1.2542	1.32524	-1.30992	-0.118122	-0.27925	0.844803	1.11398	1.07048	0.527427	1.1336	1.17265	1.64077	1.86216	-0.767477	0.542434	-0.743477	-0.651924	-0.690271	-1.86116	0.613077	0.538388	-1.66349	-0.848924	-0.145138	-0.505244	-0.575769	-0.510319	-1.22695
	GSTA1	0.265195	-1.2593	1.03745	-0.222939	-1.94642	-1.42354	-0.304359	1.83385	1.30323	-0.211575	0.578038	-1.352	-0.593377	-1.08977	-0.0403584	-0.997246	2.59056	0.719911	0.131572	1.31343	0.361223	0.716459	-0.198243	-0.624547	-0.467245	-0.176636	0.184445	0.826819	-0.338636	-0.61598
	GSTO1	-0.821097	-0.345361	0.8957	-0.473836	0.540277	1.01704	0.107704	-0.138323	0.125456	-0.00853363	0.277092	0.538371	-0.0683798	1.17951	2.49669	-0.485142	2.52423	0.26889	-0.824364	-0.465101	-0.341014	-0.674905	0.571928	-1.78063	-0.483048	-0.841121	0.586857	-0.786948	-0.320663	-2.27129
	GSTP1	-0.612453	-0.552741	-0.456675	0.140538	-0.177145	-0.295635	-0.306602	0.347329	0.176583	0.558388	-0.25365	1.74456	1.48055	1.37901	2.66312	-0.540711	-0.339795	-0.147846	-0.0457935	0.204932	-0.640817	-1.92154	-0.50837	-0.60949	0.00302718	-2.22512	-0.81323	0.607478	-0.496799	1.6389
	GSTT1	1.05397	-0.209175	2.45682	-1.25547	-0.264034	0.519953	-1.35621	-0.293177	-0.231696	-0.553682	-1.36258	0.987639	-0.306627	1.8783	-0.275019	-1.1924	0.204168	2.05605	-0.422505	-0.842065	0.202874	1.29201	-0.405846	-0.100204	-1.1748	0.093306	-0.72575	1.05212	-0.0589481	-0.767024
	GUSB	-0.70328	-2.59542	0.441466	-0.93841	0.119887	1.73829	1.55572	-0.313452	0.57103	-0.899525	0.121462	-1.86263	-1.35049	1.73978	-0.44417	-0.135804	-0.0133763	-1.52295	1.34179	0.793164	0.33367	-0.410583	0.0772215	0.356656	0.486356	0.600391	0.602013	0.531732	0.000984321	-0.221516
	H2AC4	0.0652375	0.839465	1.16118	0.661007	-0.316222	-0.14178	1.3198	1.04917	0.563983	1.54781	1.33366	-0.247087	0.417707	2.31262	-0.21836	-1.15648	-0.315784	-1.09303	-1.82053	-0.916031	-0.572195	-0.27981	-1.21578	-0.88974	0.269547	-0.878501	-0.0865336	-1.45176	-0.970071	1.02851
	H2BC12	-0.22074	1.12356	0.404125	1.07437	0.270885	0.199024	0.218243	1.41439	0.815997	0.934864	0.245952	-0.0111275	1.47533	1.12519	-0.11212	-1.31687	-0.802905	-0.741306	-0.424603	0.00739083	-0.0204879	-0.768377	-1.38832	-0.991504	-0.161828	-2.30233	0.69714	-1.50015	-1.2336	1.98982
	H3C1	0.823699	0.662464	0.912381	0.62669	-0.1067	2.03649	1.18299	0.573097	1.51628	0.277791	0.693989	-0.940125	0.841318	1.0816	0.102481	0.928466	0.0961093	-2.05619	-0.373627	-0.0486666	-1.36034	-1.21301	-1.09105	-0.564023	-1.54658	-0.351283	-1.03207	0.0463729	-1.56993	-0.148624
	H4C1	0.590651	1.50237	1.07245	1.55171	0.458501	0.258552	0.480389	0.929425	1.28247	1.43475	0.389443	0.243794	0.984472	1.46891	0.810561	-0.56811	-0.813699	-0.639667	-1.32611	-0.736543	-0.72929	-1.56474	-1.34476	-1.22967	-1.13009	-0.983532	0.151149	-1.26706	-0.842026	-0.434298
	HAL	1.6318	1.89394	0.373656	0.527332	-0.363921	0.825537	0.868233	0.213763	0.329357	-0.913595	0.475307	-0.690723	0.041706	0.274274	-0.301115	-0.19952	-1.94771	0.218921	-1.55692	-1.32472	0.305473	-1.33388	2.84519	-0.174983	-0.0915115	-0.484204	-0.733154	-0.191572	0.410892	-0.927852
	HEXB	0.102308	-1.03618	-0.359437	-1.349	-0.279824	0.270211	0.687156	-0.769985	-0.834664	-1.02972	1.1158	-0.697901	-1.16785	-0.329764	-2.03029	-2.27791	0.0458069	0.290254	0.739972	0.189931	0.681166	0.01382	1.56225	1.12092	1.34783	1.57905	0.805921	0.988692	0.818866	-0.197443
	HLA-B	1.72905	-0.905139	-0.826444	-0.317122	0.489446	1.27067	0.322427	-0.631241	-1.37888	-0.276856	-1.19643	0.852582	-2.41071	-1.55126	0.536866	1.2732	0.692589	1.87594	-0.166513	-0.025905	1.62549	0.279461	0.799347	-0.393235	-0.396969	0.372548	-0.169799	-0.531138	-0.783542	-0.158432
	HLA-H	1.04727	-0.973488	-1.2358	0.271737	-0.0392944	0.28884	-0.367886	-2.13069	-0.201045	-1.53401	-0.869289	0.586336	-1.11591	-1.06351	1.04797	2.24037	-0.611188	0.553044	0.699872	1.26206	-1.33881	1.37792	1.01969	0.604322	-0.240538	0.84474	-0.54148	-0.503179	0.518103	0.403858
	HMCN1	0.492586	0.348703	-1.15168	0.278657	0.403512	-0.432967	1.26776	0.320761	-0.573623	-0.286715	-0.16606	-1.68057	-2.16408	-0.918311	-1.73964	-0.67074	1.65827	-0.319677	0.814724	0.382499	0.0180017	0.963154	-0.306002	0.547395	1.29575	2.5238	-0.564941	0.121643	0.234021	-0.696225
	HMCN2	-1.9473	-0.953503	-1.28573	-0.205639	-1.04862	-0.715722	1.69997	0.0640494	-0.418407	-0.009226	0.124416	-0.68748	-0.86807	-0.518927	-1.88131	-0.466265	0.330587	0.18586	1.40056	0.159295	-0.0259289	0.744913	0.50036	0.789912	1.44834	2.31937	0.132273	-0.106309	1.57352	-0.33498
	HMGB1	-0.165177	-0.448731	-0.199368	-0.347043	-0.748709	-0.541674	1.71891	0.401153	1.34991	-0.22476	0.384006	1.4973	0.704467	1.04197	1.68832	-0.877147	-2.27184	-0.940163	-0.546274	-0.566765	-0.75097	1.49423	-0.788509	-1.22824	-0.115093	-1.0473	0.735185	-0.400422	-0.419428	1.61217
	HSP90AA1	-0.34669	-1.17358	0.595751	0.172599	-0.0933657	1.30627	1.07778	0.991859	0.692022	0.0112269	0.664654	-0.144369	0.430129	1.40748	0.284638	-1.55041	-1.46169	-1.19869	-0.379332	-0.309187	-1.64615	0.31156	-0.787927	-2.40996	0.146768	0.281128	0.832915	0.0415153	0.0583113	2.19476
	HSP90AB1	-0.4186	-1.15345	1.01323	-0.533155	-1.77906	0.252076	0.886239	0.79134	1.0607	0.381602	-0.64867	-0.409121	1.2004	2.01354	0.0121711	0.589742	-1.75455	-1.19243	-0.326095	0.456121	-2.05714	0.157735	0.136727	-1.7272	-0.242213	0.512169	0.512802	0.457348	0.491168	1.31657
	HSPA1A	-0.95499	0.175384	0.924154	1.08225	0.0748394	-0.0762701	1.10342	1.94666	0.22924	-0.824293	0.0169014	0.12148	1.5979	1.46175	-0.475017	-0.0362749	-1.4038	-1.62191	0.820716	-1.05083	-0.144689	-0.306664	0.239904	-2.06861	0.171025	-0.43393	0.479428	-0.092635	-1.99524	1.04008
	HSPA5	-0.0174769	-0.444987	2.53063	1.09239	0.172827	-0.171645	0.700737	0.609689	0.469322	0.0561776	-1.01088	0.523091	0.785033	2.0965	0.89492	-0.814247	-1.51364	-1.29392	0.863071	-1.13856	-0.284778	0.0279474	-0.214604	-1.58699	-0.642898	-1.4482	-0.686571	1.147	-0.135193	-0.564748
	HSPB1	-1.10032	-0.318638	-0.237622	-0.0154943	-0.274134	-0.0798954	-0.518381	0.777308	-0.124286	1.48057	1.16608	1.51393	2.35687	0.830196	2.60929	0.269676	-1.46643	-0.0567185	-0.724519	-0.801512	-0.460854	0.201087	0.0612506	-1.16512	-0.464403	-0.377529	-1.39286	-1.14196	-0.218105	-0.327458
	HSPG2	0.915029	0.432257	-0.521583	0.501148	0.287062	0.0640318	1.26825	0.233212	-0.323	-1.93666	-0.43699	-1.76629	-2.65851	-0.561627	-1.03699	-0.739383	1.55422	0.0223278	0.262435	0.120837	1.52737	0.980488	0.287322	1.4359	0.209954	1.38457	-0.526784	-0.459626	-0.32947	-0.189493
	IFI30	0.051603	0.0777107	-1.30995	-1.75003	0.436075	0.0101643	1.38474	-0.436798	0.190619	-1.79253	-0.553782	-1.13712	-2.49162	0.93862	-1.22901	-1.19204	0.437946	0.506141	0.846595	0.460972	0.0509333	-0.0632656	0.545596	1.14525	1.4632	0.879352	0.520843	1.19505	0.17745	0.637299
	IFT25	1.59236	-0.0615974	-2.53938	-1.09533	-0.0626969	1.17009	-0.128036	-2.21112	-0.875691	-0.997267	0.384463	-0.243802	-1.25156	0.89965	0.274344	0.549546	-0.542754	0.120272	0.233201	-0.445463	0.85269	0.704178	1.09035	0.72506	0.324837	1.69034	0.229506	-1.08761	-0.308257	1.00968
	IGFALS	-1.61046	-0.679543	-0.344159	-0.442714	-0.327165	-0.486536	-0.456683	0.576905	0.512274	0.822351	0.874496	1.13761	0.498014	-0.244125	1.20789	-0.528699	-2.13923	-0.980054	-1.41705	0.697736	-0.793083	1.0925	-0.704375	0.208596	-1.6526	1.7924	1.6039	-0.0973913	1.0289	0.850295
	IGHG2	-1.74935	0.178328	-2.17305	-1.63655	0.0297961	1.43378	0.619207	0.181097	-0.253493	-0.304924	-0.126633	0.817473	0.805239	-0.473316	2.50004	1.16904	-0.453216	-1.34117	0.552626	-0.255297	-0.617827	1.50296	-0.90171	-0.0225555	0.150207	0.453747	-0.0841777	-0.982406	0.181246	0.800887
	IGHM	-0.0657718	0.609658	-0.245137	0.810154	1.43982	0.38623	0.218975	-0.766118	1.49171	0.16489	0.127132	0.440331	0.536223	0.230334	2.81997	0.674896	-0.179909	-1.04948	-1.25381	0.444883	-0.53256	-0.183123	-1.49703	-0.876596	-1.36026	-2.41519	0.0645818	-0.0323422	0.677212	-0.679687
	IGHV1-18	1.29038	-0.425186	0.785587	0.776256	-0.574266	1.19644	1.25823	-0.680481	-0.964279	-0.244649	1.32445	1.70189	-0.275282	-2.15359	0.0692496	1.82206	-0.0971225	-0.872282	-0.117388	-1.34747	0.925748	0.325056	-0.770186	-0.486591	0.380939	0.571132	-1.37818	-1.57007	-0.00125103	-0.469159
	IGHV1-2	0.308887	-0.589204	-0.580891	0.279035	-1.18286	1.2289	-1.04898	-0.432141	-0.908804	-0.646892	-0.348584	1.43326	-0.276032	1.56412	-0.750098	-0.81435	2.28687	-0.0200451	-0.0355683	-0.595265	-0.025956	0.734936	2.65266	-1.39527	0.15947	0.655275	0.564097	-0.46498	-0.607631	-1.14396
	IGHV3-15	0.26858	-0.472293	-0.54046	-1.33527	-1.39855	0.781073	1.93296	1.37603	-0.277106	0.993834	1.04446	-0.19016	0.0935052	-0.210811	-2.2286	0.836493	-0.0101939	-0.188411	-1.27129	0.247949	-0.316898	-0.254796	-1.15114	-0.953866	-0.40292	0.396234	0.754431	-0.634556	0.756962	2.35481
	IGHV3-23	-0.221603	-0.773592	-0.407599	-1.44554	-0.871711	-0.3319	1.09142	-0.364617	2.95663	0.798808	0.687729	-0.249684	-0.963833	1.49151	0.141021	-0.619329	-1.02923	-0.827859	0.402974	0.818546	-0.103164	1.36126	0.0229339	-0.119934	0.249783	0.547919	-1.52357	1.07265	-0.0179963	-1.77203
	IGHV3-38	-0.179352	-0.0794662	-1.35256	-1.11996	-2.62933	1.05793	-0.879779	0.147027	0.951303	0.462578	0.205893	1.64686	0.623471	1.00835	2.05079	-0.633174	-1.34527	-1.17839	-0.578844	-0.472876	0.129894	1.49711	-0.316681	-0.620966	-0.326312	1.04809	-0.163431	0.515818	0.156183	0.375085
	IGHV3-64	0.737084	-2.42227	-1.1665	-1.85291	-0.235846	0.645074	-1.23923	-0.0681515	-0.0670572	0.00195339	1.09261	1.50155	1.07514	0.321477	0.490157	1.0695	-1.04399	0.583628	-0.10601	-0.493383	0.543561	1.41991	-2.08177	-0.691507	-0.135067	1.01082	0.226687	0.0724862	-0.0692763	0.881332
	IGHV3-64D	-0.640616	0.126717	-0.841165	-1.14258	-0.544382	0.277652	-0.477159	0.494437	1.02533	0.630117	1.2178	1.41433	0.952864	-0.00889587	2.60348	-0.697249	-2.24818	-0.360098	-1.77679	0.543623	0.76188	0.640363	-1.37332	-0.857535	0.239757	0.574487	-0.205056	-0.640199	0.6425	-0.332112
	IGHV3-74	-1.17186	0.42998	-1.85431	-0.283009	-1.78094	-0.047572	-1.57195	-0.546146	0.954531	0.725956	0.680893	1.04284	0.064119	1.13609	1.79818	0.279529	-1.62599	0.326733	-0.534286	-0.287116	0.704116	1.03356	-2.21595	0.25323	0.11068	0.737732	0.461061	0.000183744	0.951989	0.227713
	IGHV4-39	0.900803	0.590742	-1.60839	-0.854708	-0.722988	1.50424	0.206176	0.0842394	0.221886	0.830559	0.475558	1.38846	0.234186	2.29438	0.289162	1.35645	1.64668	0.058635	-0.972995	-0.644402	-0.331395	0.0188203	-1.91487	-0.696802	-0.778762	-0.761512	-1.00338	-0.181365	-0.240889	-1.38851
	IGKV1D-13	0.0442003	-1.95151	-0.0108454	-0.274712	1.52209	-1.35123	0.514524	-1.00079	-0.0765001	-1.1328	0.946911	-0.0725625	-1.69549	1.87943	1.45481	-0.609433	-1.73148	-0.0418786	0.621524	0.7099	0.954181	-1.14406	-0.0565352	0.338982	0.628163	0.961363	1.1995	-0.281302	0.325669	-0.670115
	IGKV1D-33	2.42313	0.850728	-0.508696	-1.71349	-1.12704	1.98994	0.429512	-0.498058	-0.771939	-2.05918	-0.0126357	-1.26101	-0.614278	-0.827452	0.476678	1.16825	0.733318	-0.21116	0.326724	-0.939584	0.96461	0.968388	0.477697	0.583234	0.0915055	0.478157	-1.04884	-0.311027	0.0780617	-0.135537
	IGKV2-30	1.0584	0.0811578	-1.63493	1.89734	-0.150508	1.10887	-0.499181	-0.077118	1.08893	0.55243	0.644707	1.51898	-0.406114	-1.27991	-0.673104	0.00362557	-2.01317	1.24163	-0.914575	-0.28686	-0.288383	0.845675	-2.29131	0.863146	-0.227802	0.470671	0.46485	-0.0798741	-0.897719	-0.119858
	IGKV2D-29	1.35664	-1.06405	0.495653	0.932965	2.43605	1.50412	-1.73365	-0.79353	0.207269	0.720302	1.03643	-0.108646	-0.503265	-2.09413	-0.432719	0.440361	-0.681729	0.146086	-1.22582	-0.434617	-0.0799195	-0.228982	0.500511	-0.653215	0.0297353	0.890082	-0.672722	1.13782	0.249703	-1.37672
	IGKV3-11	1.62369	0.674175	-1.63057	1.12612	-0.586118	1.45729	1.58305	-1.25559	-0.182727	-0.894655	0.604087	-0.969859	-0.890155	-1.63131	0.546912	0.903617	0.349883	0.385845	0.719323	-0.97995	0.880558	-1.04902	-0.532523	0.0497107	-0.980535	0.0043046	-1.71559	0.767535	0.849512	0.772994
	IGLC2	-1.07907	-1.73489	0.400094	0.584729	-1.34896	0.83803	0.173981	0.648637	-1.14362	0.193493	0.281894	1.41802	0.479592	-0.629149	0.583017	-1.00876	-0.589792	0.111295	0.0371659	0.282036	0.61505	1.16014	0.0468741	0.4519	0.0695979	2.42672	-0.786465	-1.82549	1.17199	-1.82806
	IGLV3-21	0.892332	-0.0738207	0.164803	-1.03827	-0.512941	0.608145	1.18712	-0.476232	1.00061	-0.643695	-0.244739	0.963332	-1.12466	-0.465212	0.295193	0.667453	0.803601	0.00247229	0.128012	0.706613	0.448293	1.26487	-1.22951	1.73296	-2.09892	1.03765	-0.908956	0.668347	-2.12749	-1.62736
	IGSF8	1.15066	-0.961668	0.735524	1.88061	-1.70735	-1.92067	1.25845	0.527049	-1.0192	-1.29032	-0.298518	-0.0396279	-0.823236	-0.541662	0.609295	0.573772	-0.0374455	0.712033	0.0872228	-1.61173	1.95443	-0.685587	0.98795	-0.306989	0.109249	1.07618	0.30243	-0.91178	-0.184829	0.37575
	IL18	-1.62353	-1.64863	0.518361	-0.0854907	0.287569	-0.326802	0.359882	-0.0016534	-0.853696	0.471706	-0.331423	1.10856	1.06998	0.960694	0.46364	-0.341634	-0.97214	-0.781743	0.193825	-0.924126	1.61957	0.642827	0.226382	-0.352317	0.303659	-0.513234	-1.99818	-1.03512	0.797985	2.76508
	IL1RN	-0.676561	-0.524746	-0.276958	-0.120489	-0.501261	-0.70234	-0.213524	0.62474	1.25676	1.27215	0.984584	1.82242	1.7703	1.73977	2.44892	-0.334264	-0.753134	-0.341556	-0.947795	-1.861	-1.04547	-0.557779	0.0975944	-0.719546	-0.262351	-0.476285	-0.0666541	-0.560699	-0.721841	-0.353001
	IL6ST	0.133709	0.182253	-1.20319	-0.18567	0.718961	-0.41618	0.55498	-0.645334	1.12258	-2.26623	1.15926	-0.986073	0.348875	-0.50311	-0.886557	1.7798	-0.330305	1.71384	0.484432	-0.660106	0.00580114	0.890267	0.458908	0.676656	0.372006	0.845527	-1.99171	-0.417553	0.822513	-1.77836
	IMPA1	0.60446	-1.11395	-0.383785	-0.339898	-1.44484	-0.559078	0.232922	-0.454298	0.379644	1.9818	0.764889	1.66372	1.92876	1.57582	1.47836	-0.462224	-1.48829	-0.991624	-0.495029	-0.689405	-1.33058	-0.356037	0.970497	-0.384954	-0.154458	-0.893104	0.226257	-0.321609	0.910998	-0.854982
	IQGAP1	-0.22854	-1.29378	0.483332	-0.506649	-1.45752	0.790575	-1.22613	1.74093	0.319146	0.853534	0.0952779	-0.352779	0.0876636	2.38611	-1.37857	1.20983	-0.47693	-1.38469	-0.295512	0.885232	0.922233	-1.02929	1.32693	-1.52827	-0.624712	0.421613	-0.0218088	-0.47968	0.805113	-0.0426459
	ISLR	0.937223	-0.97579	-2.15619	-0.36106	0.987986	-1.04982	-0.131635	1.08129	-0.255309	-1.05683	-1.20417	-1.39591	-1.5355	-0.838614	-0.444872	0.722253	0.760018	1.96091	0.289972	-0.117528	-0.0666668	1.1208	0.180005	2.12606	0.784224	0.466061	-0.0331276	-0.388998	-0.0686443	0.663849
	ISOC1	1.5437	0.0584578	-0.799991	0.112277	-0.75939	-0.375572	-0.676247	0.453955	0.182203	-0.508784	-0.126797	0.404531	0.607633	-0.571859	0.487927	1.33603	0.700182	-0.27916	-0.904177	-0.0388736	-1.18035	2.8969	-2.18977	-0.613229	-1.92283	0.0608321	-0.0867211	0.325791	0.434441	1.4289
	IST1	0.805852	-1.22966	0.293549	0.178312	-0.324611	0.802425	2.50061	-0.228569	0.457589	-0.660979	0.0765515	-1.27256	-1.21313	0.29448	-0.71784	-0.55002	0.711571	-0.779556	2.17119	1.51123	-0.782953	-0.0315068	0.922202	-0.0971129	-0.384799	-1.72136	-0.494996	1.19472	-0.156045	-1.27459
	ITIH1	-0.351028	-0.909879	-1.76051	-1.69898	0.87286	0.565565	0.694285	-0.140854	0.335187	0.516878	2.21924	0.762544	-0.315232	-1.64361	0.25838	-0.527343	-1.47466	-1.13591	0.132451	-0.423281	0.470546	-0.190897	-0.373072	-0.922469	0.763282	2.02868	1.17645	1.18464	-0.208456	0.0951983
	ITLN1	1.25293	0.710487	2.37009	0.0530846	-0.524542	-0.728552	0.959239	-0.712128	-0.356642	-0.51562	-1.87988	-0.649413	-1.02475	0.165829	1.03922	-0.9086	0.980381	1.02063	0.703434	0.540456	1.91133	0.292394	-0.354972	-1.27873	-0.400963	-1.32925	-1.07026	-0.455282	-0.66393	0.854016
	IVL	-0.0909069	-0.0470738	-0.81915	-0.132611	-1.17182	-1.20207	-0.0804852	0.162105	1.23166	1.255	1.62932	1.54544	1.91276	1.62456	2.5606	-0.713433	-0.852836	-0.471627	-0.454161	-1.03719	-0.700795	-0.363874	-0.253816	-0.439877	-0.447594	-0.55659	-0.563739	-0.695734	-0.717198	-0.108877
	JAM3	0.882953	0.915839	-0.607311	0.415904	-0.616628	0.0295923	0.708285	0.247949	-0.80195	-1.78147	-0.0226859	-2.1483	-1.1711	-0.932189	-0.14159	1.1021	-0.325378	0.240062	-1.03549	-1.20591	0.596777	1.3461	0.376746	1.06967	1.32755	2.42423	0.232748	-0.719966	0.320793	-0.727324
	JUP	-0.326011	-0.603498	-2.04032	-0.455162	-0.779544	-0.240775	0.641841	0.789846	-0.330786	0.816493	1.34976	-0.454079	1.17733	1.49828	0.727751	-0.0442102	-1.04734	-1.58107	-0.169935	-0.288847	1.83611	1.81415	-0.400094	-1.97027	-0.24173	0.307988	0.679226	-0.73107	-0.647677	0.713635
	KIRREL2	0.0129959	0.668069	-0.558061	-0.267873	-0.293008	-0.595699	0.952089	1.52835	-1.4821	0.492534	-0.17848	0.266401	-1.64525	0.0998061	-3.32999	0.216413	0.771365	0.353541	0.0885877	-0.128902	1.17576	-0.831581	0.443527	0.783019	0.776443	1.40398	0.224289	0.954841	-0.704119	-1.19696
	KLK1	-0.446715	0.962318	1.37576	-0.00832732	1.3948	-0.311478	0.615243	-0.461084	-0.31504	-1.09884	-1.59322	-0.557233	-0.377481	-1.39351	-1.28942	0.281828	1.65846	1.38582	2.13918	1.03244	0.17218	-0.530019	1.40309	-0.631295	-0.254613	-0.359363	-0.749531	-0.273383	-0.186234	-1.58434
	KLK10	0.537847	0.3969	0.25948	-1.06688	0.448071	-1.49709	0.601975	0.243071	1.15555	1.13341	1.12313	1.73404	1.45551	1.71598	1.42119	-0.59266	-1.62357	-0.873215	-1.58701	-0.575341	-0.215101	-0.891012	-0.327525	-1.45888	0.439687	-0.515396	0.337569	-0.761034	-0.220414	-0.798286
	KLK11	-0.936151	-0.506194	0.473545	-0.638019	-0.177894	-1.83248	0.23472	0.960616	1.03807	1.09372	0.502248	1.08996	1.04381	0.82208	0.928818	0.497673	-2.37394	-0.145662	-2.50112	-1.30681	-1.01391	0.00240541	-0.371072	-0.408303	0.478419	0.531903	0.393007	0.87744	0.379321	0.863794
	KLK13	0.0464392	-0.589185	-0.120968	0.0335794	-1.47472	-1.00857	0.0591935	0.592712	0.175065	1.32639	0.57742	1.55444	1.59301	1.14826	2.51376	-1.07674	-2.35817	-1.03304	-0.939626	-0.262014	-0.908886	0.390545	-0.0600242	-0.364919	0.876681	0.0775272	-0.70057	0.349546	-0.059704	-0.357424
	KLK3	0.165122	0.240385	-0.493592	0.738515	-1.19062	0.225631	-1.67162	-0.981713	0.666548	-1.18686	-1.23936	-0.0513122	-0.316218	0.0590963	-0.322627	0.979613	-1.523	0.0641668	-0.721172	-0.987435	0.823468	-1.26761	0.560329	-0.542263	0.707025	0.826376	0.781087	1.87944	1.6022	2.17638
	KNG1	0.569338	-2.07603	1.25305	0.879683	0.077036	0.0699623	0.385594	0.222393	0.611668	-0.139793	-1.57587	-0.687416	-0.457085	2.67694	-0.755237	-0.49143	-1.65614	-1.36117	1.11815	0.861153	0.840537	0.0568553	-0.126051	1.01324	-0.56902	0.996877	-0.0356808	0.0628956	-0.712739	-1.05171
	KRT1	0.836685	0.208619	1.88016	-0.932243	-0.595636	0.756839	1.4537	1.18974	0.328734	0.0846888	1.17128	0.0534226	1.4312	0.480415	-0.702264	-0.175641	-0.808352	-1.77802	0.130692	-1.25247	-0.0314677	0.318132	0.643051	-0.0280252	-1.63027	-0.299046	0.825333	-0.390733	-2.47449	-0.694043
	KRT13	-0.0152914	0.0535082	-0.310384	-0.997982	-1.00084	-0.692613	0.967602	1.36227	0.397518	0.90444	1.00878	0.747202	2.1666	1.98956	1.65435	-1.31988	-1.29388	-0.726134	-1.12327	-0.715091	-1.00452	0.230125	0.22048	-0.997289	0.353466	-0.709117	-0.459084	-0.817116	-0.759432	0.886014
	KRT14	1.04212	0.268185	-0.673671	-0.492857	-1.59374	-0.625874	0.702456	1.8021	-0.137572	0.472935	0.979815	0.743651	2.45491	1.72455	0.16935	0.973492	-0.510898	-0.601375	-0.258727	-1.73325	-0.497054	-0.599135	0.634391	-1.28077	-0.202906	-0.0713791	-0.474724	-0.734265	-1.60351	0.123746
	KRT19	0.481585	-0.0739168	1.01056	-0.732605	-0.784251	-0.290022	0.196926	1.51664	-0.487894	0.599333	0.0857669	0.697789	1.83597	1.83162	1.48621	-1.21139	-1.51325	-0.682579	-0.394092	-0.325069	-0.977413	-1.06109	-0.0455557	-1.09819	-0.7581	0.00302281	-0.0953658	-0.0873926	-1.35172	2.22449
	KRT4	-0.139399	0.946774	-0.200781	0.729307	-0.185156	-0.582956	1.32576	0.954429	0.45378	1.57962	0.734543	0.78016	1.69506	1.02507	1.38382	-1.83264	-1.79639	-0.75757	-0.748142	-1.19964	-1.18096	0.641793	-0.565818	-1.1046	0.0874376	-0.648742	-0.673484	-0.954105	-0.736913	0.969737
	KRT5	-0.166375	1.66842	-0.394407	-1.48885	-1.08947	-0.266684	-0.0729416	1.87066	0.0983208	1.17006	1.10078	0.568063	2.36204	1.45775	1.17515	-0.366012	-0.713887	-0.597992	-0.699613	-0.721643	-0.338079	-0.483785	-0.818346	-1.40001	-0.603344	-0.498403	0.162699	-0.860807	-0.944405	0.891096
	KRT6A	-0.0868897	-0.126251	-0.007844	-0.322831	-1.28491	-0.668024	0.844216	1.2942	0.42181	1.15301	0.729848	0.52689	2.44625	1.67269	1.36957	-0.624319	-1.30332	-1.31384	-0.517172	-0.921537	-0.63323	-0.209597	-0.282924	-0.93366	-0.432734	-0.0193057	-0.212229	-1.04532	-1.27938	1.76685
	KRT7	0.0438599	0.641444	-0.00258707	-0.886568	-2.1918	1.09009	0.240633	0.566824	-0.828389	2.91032	0.00356689	0.0792922	0.736356	-0.0278436	0.219297	0.220247	-1.69053	-0.467569	-0.231855	-0.974245	-0.353556	0.384606	-1.19122	-1.28253	0.369424	0.580767	-0.269981	0.0196607	0.137045	2.15523
	KRT75	0.595497	0.440404	-0.345564	0.316373	-1.6483	-0.612434	0.671546	1.6163	-0.116231	0.944764	0.452207	0.506583	2.06857	1.06618	0.697898	-0.0635396	-1.24003	-1.11413	-0.0553706	-1.44075	-0.91074	0.133922	0.223047	-1.39314	-0.98815	0.0306849	0.161657	-0.809845	-1.3426	2.15519
	KRT78	0.500848	-0.247197	0.420516	-0.559332	-1.66567	0.24669	-0.296042	0.796532	-0.868648	1.5007	-0.119958	0.597679	2.07988	1.33867	0.976359	-0.108373	-1.11653	-1.35226	-0.752659	-0.59192	-0.455607	-0.045516	-0.0740957	-1.15716	0.623107	-0.31827	-0.411656	-0.447668	-1.20039	2.70797
	KRT86	0.475658	1.99885	-0.757673	-0.476534	0.183292	-1.3169	0.459923	0.973361	0.460687	-0.0537847	0.794025	-0.591193	-1.01775	1.43252	0.337231	-1.43405	-1.40164	-0.119876	-0.488681	-0.828758	1.93945	0.016865	-0.359091	-1.05885	-0.486903	1.61792	1.74996	-1.08344	-0.731793	-0.232842
	L1CAM	0.659427	1.60398	-0.0971786	1.44294	0.477953	0.369799	0.26346	-0.205156	-0.313352	-0.212934	-0.215178	-1.23263	-0.826679	0.541805	-1.75594	-0.575316	1.83988	0.293665	0.881301	1.57748	-0.569666	0.155081	0.954104	-0.00946744	-0.96501	-0.931046	-1.81935	-2.0707	0.943566	-0.204843
	LAMA5	0.450965	2.57429	-0.2777	-0.00903561	0.888314	-0.568008	-0.240746	0.220056	-1.5938	-0.947074	-1.67279	-1.00497	-1.51502	1.2141	0.572882	-0.901231	0.213198	-0.483217	0.884466	0.484412	-0.461532	1.11027	-1.56453	1.9275	-0.113784	0.446015	-0.198284	-0.329987	0.283524	0.611707
	LAMB1	0.385737	0.754333	-1.47867	-0.219429	0.623433	-0.443666	1.54775	0.59822	0.997206	-0.624127	-1.19669	-1.98107	-1.76309	0.471328	-2.06523	0.700903	0.533434	0.444312	-0.492104	1.60677	0.676552	0.367349	-0.043921	1.1211	1.24389	0.0850773	0.0448445	-0.178863	-0.28157	-1.43381
	LAMB2	0.992172	-0.980416	-1.45926	-1.41029	-1.02914	-0.60777	-0.109103	-0.522758	-0.725913	0.0518312	0.584397	-0.923532	-0.026983	-0.491938	1.13901	-1.46058	-0.0144581	-0.390262	-1.12272	-0.584573	-0.178927	1.85124	-0.0838999	1.88973	0.013225	0.348512	0.689806	1.02254	2.01888	1.52119
	LBP	0.314517	0.577761	-0.490815	-0.963217	1.59422	1.09454	0.0940904	-1.66918	-0.50721	-0.658922	0.626556	0.728375	-0.0512009	-2.20565	0.718364	-1.4035	0.208217	2.26297	-0.66112	-0.117216	-0.415785	1.89408	-0.783894	0.812573	-0.708447	0.0235507	-0.822098	0.569444	-0.639311	0.578307
	LCAT	0.327474	1.40441	-0.523494	0.714342	1.36732	-0.801603	0.546399	1.04952	-0.34256	-1.48514	1.16435	-1.32215	-2.35873	0.215551	-1.07751	-0.424221	0.237951	0.135429	-0.0414287	0.859696	0.416304	0.583565	-0.238396	1.56761	1.13032	0.686138	-1.10589	-0.519542	-0.241506	-1.9242
	LCN1	2.58785	1.08278	-1.07399	0.475757	1.67813	0.153031	0.00461862	-0.357858	-0.630523	-2.01908	-0.545269	-1.56087	-1.05337	-1.32633	0.828071	0.553452	1.04088	0.0560308	0.171821	-0.204746	0.8703	1.62905	0.0786513	-0.224603	-0.491733	-0.230542	-1.01261	-0.719101	-0.213384	0.453585
	LCN2	-0.127605	-0.124927	0.941073	0.466701	-0.146956	-0.306011	0.711545	-0.614795	1.0631	1.15898	1.10119	1.53974	2.6631	0.181749	0.547403	0.5903	-1.93945	-1.0819	-1.92346	-1.65713	-0.271771	-0.193013	-0.720259	-0.636712	-0.842535	-0.673265	0.227926	-0.496654	0.309013	0.254622
	LCP1	0.347012	-0.164305	1.46517	1.34057	0.123693	-0.16005	1.01274	0.771372	1.48667	0.913426	0.595567	0.744709	0.595628	1.4772	1.07309	-0.843632	-2.28324	-1.04009	-1.02668	-1.30043	-0.995514	0.172461	-1.97392	-1.16474	0.00785384	-0.634684	-0.315372	-0.0100699	-0.271349	0.0569177
	LDHA	-0.883926	0.289637	-0.0333397	0.286838	0.900665	-0.450565	0.58956	0.29799	0.724882	0.371008	-0.971759	1.76985	2.39989	-0.645651	1.0869	-2.50909	-1.63812	-0.0570545	-0.233044	-0.0736846	-0.415162	0.769165	1.14938	-0.584265	-0.879225	-1.40777	0.125117	0.60891	-0.894136	0.306992
	LGALS3BP	0.703739	0.513136	0.314414	0.298971	1.73086	0.966926	0.227362	-0.799069	0.418827	-1.7231	-1.11806	-2.10271	-2.4576	-0.81501	-1.66279	0.896786	0.802021	0.801869	0.77082	-0.206705	-0.000731203	0.0233011	0.797257	0.555651	0.302579	-0.146678	-0.890602	0.947096	0.0324391	0.819011
	LGALS7	-0.221736	-0.811942	-1.97614	-1.07404	-0.633569	-1.76467	-0.0655533	0.67179	0.970009	0.976651	0.957933	0.889664	2.41368	1.00686	1.00866	0.906113	-0.852348	0.207284	0.0992987	0.618508	0.187873	-0.575187	-1.75797	-0.289551	-0.0240579	0.376859	-0.716235	-1.22296	-0.317806	1.01259
	LILRA1	0.664984	1.23091	-0.576119	1.90374	0.541164	0.657166	-1.10528	-0.259332	-0.327313	-0.35002	-0.714581	-0.260005	-1.10672	-0.157232	0.608233	-0.56192	0.774596	0.518819	0.202837	-1.69693	1.03966	1.11982	2.72306	-0.319026	-0.127043	0.229721	-1.43042	-0.802292	-1.21624	-1.20425
	LILRA5	1.20756	0.320154	-0.393603	0.0464785	0.413904	2.26028	0.533724	-1.27302	-1.24098	-1.09393	0.0297741	-1.16042	-2.0083	-0.807695	-1.13463	-0.0839272	1.51974	1.18523	0.76277	0.0629231	0.0859239	-0.05275	0.673947	0.644494	-0.46257	-0.14443	-1.5172	-0.119614	-0.069473	1.81565
	LILRB2	0.105078	-0.923666	-0.204938	0.0857745	1.30782	-1.16449	-0.626703	1.48808	-0.548072	-0.603924	-1.21116	-0.741238	1.97224	-0.0865974	0.937746	1.05493	0.94196	0.274626	0.0318294	1.27324	-0.340387	-0.0940854	1.2219	-1.25775	0.0719387	0.606073	-0.786175	-1.68267	0.970655	-2.07203
	LMAN2	1.0478	0.0215372	-1.11459	-0.326345	-0.0392395	0.743101	0.766307	-0.652443	-0.39753	-2.68126	-1.4681	-2.46613	-0.981991	-0.654672	0.0263009	1.31922	1.04844	0.323553	0.357912	-0.188216	0.849117	0.283245	0.574662	1.65178	0.253155	0.741004	-0.510243	0.0509644	0.435055	0.9876
	LMNA	0.151725	-0.737703	-1.65447	-0.137318	-0.786864	-0.695897	0.440665	-0.177039	0.199816	0.948582	0.369161	1.50785	2.24319	1.7918	2.00611	1.26137	-1.63363	-1.00035	-0.916499	-0.836721	-0.858166	-0.547466	0.00354103	-0.366169	-0.879998	-0.363374	0.159283	-0.0175149	-0.32423	0.850311
	LPA	0.29884	0.15653	1.52118	0.551752	-2.17293	-0.333878	0.176755	0.526983	-1.39858	-0.778626	0.0143962	1.40688	1.1348	1.11807	0.263211	-2.275	-0.138922	0.551368	0.72767	-0.318967	0.451301	0.638851	-1.11229	-0.799855	1.96551	-0.0777693	-1.25237	-0.00674213	0.114213	-0.952388
	LRG1	0.541153	0.117994	-2.4858	-0.897091	-0.574752	0.899115	0.145683	-0.664858	-0.342535	-2.22256	-0.547507	-0.650183	-0.958728	-0.327257	0.76603	0.332889	-0.546851	1.15518	-0.476775	-0.554715	0.597581	2.23689	0.394133	1.29669	1.01212	1.31418	0.179894	-0.678442	-0.0566627	0.995183
	LRP2	0.984374	0.315241	0.215316	-0.00952494	0.979358	0.669723	-0.146761	-1.2206	-0.2301	-1.43556	-0.495511	-1.51573	-2.48628	-0.628175	-2.07476	0.109763	1.05866	0.463292	1.18574	0.740626	-0.798839	-1.15525	0.913908	0.79354	0.597706	0.384363	0.0319661	1.44526	0.999376	0.308871
	LRRC15	-0.000199294	0.25474	0.480132	0.623146	0.175677	0.428229	0.479003	0.467394	0.337348	0.171381	-0.0594185	-1.76874	-2.07744	-2.04455	-2.84633	0.54762	0.681764	0.635429	0.501472	0.219582	0.853249	0.722973	0.0357484	0.929477	0.875591	0.868117	0.811911	-0.424089	-0.207385	-1.67183
	LTA4H	1.0908	-0.739513	2.50092	0.58569	-0.305613	0.698971	2.20638	-0.105698	0.859961	1.01835	0.307908	0.535863	-0.341651	0.546944	0.630712	-1.54311	-2.11442	-0.674492	-1.14146	-0.530376	-0.252182	0.397793	-0.381693	-1.17653	-0.158652	-0.572767	-0.169737	-1.27779	-0.480696	0.586072
	LTF	1.17946	-0.446663	2.12223	0.362708	-0.193519	0.717226	1.15158	0.656302	0.887174	-0.520993	-0.105673	-0.185486	-0.672769	1.01777	0.917868	-1.27895	-1.92267	-1.6211	-0.47266	-0.932697	-0.815808	-0.831717	-0.832543	-1.72932	-0.54758	0.555011	1.19066	0.930264	0.840821	0.581075
	LUM	1.21032	1.67213	-0.60435	0.821196	0.715881	0.941131	0.308647	-1.09527	-0.35785	-0.796298	-0.486995	-1.33887	-0.838192	-0.616018	-1.9118	-0.78562	1.31201	0.197278	-0.487532	1.39736	0.548046	1.40368	0.596988	1.31777	0.46805	0.309784	-1.21615	-1.33084	0.0519907	-1.40648
	LYZ	0.944298	0.853644	0.985476	0.913418	0.285146	0.374397	0.791319	0.0667173	0.603015	1.27583	1.16193	0.563789	1.46777	1.27108	1.68642	-0.860304	-1.28052	-0.275812	-1.23383	-1.43969	-0.23852	-0.372396	-1.11225	-2.00106	-0.447179	-0.981815	-0.705154	-0.942668	-0.178726	-1.17432
	MAL2	-0.0662284	-0.502033	-0.656972	-1.43585	1.32242	0.553677	-0.00823569	-1.0052	-0.795592	-0.0703343	-0.571751	0.361031	1.26087	0.810059	-0.700106	0.488421	-0.902318	1.21221	-0.28503	-0.546555	-1.35759	-0.0975877	-0.234063	-1.71567	0.0576471	1.22747	-0.646338	-0.0434466	1.39194	2.95516
	MAN1A1	-0.648571	-0.109843	0.460561	0.943178	0.621681	-0.838296	-0.651348	-0.876777	-0.125899	-0.592891	-0.581712	-0.973658	-0.913724	-1.5741	-1.07338	1.35997	1.77398	1.93002	1.04269	1.74497	-0.720556	0.685615	-0.365876	0.705771	-0.735846	-0.730365	-1.41652	-0.0462093	0.129276	1.57786
	MAN2B1	0.293931	-0.535742	-0.784674	-1.6579	-1.81617	1.8095	-0.251708	0.590834	1.7408	1.0575	0.510794	-0.892061	-2.13732	-1.29338	-0.0871692	-0.759862	-0.185009	0.50455	0.380222	0.404185	-0.187776	-1.09837	0.877588	1.14536	0.356387	0.534758	1.69458	0.031384	-0.191953	-0.0532771
	MAN2B2	0.858237	-1.8459	0.339998	-0.850223	-0.729235	1.38109	0.554021	-0.199164	-1.16943	-1.57075	0.770997	0.220423	-1.10944	1.03392	0.833249	-1.03801	-0.601197	1.69944	-0.46222	0.305328	0.78451	-2.07387	0.889923	0.382426	-0.624219	0.348302	1.90687	0.0163421	0.221948	-0.273356
	MANBA	-0.885828	0.36981	2.03085	-1.23753	0.836837	-0.773297	-0.161179	-0.261056	-0.603437	0.255602	0.0177169	0.0619242	-1.7233	-0.600263	-1.37439	-0.127242	2.95645	1.74182	0.696847	0.164902	1.00517	-0.223105	-0.446353	1.01541	-0.091578	-0.370465	-0.584247	-0.269719	-0.382025	-1.03832
	MAP4	0.97504	-0.129068	-0.841992	0.351717	-1.47715	-0.339849	0.287151	0.80187	0.71015	0.592613	0.967131	1.15263	0.820519	2.04417	1.75954	-0.297783	-1.81398	-0.0999359	-0.62711	-1.20048	-0.159351	-0.412994	-0.257215	-1.63722	0.921734	-0.766613	0.894973	-0.802583	-1.72255	0.306642
	MASP2	2.28936	1.35507	-0.974764	-0.958551	0.447093	0.760278	-0.423202	-0.330096	-0.729159	-1.92684	-1.05136	-1.48263	-1.23455	-1.65568	0.977192	0.496371	1.57061	-0.145867	-0.339165	0.451051	0.566037	0.593374	-0.152218	1.21656	0.0170421	0.246869	-0.385197	-0.528757	0.110759	1.22037
	MCAM	0.211622	1.41521	-0.778864	0.238089	0.181508	0.881666	0.205911	0.281483	-0.809343	-1.90837	-0.318453	-2.35767	-1.37033	0.7109	-0.956264	0.282959	1.08075	0.0256241	0.119472	-0.95659	-0.111409	1.44225	0.656496	2.17021	0.996163	0.416201	-0.825954	-1.25061	-0.172342	0.499694
	MDH1	-0.310295	-0.294939	-0.0700182	-0.483049	0.973587	0.123779	-1.43239	-1.65663	0.602317	-0.380657	-1.56372	0.433102	-0.16661	-2.23975	-1.07591	-0.702994	0.149264	1.4086	0.417149	1.29066	0.984603	-0.991543	2.43214	0.915045	-0.416685	0.559378	0.00979008	0.20208	0.84159	0.442107
	MELTF	-0.227198	-0.596305	0.598593	0.218352	1.46092	1.12253	-0.677651	-0.251584	-1.06344	-1.21158	-0.347127	-1.30874	-2.20074	0.100384	-1.38467	1.28551	2.33762	0.070575	0.76724	0.458361	-0.0732016	1.13618	-0.174991	1.43192	0.299735	-1.08996	0.553848	-0.918438	-0.539566	0.223432
	MGAM	-0.0686981	-0.546052	-1.08327	1.09517	0.844273	0.00827262	0.375569	2.47706	-0.0726803	-0.47571	-0.0431333	-0.438988	-1.62979	0.506879	-2.20437	-0.936461	-1.17085	0.381967	0.49563	-0.297324	-0.115229	-0.695551	0.642139	-1.23487	0.547133	1.68582	1.76178	0.754818	-0.287461	-0.276072
	MME	-1.33367	-0.273633	-0.370287	0.067206	0.424002	0.0927067	-0.236598	-0.285054	-0.208287	-0.408555	-0.18882	-1.41922	-2.49066	-0.839723	-1.04893	-0.356687	-0.434063	0.431368	-0.57421	0.799051	-1.0891	1.07095	0.356061	0.29605	0.243228	1.99315	0.715216	1.54961	1.40098	2.11791
	MMP2	0.212926	1.45678	0.515628	0.205488	0.434874	-1.23148	-2.96871	0.746993	0.342708	-0.950429	-0.393465	0.574939	-0.462389	-1.02439	0.412612	2.16719	0.72686	1.79731	-0.640186	-1.64494	0.362425	-0.463678	-0.379612	0.403156	-0.22942	0.129525	-0.43877	-0.695566	0.561104	0.472514
	MMP8	1.34821	0.0955446	1.85614	1.04493	0.870612	0.581835	0.290752	0.938886	1.43229	0.612202	0.496976	0.281278	-0.381522	0.581061	0.538043	-1.75669	-1.98291	-0.708639	-1.54195	-0.559421	0.77475	-0.459334	-1.39619	-0.68094	0.51554	-1.00159	-0.530625	-1.16271	-0.971979	0.875458
	MMP9	0.700378	0.111223	1.55058	1.85208	0.949143	-0.603055	1.25563	0.714431	0.751968	1.5259	-0.0323194	0.455843	0.195039	0.895902	0.171446	-1.89561	-1.80758	0.348179	-1.86234	-0.055392	-0.969891	0.364796	-1.14274	-1.20797	-0.418835	0.0095827	-0.00241332	0.0756142	-1.00545	-0.924127
	MMRN1	1.03348	-0.183793	2.49755	2.22372	-0.966005	-0.308716	0.956342	1.06983	0.415526	-1.05571	0.653761	-1.10574	-0.49252	0.674571	0.0877921	-1.71659	-1.41229	0.182401	1.40514	-0.617285	-0.153297	0.530489	0.191359	-0.589324	-0.180965	-0.481632	-0.184479	-0.571848	-0.434965	-1.46681
	MMRN2	-1.49026	1.19497	0.631965	0.847316	0.79266	-0.0652414	0.251469	1.18871	-1.17786	-0.263512	-1.06751	-1.52774	-1.01814	-1.71038	-1.43337	1.87207	0.490114	0.832246	0.850576	0.638533	1.29845	0.254372	0.863512	0.826639	-0.204357	0.394742	-0.789787	-1.00653	-0.232126	-1.24151
	MPO	0.148698	-0.0725012	1.66618	0.587439	-0.295672	-0.205663	0.976871	0.94213	1.19442	1.3612	0.590667	0.548212	0.401818	2.2082	0.830943	-1.56539	-1.14031	-1.97938	-0.260492	-1.55556	-1.01872	-0.0203222	-0.269588	-0.176435	-0.57642	-0.0307341	0.042058	-0.510991	-1.82438	0.00370958
	MRC2	-0.802395	0.423614	0.943048	0.245386	1.17553	-0.501819	1.16663	0.90269	-0.143632	1.21155	-0.977551	-0.307953	-1.6232	-1.56055	-1.55781	-2.08409	-0.189988	1.15947	-0.0476632	0.924529	0.437011	-1.02487	-0.220753	1.53523	0.328042	0.834794	1.25856	0.235276	-0.555034	-1.18407
	MST1	0.562589	1.28075	0.12465	1.64191	-0.030488	-1.53385	0.618998	0.0343937	-0.333958	-1.52023	0.0249276	-0.98786	-1.65461	-1.84741	-1.16725	0.461251	2.53551	0.298458	-0.714302	-0.648984	1.27308	0.223163	0.941726	0.84848	-0.263857	0.676925	-0.352599	-0.163903	-0.232632	-0.0948653
	MXRA8	0.303004	0.197678	-0.175479	0.488296	0.705588	-0.374944	0.203779	0.577878	-0.120554	-0.0922609	-0.696215	-1.90942	-2.26497	-2.36915	-2.37568	1.07562	0.873611	1.08049	0.37682	0.405914	0.579575	1.27054	-0.0246857	0.723101	0.519863	1.08116	0.720346	-0.331676	-0.157303	-0.290931
	MYH9	-0.00304691	-1.63058	1.57316	-0.110158	-1.68869	-0.00657094	0.700468	1.07751	1.07827	0.404298	1.21408	0.320793	0.671501	1.76355	1.6396	-0.393807	-1.78286	-1.83463	-0.0959664	-0.502338	-0.562759	-0.124909	0.718472	-1.07363	-0.186538	-0.290202	-0.503334	-0.243958	-1.01155	0.883826
	MYL6	0.613645	0.786084	0.332417	-0.636653	0.302389	-1.71944	-0.0121381	0.215114	1.52171	0.208154	-1.54604	0.28962	1.9277	0.219215	0.385517	1.43597	-2.20648	1.16123	-0.161701	-0.274688	-0.615081	-0.98797	-0.183205	0.0183728	0.116275	0.412625	-1.2672	-1.42273	-0.56899	1.65627
	NAGA	0.674375	-1.29294	-1.21532	-1.74203	0.341322	0.39926	1.84486	0.385981	-0.561947	-0.987077	-0.180134	-1.21147	-1.3676	-0.227549	-0.716327	-0.296913	-0.109114	-0.284802	-0.00708572	1.08579	-0.506756	0.316086	1.58012	0.281339	1.39282	1.98252	0.00594869	-0.455282	1.76964	-0.897721
	NAGLU	0.451833	-1.11545	-1.24604	-0.384503	-0.565807	1.09993	-0.239047	-1.49262	0.0660656	-1.26454	-0.212811	-1.31475	-1.69769	-0.54012	-1.26624	-0.628056	1.45731	0.173368	0.86278	0.0294468	-1.35582	0.960157	1.19386	0.986263	1.21053	1.27333	0.569804	0.963054	0.872954	1.15282
	NAPSA	0.892672	1.26358	-0.418156	0.232099	-0.786558	0.599716	-0.420779	-1.53043	0.777759	-0.891659	-1.20495	-0.909031	-1.01304	0.410994	-0.0152022	1.96031	0.430484	-0.035332	0.302543	-1.72961	0.839248	-0.317842	-0.956609	-1.66256	0.597531	1.83249	0.97407	-0.856448	1.39875	0.235956
	NCAM1	1.28967	2.13847	-0.451011	0.00500517	0.494026	-0.0861975	0.541146	0.316549	-0.0160911	-1.34045	-0.623561	-1.21749	-0.240097	-2.81878	-2.11787	0.597691	1.08478	0.416181	-0.117112	0.787871	1.0123	0.929069	-0.116714	-0.0522951	0.0116181	0.901244	0.612741	-0.862337	-0.528926	-0.549421
	NCCRP1	-0.138804	1.12197	-0.750318	0.574728	-0.129332	-0.347897	1.09436	0.317608	0.0688552	1.33154	0.713008	1.45265	1.70975	0.699419	1.09886	-0.123064	-2.73963	-0.834535	-0.944413	-0.962855	0.0276003	-0.748564	0.414624	-1.53641	-0.688669	0.0719267	-1.0712	-1.07159	0.192909	1.19747
	NDRG1	0.296871	0.495844	-1.12628	0.143192	-2.21552	0.185976	-1.79358	-1.1807	-0.235456	1.10347	0.0955486	-0.341964	0.25162	0.487897	0.27067	-0.116498	-2.44861	-0.712395	0.871138	-0.183654	0.269901	0.559352	0.464251	-1.39378	0.904086	0.953064	1.72306	1.12996	0.639625	0.902917
	NECTIN2	0.856372	1.1208	-0.752684	-0.691581	0.306373	1.41667	0.41854	-0.371645	-0.364635	-2.53547	-0.114854	-1.42876	-1.19303	-0.905412	-0.267869	-0.784933	2.17424	0.539474	-0.173852	-0.439197	1.73895	0.22254	0.211524	1.37098	0.0306093	1.24612	-0.943541	-0.278737	-0.486902	0.0799097
	NECTIN4	-0.0197764	0.326973	0.115269	0.287986	-0.631568	-1.26151	1.32726	-0.316902	0.590656	-2.13475	-1.01008	-0.886162	-1.51229	1.75853	0.260363	-0.725682	2.15416	0.297779	-0.614034	0.380504	0.212112	2.04616	-0.627304	-0.985871	-0.600984	0.717461	0.574565	-0.261852	-0.434327	0.973311
	NEO1	0.235799	-0.278936	0.275209	0.519111	1.23866	-0.848405	0.961092	0.104118	-0.221001	-0.327188	-1.21895	-1.17296	-1.97831	0.739891	-1.77391	-1.17551	1.68511	1.38538	0.623237	-0.122379	0.11006	1.36546	0.668496	1.52647	0.393603	0.721293	-1.01411	-0.187909	-0.744808	-1.48862
	NEU1	0.0145429	0.132742	0.0935661	-1.01537	-0.242962	1.08156	-0.941107	-0.61991	-0.631171	-0.778243	-0.446831	-2.31617	-2.51387	0.479253	-1.47478	-0.592423	0.779724	1.52735	0.881285	-0.548117	0.829455	0.216641	0.023993	0.930483	0.875742	1.44968	1.19809	0.503489	0.637947	0.46541
	NHLRC3	0.0275469	-0.995512	0.729485	-1.09139	-0.776761	1.89365	1.67433	-1.52959	-0.126364	-1.01233	-0.164412	-1.90888	-1.4728	0.490322	-1.49973	-0.909434	0.561352	-0.818916	0.87201	0.882128	-0.365407	0.654748	0.781011	0.173453	1.37047	0.983873	0.654767	0.84648	0.168865	-0.0929592
	NID1	1.12817	-0.103689	-1.80781	0.174831	-1.79218	0.21879	0.695303	-0.562049	-0.319697	-1.72398	0.462961	-1.45995	-1.98062	-0.347538	0.599296	0.443591	0.923318	0.280403	0.0302699	0.569501	1.15599	-0.118176	-0.620275	0.650363	0.351759	2.41683	-0.473067	-0.481146	1.04253	0.646262
	NME1	1.40103	0.366102	-1.18965	-0.882022	-0.629215	1.87689	1.7756	-0.900795	1.26995	-1.03817	-1.21956	0.777419	-0.0765253	0.954644	1.98801	-0.486158	-0.205802	-0.278093	-1.15561	-1.50142	-0.0308697	0.749018	-0.0888759	-0.328622	-0.191434	-1.62952	0.273011	-0.423201	0.0467324	0.777127
	NPC2	-0.297299	0.820899	0.890533	0.263007	-1.23928	1.16821	0.923125	-1.06194	0.585735	-0.238478	1.27598	-0.343967	0.0402059	-1.09529	1.25775	0.13773	2.10136	-0.202109	0.382341	-1.88919	0.784559	-0.804866	1.01422	-0.722922	-0.183983	-0.262923	-0.2913	-1.02862	0.48255	-2.46604
	NPEPPS	0.601874	-1.06657	-0.293255	-0.895284	1.56673	-0.547137	1.6533	0.995292	0.310383	0.886459	0.373149	0.993866	0.971615	1.83131	1.68884	-0.198788	-2.10782	-0.729876	-1.37721	-0.585585	-1.12629	-0.777051	0.320489	-0.436049	-0.588521	-0.270051	-0.39336	-0.827165	-0.791957	0.818672
	NT5C	1.27434	-0.0818352	2.09985	-0.262931	0.888308	1.15347	-0.391001	-1.29312	1.17772	-1.15414	-0.517199	-2.27368	-0.727244	-0.544609	-1.13114	1.20285	0.679611	0.875203	0.488008	-0.97821	0.337393	1.06378	-0.0119105	1.06091	-0.545468	0.404376	-0.74063	-0.928975	0.1238	-1.24752
	NTM	-0.129625	0.704897	1.62774	1.24661	-0.680262	-0.0510315	2.05196	1.20921	0.808674	-1.28121	-0.188572	-0.0971195	-0.941529	1.32179	-0.0199554	0.441944	0.87042	-0.306048	-0.000558675	0.325814	-0.145589	-0.405941	-0.094149	0.508509	-0.525234	-0.588409	0.0367543	-2.06262	-1.08536	-2.5511
	NUCB1	-0.212458	-0.45136	0.684072	0.826475	0.753306	0.771757	-0.845506	-0.761719	-0.421529	-0.811771	0.11914	-0.873099	-1.42836	-1.1506	-0.725116	2.13768	1.72058	0.642368	0.171007	1.84252	-0.387993	-0.616815	-0.454413	-0.968736	-0.323177	-0.622483	-1.09175	-0.464669	0.644641	2.29799
	NUDT1	1.53832	0.700382	-0.71044	0.158588	-0.289782	0.798298	-0.309866	0.239969	1.22527	-1.03281	-0.63315	-2.49204	-2.11598	-0.602493	-1.61205	-0.228117	0.265445	0.73042	0.310983	0.490658	-0.0134134	0.965382	1.84183	1.11618	0.545962	0.96148	-0.960994	-0.406181	0.0132885	-0.495135
	NUDT5	0.352917	0.0197469	1.09149	0.180697	-2.09237	-0.563309	1.4833	-0.133185	0.227372	1.64742	0.0427915	1.5417	0.875058	1.17756	1.64702	-0.911559	-1.28274	0.543728	-1.046	-1.31467	-0.649973	-0.651512	1.05494	-0.24169	-0.323721	-1.65756	0.189025	-0.201619	0.0815726	-1.08644
	NUTF2	0.693594	0.441857	-0.251039	0.140371	-0.930865	1.3784	0.851892	-0.228211	-0.583766	-0.639605	-1.14291	-2.29574	-1.58911	0.404771	-1.73379	1.02889	1.98346	1.57994	0.415579	-1.29831	1.08432	0.0461126	-0.331951	1.02453	0.62065	0.242665	-0.565415	-0.467707	0.0533458	0.0680357
	OGFOD3	1.32159	0.460691	-0.581374	0.564189	-0.450585	0.271975	0.888136	-0.444361	0.0898881	-1.10212	-1.24886	-2.15222	-1.7142	-0.786946	-2.69431	0.635296	1.02256	0.707808	0.514208	-0.111553	1.15208	-0.112208	1.15073	0.306328	1.39325	0.835386	0.121048	-0.3961	0.302014	0.0576657
	OLFM4	-0.523956	-0.536358	0.220653	-0.222973	-1.10634	-0.296318	-0.901489	-0.768559	-0.313732	-1.13664	-1.60199	-0.576564	-0.465068	-0.156061	-0.695607	0.276268	-0.736874	-0.579391	0.20399	0.616114	-0.73164	-0.139044	1.43221	-0.622707	1.08763	1.71658	1.84222	2.69574	1.46292	0.556987
	OMD	0.815994	0.391078	-0.0113718	0.777227	-0.121144	0.573344	0.340249	0.00900626	-0.288559	-0.366397	0.370859	-1.91863	-1.99534	-0.804399	-2.01356	0.656118	0.793283	0.432316	-0.106286	0.227502	1.73718	0.489109	0.536883	1.20664	0.626709	0.906902	0.417636	-0.195747	-0.854051	-2.63256
	PAH	0.0119438	-1.11956	-0.259974	-0.22174	-0.560332	-0.0754097	-0.543951	0.547036	-0.949953	-1.16803	0.727701	-1.1113	-0.118184	0.169249	-1.72263	0.39045	0.393586	0.808704	-0.235805	0.494579	-0.223892	2.26081	-1.8282	-0.994075	-0.507152	1.16052	2.52634	1.13717	0.759415	0.252677
	PCDH1	2.18973	1.19604	-1.46294	-0.53951	0.673889	-0.0555988	-0.264931	0.242622	-0.885184	-0.900785	-0.749589	-1.44608	-0.905041	-0.389561	-1.63333	-0.693119	1.05354	0.127078	0.0372266	-0.944919	0.00857834	1.20172	0.376367	0.708083	1.3566	1.31406	-1.58285	1.08783	1.00538	-0.1253
	PCDHGC3	1.42117	1.20044	-0.185271	0.565515	1.48831	-0.427711	0.0611466	0.588792	-0.941285	-0.822131	-0.217892	-1.38885	-3.19239	-1.15111	-1.65255	0.755356	1.62801	0.328976	0.688945	0.715436	0.57634	0.309932	-0.322239	0.390765	0.0418842	0.348881	-0.123956	-0.696667	-0.108666	0.120817
	PCDHGC5	1.18694	1.00359	1.92103	1.11957	0.655474	0.315591	-0.383593	-0.166794	-0.516977	-0.538342	-0.305424	-0.34862	-2.40308	-1.07918	-1.12184	0.362125	1.68823	1.00098	1.71474	0.813578	0.260588	-0.103846	-0.076532	0.150684	-0.436622	-0.776493	-1.43523	-1.27997	-0.474674	-0.745901
	PCOLCE	-0.079362	-0.541817	-0.20485	0.616241	0.395632	-0.221575	0.733917	0.367979	0.602156	-0.826997	-0.762663	-1.24749	-2.3135	-0.633006	-2.90798	0.0202823	0.166212	0.446577	0.16461	0.397888	0.929915	0.852876	0.24223	1.22539	0.688536	1.69533	1.19311	0.191985	0.38428	-1.5759
	PDCD10	-1.68469	1.6304	0.454789	-0.640688	0.497536	-1.1157	0.164936	-0.575981	-0.0210004	0.424939	-0.601426	-1.34901	-2.00191	1.55707	1.09624	0.83911	-0.629065	0.0863996	0.38183	0.785095	-0.0365239	2.83328	0.501698	-0.324495	-0.58358	0.0312136	-0.783308	0.223117	-0.350666	-0.809632
	PDCD1LG2	0.950219	-1.44623	1.58174	0.776641	0.997509	1.13732	-0.122722	1.61275	0.589457	-0.107008	-1.16321	-1.5755	-0.627291	0.585088	0.430262	1.13329	0.155685	-0.942746	-0.43133	-1.21415	0.774666	-0.080454	1.32692	0.438978	-0.6791	0.296863	-2.1209	-0.66061	-0.227861	-1.38828
	PDCD6IP	-1.14589	0.298066	0.999271	0.011048	1.42243	-1.46939	1.24638	-0.283352	-0.894151	-0.504633	-0.0034991	-1.30954	-1.43358	0.194413	-0.606863	0.571105	1.47923	-0.880294	2.02649	1.88991	0.204003	0.499227	0.0855954	-0.24932	-0.480619	-1.50473	-1.29905	1.00402	-0.045616	0.179348
	PDIA3	1.11898	-0.753096	1.67935	-0.250767	-1.25287	-0.650005	-0.115036	0.930891	-0.0107427	0.758722	-0.235397	0.698784	2.07763	0.501894	-0.593991	2.27956	-1.35843	0.197526	-1.68973	-1.53179	0.518875	-0.44748	-0.171549	-1.42425	-0.467106	0.156826	-0.231987	0.441237	-0.818899	0.642864
	PFN1	-0.418559	-0.199386	2.46732	-0.0694039	-0.0386308	-0.649935	1.79234	1.43643	1.60439	-0.343719	0.433054	0.147273	1.30205	1.29468	0.955703	-0.74291	0.167637	-0.0160378	-0.867402	-0.660992	0.0482479	-0.797069	-1.02037	-1.55263	-0.436099	-1.77402	-1.00924	-0.563574	-0.5224	0.0332464
	PGD	0.195729	-0.43117	0.917706	0.394632	0.444205	0.013668	0.688348	0.369229	0.566204	1.39443	0.561736	1.37423	2.17715	0.796977	2.01476	-1.11245	-1.77391	-0.70008	-0.954652	-0.926217	-1.6643	-0.943301	-0.344424	-1.04375	-0.703978	-0.87168	-0.178542	-0.298181	-0.748769	0.786418
	PGLS	0.166782	0.243156	-1.82512	-0.569418	0.425821	0.666557	0.189429	-0.101211	0.161712	-2.17313	-0.3971	-2.25199	-1.31707	-1.27386	-0.597278	-0.063213	0.918911	0.852441	0.872963	1.14335	-0.38956	0.626713	1.14213	1.7531	0.657942	0.729351	-0.179725	0.290798	-0.90039	1.19791
	PGM2	0.441625	-0.124626	0.926321	0.117368	0.0341589	0.506971	1.00003	0.0135002	0.258096	-0.397926	-0.567816	1.03194	1.84364	0.554188	0.740812	-0.12503	-3.05142	-0.282966	-0.279979	-2.00085	-0.703133	-1.49339	-0.0568403	-0.550889	-0.380454	-0.142678	0.252746	0.0432516	0.153334	2.24001
	PHPT1	-1.34498	0.273799	-1.50496	0.134588	-0.650529	0.477672	-0.55488	0.525192	-0.0655579	-1.24201	-0.249872	-1.84456	-0.175739	0.794426	0.69871	1.68337	1.53628	-0.304453	0.0910704	-0.950146	1.00946	-0.0129645	0.93729	-0.397475	0.141087	2.31765	0.497642	-2.12023	0.190425	0.109699
	PI16	0.259671	-0.902083	-2.61383	-0.894712	-0.259144	0.540969	0.971746	-0.0523367	0.215366	-1.23543	0.693106	-1.74476	-1.34959	1.06218	0.0996658	0.946084	-0.838087	-0.828121	0.602847	-0.274304	-0.0133334	-0.253234	-0.0104461	1.08321	0.928634	2.47664	0.761779	0.625957	-0.311204	0.312752
	PIGR	-0.35872	0.409266	-0.560849	-1.19572	-0.719849	0.259804	-0.1912	-0.13921	-0.190662	-1.15373	-0.2462	0.105162	-1.54416	-0.817383	-1.40897	0.965793	1.12729	0.391863	0.286908	0.679445	1.84617	-2.21859	1.65965	0.465628	0.535231	-1.1014	0.502273	2.1103	0.642794	-0.140932
	PIK3IP1	-0.0793693	1.03028	0.700735	-0.11552	0.495008	0.0567522	0.68054	-0.386445	-0.798576	0.267198	-0.943294	-0.518647	-1.37139	-0.261613	-2.31312	-0.589711	3.00528	-0.00408406	1.41999	1.71026	-0.520979	-0.99801	0.788242	0.490276	0.0534493	-0.649095	-0.173213	-1.13341	0.394077	-0.235607
	PIP	1.37622	-0.583324	-0.80742	-0.170039	0.163557	0.194699	1.42501	0.163265	0.96949	-0.799249	0.271745	-0.333458	0.86221	0.45331	0.39459	-0.180355	-0.904103	-0.628015	-1.60007	-1.26618	-0.776038	-0.036047	-0.567832	-1.39513	-0.221423	0.119292	0.425101	-1.3479	2.74744	2.05067
	PKM	-1.06125	-1.25132	0.46274	-0.311144	-0.679618	-1.09066	0.193352	-0.19385	0.43191	1.30447	-0.517549	1.33553	1.4905	2.20268	2.11711	0.706902	-2.05343	-0.789817	-0.161212	-0.199723	-0.337747	0.0540902	0.560119	-1.38504	-0.113585	-0.995284	-0.0264871	0.489041	-0.707052	0.526329
	PKP1	-0.152896	-0.0638884	-0.9521	0.494805	-2.1183	-1.42821	-0.43603	0.860005	-0.00899959	2.02197	-0.2276	0.260369	1.3051	0.346823	1.57902	0.228543	-0.912404	-0.7464	-0.884634	-0.0690013	-0.0428972	1.07212	2.05246	-1.10162	-0.49665	0.211259	0.91457	-0.741882	-1.45404	0.490509
	PLAU	0.219193	1.46264	-0.0679969	0.909587	0.47472	-0.368031	-0.798997	-0.55543	-0.100484	-1.22028	-0.514398	0.00140047	-0.732727	-1.85558	-0.804366	1.56274	2.30536	1.02818	0.611171	1.16381	-0.901276	-0.92596	-0.164561	0.22456	-0.651007	-1.49463	-0.021792	-0.571502	-0.205769	1.99142
	PLBD2	0.0142999	-0.905166	-0.693563	-0.899686	-0.174475	0.350567	1.31094	0.0951068	0.486792	-2.18181	0.450327	-0.516373	-1.70466	0.883161	-0.704904	-1.15793	-0.437587	-0.114251	-0.45999	-1.16213	0.197509	1.00033	1.46241	0.0350871	0.815458	2.16803	1.53952	-0.731685	1.3131	-0.278438
	PLD3	0.0654532	-2.28483	-0.998737	0.833361	-0.835755	1.74025	-0.0303104	-0.0503463	-0.508511	-1.58375	-0.296134	-1.91407	-0.723708	0.0689565	0.868715	-0.0685153	0.375441	-0.535519	0.527954	-0.236225	-0.533388	0.224237	1.44628	-0.363986	0.159837	1.64647	-0.607931	0.505981	1.6794	1.42937
	PLS3	-0.291571	-1.01792	2.52805	-0.118802	-0.496769	0.629848	0.414837	-0.149191	0.0809123	0.130278	0.664816	0.39313	1.05229	1.82646	0.729093	-0.352397	-2.40277	-1.186	0.893271	1.08499	-0.407492	-1.4813	-1.06645	-0.00220682	-1.25086	-0.87518	-0.0440647	0.461847	-0.459182	0.712342
	PLXDC1	-1.02313	0.201075	-1.28162	1.43807	-0.148895	-0.211094	0.755802	-0.533136	-0.859728	-1.41078	0.165596	1.05858	-1.33636	1.10235	0.23062	1.83035	-0.768679	0.987431	0.879906	-0.397332	1.0763	0.62419	-0.817167	0.545709	0.914287	0.750435	0.456173	-1.38165	-0.581988	-2.26532
	PNP	-0.343129	0.205936	2.46405	1.82455	0.371213	1.4248	0.499735	0.593829	0.40775	0.343916	-0.406653	1.75955	0.28435	0.592411	0.523271	-1.60155	-0.65121	0.196138	-0.71927	-0.140944	-1.68131	-0.116933	0.48225	-0.313623	-1.2181	-0.80171	-0.75391	-0.606254	-1.00212	-1.61703
	PPA1	-1.10421	-0.859759	0.0636429	0.347085	-0.319792	-1.97743	-0.43443	0.648975	0.410532	0.893969	0.394402	2.04502	1.10281	-0.0819002	2.29265	-0.227589	-0.718325	-0.394678	-1.49394	0.418728	-0.607014	0.0649624	-1.20801	-0.610131	-0.926981	-0.658776	0.542889	0.397029	-0.101892	2.10216
	PPL	0.248015	-0.274392	-0.450372	-0.475907	-1.13617	-1.34023	0.0292364	1.03048	0.740016	1.5423	0.55191	1.18185	2.49232	1.6188	2.04057	-0.175278	-1.38003	-0.712876	-0.840985	-0.561561	-1.01187	0.233288	-0.130744	-0.691933	-0.590753	-1.10734	-0.341048	-0.901957	0.0868482	0.327801
	PPT1	-0.276085	-0.233778	-0.768747	1.3877	-0.624354	-1.08549	-0.125877	-0.839233	-0.4303	-1.72093	2.0552	-0.895429	-0.845747	0.529262	-0.814138	-0.839308	-0.949177	0.159216	1.97665	0.831652	1.09614	-1.33916	0.826056	1.4615	1.1158	-0.259922	-0.312179	1.12668	-0.598071	0.392062
	PRCP	0.0380971	-0.583882	0.700571	-0.317578	1.31154	0.622447	1.4235	-0.50792	-0.100234	-0.399704	-0.118641	-0.548309	-2.14225	1.08365	-1.4893	-2.12447	1.61481	-0.351004	1.58331	1.71588	-0.731018	0.356167	1.25515	-0.436001	0.180627	-0.55447	-0.199474	-0.109119	-0.527248	-0.645128
	PRDX2	0.502482	-0.71455	-0.482803	-0.948256	0.0334595	0.730074	1.23726	0.0856932	0.922546	0.629032	0.925145	1.43983	1.74213	0.133165	2.16357	-1.35982	-1.4026	-0.979165	-1.2407	0.455206	-0.630448	0.188189	-1.52285	-1.15293	1.13573	-0.172871	0.46889	-0.219716	-0.978842	-0.986853
	PRDX6	-0.583309	0.323043	-0.748508	-0.337653	-0.377339	-0.0753254	-0.317539	-2.14393	-0.320827	0.437974	0.0989693	1.71307	1.28793	0.00160694	1.97623	-0.108956	0.214354	-0.00363023	-1.53674	0.836567	-1.75595	-1.00177	-0.137827	-1.4331	0.136776	-0.11929	0.211371	1.41919	0.426257	1.91835
	PRG2	0.415076	0.77031	-1.25705	-0.0411538	0.0112748	-0.871983	-0.81256	0.501588	-0.531784	-1.10917	-0.676346	0.66409	-1.31581	-0.297959	-0.871034	-1.32574	-0.284828	1.68958	0.0358451	2.24992	2.39404	0.328757	1.87657	-0.761376	0.371292	-0.701957	0.27738	-0.741711	-0.123962	0.138713
	PRKCD	-0.3263	-1.13635	0.586847	1.01876	0.848629	-0.600184	2.43002	-1.59946	0.511333	-0.975917	-1.09866	0.577775	-0.258267	-0.0410308	-0.239107	0.152661	2.19947	0.55037	-0.68718	0.130816	-0.155904	-1.23868	-0.122615	-1.72845	0.639952	-0.696735	-0.102886	-0.0204268	1.85722	-0.475714
	PRKCI	1.52996	-0.521647	1.32262	0.732132	-2.26455	-1.4483	-1.25156	-0.526301	0.78758	1.14409	-1.18894	0.124187	0.814176	-1.02548	0.0530966	0.0988894	-0.46557	0.0751106	1.11413	0.312497	0.80798	-2.12443	0.166868	-0.863573	0.17497	0.574648	0.714217	0.206818	-0.562357	1.48874
	PROM2	-0.823961	0.615675	1.44402	0.79842	-0.790466	-1.66859	0.263355	0.11515	0.0869371	-0.526757	-0.790009	-0.217938	-2.04475	1.07399	0.26582	0.787643	2.03032	1.09984	0.641819	1.13066	0.439241	-0.773146	-0.697834	0.754826	0.554156	-1.01384	-1.39128	0.683244	-0.300666	-1.7459
	PROS1	-1.32138	0.508325	-0.174063	0.214926	-0.0713527	0.720524	0.682939	0.81105	0.750474	1.0452	0.879678	2.37379	0.523471	-0.39347	2.2135	-0.409451	-1.68818	-0.19105	-1.43331	-0.400258	-2.10294	-0.141176	-1.66382	-0.386614	0.0444203	-0.0627619	-0.322733	0.277177	-0.246624	-0.0362868
	PRR4	2.84891	-0.0226362	0.242741	-0.272839	0.281228	0.334537	0.413679	-0.979311	-0.74751	-1.39589	0.268028	-0.237548	-1.16775	0.349561	-0.475096	1.69101	2.19251	0.527565	0.816201	-0.986305	0.0462054	0.491761	-0.920411	-2.03391	-0.732206	0.558885	-0.406064	-0.352304	-0.362455	0.0294188
	PRSS27	-0.314666	-0.0254551	-0.218179	-0.251508	0.431105	-0.419819	0.11321	0.380079	1.2968	1.26919	0.89556	1.34205	1.12157	1.1007	2.16383	-1.88115	-1.34472	-0.723906	-0.407868	-2.73216	-0.83036	-0.364767	-0.179639	-0.057842	-0.415895	-0.190053	-0.0281804	-0.586609	-0.256192	1.11488
	PRSS8	-0.0474161	-0.857494	0.996269	-0.335244	1.30879	0.898824	1.10761	-0.137984	-0.454598	0.617309	-1.02538	-0.178372	-2.03741	0.0686286	-2.5766	-0.372888	0.019598	-0.0287412	1.07217	0.0454435	1.43888	1.19532	-0.00894356	1.24593	-1.41318	0.505447	0.375429	0.31155	0.0250693	-1.75803
	PRTN3	0.39444	0.433455	1.98443	1.64042	0.935709	0.313221	1.10317	-0.138746	0.650241	1.27531	0.295555	0.438654	0.56716	0.916912	0.380874	-2.85415	-1.97735	-1.07871	-0.965192	0.386764	-0.340991	-0.391859	0.107739	-0.583339	-0.505391	-0.510332	-0.774443	-0.296153	-0.883943	-0.523452
	PSMA1	0.63326	0.0185738	1.0552	-0.267659	-0.230406	0.643753	-0.434297	0.758593	0.232327	1.23578	-0.252556	1.43704	1.34719	0.689623	1.84206	-0.596315	-1.78469	-0.811986	-0.780223	-0.900825	-2.961	-0.530456	0.408202	-0.631273	-0.671003	-1.03584	0.169795	0.931632	0.152776	0.332713
	PSMA2	0.461849	0.468346	0.325623	0.020963	0.317919	0.311141	0.891098	0.649294	0.665796	0.740309	0.795999	1.12202	1.24797	0.988814	2.39198	0.30445	-2.61904	-1.36419	-1.54235	-0.807184	-1.45652	-0.333112	0.0440044	-0.435845	-0.917001	0.195823	-0.458477	-0.997621	-0.360893	-0.65116
	PSMA3	0.539681	0.166549	-0.875846	-0.633878	-0.0172187	-0.199687	0.7969	0.563128	1.57264	1.63346	0.0829044	1.37131	1.49543	0.742237	2.12209	0.49755	-1.83878	-0.367509	-1.07201	-0.93532	-1.64993	0.146139	-0.223882	-1.09113	-1.07649	-0.66896	0.776119	-0.739163	-0.716768	-0.399548
	PSMA4	1.53542	0.699696	-0.204611	0.584706	-0.10836	-0.171031	0.544961	1.09748	0.792821	0.392571	-0.427567	1.49904	1.30078	1.01736	1.05916	-0.18224	-1.90903	0.13228	-1.15613	-1.64737	-2.0462	-0.613842	0.0568952	-1.47133	-0.57369	-0.555451	0.155777	0.604969	-1.33867	0.931619
	PSMA7	-0.0495598	-0.532227	1.21895	-0.0948537	0.158645	-0.0108251	1.10969	0.887034	1.04316	0.114446	-0.468254	0.555132	0.491938	1.80684	2.29433	0.0347396	-2.27075	-0.512947	-0.175145	-0.729585	-1.3114	0.408449	-1.62191	-1.00606	-0.413179	-1.83969	0.735262	0.14049	0.290113	-0.252817
	PSMB1	0.42042	-0.0677178	0.137683	0.190173	-1.48973	0.0223193	0.900757	0.775164	1.54448	1.03573	-0.167425	1.46588	1.64804	1.09455	2.05322	-1.51121	-0.925275	-1.2539	-1.09452	-1.04148	-1.38864	-0.0905591	-0.410005	-0.905724	-0.665225	-0.766649	-0.442511	0.586785	-0.466424	0.811776
	PSMB2	1.23027	0.657817	0.629048	-0.261752	0.041599	-0.0726581	1.98231	1.08462	0.706525	1.11203	-1.32137	0.336393	0.884525	1.62226	0.541009	-0.843842	-2.18394	-0.248233	-2.06347	0.495589	-1.04828	-0.71256	0.515885	-0.47639	0.35913	-1.25024	0.205597	-0.500373	-0.581924	-0.839572
	PSMB3	0.580758	-0.0073324	0.475033	-0.557846	-1.19669	-0.97854	0.124485	-0.171921	1.1064	1.26474	0.465951	1.24619	1.03025	2.35777	2.17503	0.118023	-1.48112	-0.239943	-1.84547	-0.2761	-1.1685	-1.02197	0.108327	-0.506683	-0.832503	0.139812	0.661205	-0.765361	-0.763847	-0.0401484
	PSMB4	0.0517575	0.333175	0.10174	0.332485	0.384813	-1.84238	0.892884	-0.0120013	1.46904	0.566581	0.085533	1.2216	0.665558	-0.566952	1.95765	-1.01985	-2.29326	0.34932	-2.28646	0.458341	-0.762615	0.69208	-1.51046	-0.410545	0.201012	0.149776	0.362726	0.991755	-0.0136253	-0.549684
	PSMB5	-0.0751521	0.0262988	-0.0927353	-0.350506	-0.305942	-0.303283	0.343752	0.709533	1.30352	1.24619	0.610909	1.25311	1.16986	1.80199	1.88068	-0.463801	-2.39612	-0.766361	-1.05553	-1.10859	-1.7248	-0.179506	0.344805	-0.762942	-0.286788	-0.438785	1.30385	-0.402972	-0.918179	-0.362514
	PSMB6	0.383341	0.792413	-1.12446	1.22091	-0.595358	-0.686673	-0.147948	1.13024	0.649941	0.730981	0.195953	1.85156	1.1106	1.02026	1.80837	-0.373495	-2.32547	-0.861931	-0.636324	-2.00316	0.010651	-0.0943961	-0.544608	-0.67523	-1.50993	0.253391	-0.304301	0.58129	0.319292	-0.175898
	PSMB7	0.601329	0.82775	0.596591	0.449628	0.240691	0.203556	0.30053	0.955545	1.49801	0.609882	-0.743158	1.00003	0.770151	2.20251	1.36049	-0.51473	-1.79111	-0.227352	-1.71037	-0.314596	-1.16401	-0.269203	0.31287	-0.177719	-0.017428	-1.84461	0.122883	-1.50549	-0.402917	-1.36975
	PTGDS	1.42989	-0.284842	-1.24829	-0.796572	-0.426524	0.717163	0.713346	-0.954489	-0.130587	-2.28834	-0.315483	-1.30728	-0.839693	-1.21749	0.914388	0.42157	-0.803949	-0.355262	0.369912	-1.45814	1.56964	0.852437	0.950177	1.24038	0.702396	1.52744	0.783754	-0.588383	0.916043	-0.0931942
	PTGFRN	-0.366378	1.3264	-0.567751	1.70724	-0.67388	0.472859	0.925274	0.584846	-1.17283	-0.109716	-0.214139	-0.223528	-2.35958	-0.94573	-1.59123	-1.03536	2.04138	0.676599	0.938942	0.113934	0.796638	0.71095	-0.218037	-0.232341	1.16038	1.01521	-1.15392	-0.259541	-0.666684	-0.680012
	PTK7	1.13869	-0.731252	0.784875	0.652996	-2.16537	-0.429401	0.633614	-0.659879	0.397403	-0.398694	0.508995	0.799767	-0.447444	-1.28693	-0.98265	-0.905603	-0.329065	1.28827	0.438538	-1.42414	2.19237	-0.518923	-1.88446	0.0506241	-0.23106	0.475066	-0.0818908	0.641582	0.934647	1.53933
	PTPRD	0.0292259	-0.230782	0.356652	-0.593082	0.236775	-0.871616	-0.691728	0.871308	-0.265486	-0.0407786	-0.0797688	0.512028	-1.52121	-0.0959069	-0.844843	-0.113271	0.768321	0.663708	1.32469	1.34328	0.0880547	0.375133	0.361171	-1.51857	-0.308987	2.4208	-1.83568	-2.22593	0.315429	1.57106
	PTPRF	0.230416	-1.16002	-0.778417	0.623735	-0.433256	1.3477	-0.654524	-0.668335	-1.59774	-1.29448	-0.456076	-1.79108	-0.24116	-0.217134	0.747173	0.864721	-0.870578	0.896659	1.84715	-1.06611	-0.340967	0.750029	0.938844	0.785174	0.772916	2.13	-0.0365768	-0.452423	1.07119	-0.946839
	PTPRG	0.288187	0.689572	-0.482797	-0.619881	-0.362404	0.740538	-0.695299	-1.12256	-0.0705346	-0.654625	-0.667042	-1.91144	-1.79234	-0.794014	-0.27338	-0.165815	1.24181	0.648193	-0.322648	0.982242	0.777876	2.57222	0.0722341	1.74673	0.737236	1.05269	-1.36397	-0.822759	-0.0760534	0.648035
	PTPRS	-0.0675688	1.19171	0.941421	0.157263	0.43378	-1.10115	0.278921	1.2355	0.45169	-0.304313	0.0883908	-0.689722	-2.07183	-1.30433	-1.25862	-1.1349	0.981432	0.301343	0.744166	-1.47935	2.08723	-0.748179	-0.132519	-0.0406954	1.28136	1.53752	-0.946481	-1.04336	0.534044	0.0772503
	PYGL	-0.848648	0.633948	0.999971	1.11886	-1.18544	-0.569005	-0.194525	-0.221977	0.111894	1.1442	0.0283866	0.534379	0.4479	0.403884	0.200819	1.02729	-2.11192	-0.749852	-0.393553	-1.05128	-1.61256	1.69201	-0.208729	-0.921422	0.0694556	0.913338	-1.03539	-1.05272	0.395928	2.43477
	QPRT	-0.826949	-0.67653	-1.48217	-1.49985	-0.523412	1.67466	-0.854454	0.539807	0.0458641	-0.704491	0.635634	-1.20973	-0.511273	0.663269	-0.911285	-0.0305889	0.557403	0.92818	0.158043	-0.266977	-0.564485	2.31064	1.21041	0.781975	0.189201	1.65784	0.658084	0.410584	-0.391805	-1.96759
	QSOX1	3.22176	-1.89281	0.601394	0.523213	0.541729	-1.74125	1.72216	-1.06083	0.668797	-0.270148	-0.994835	-0.0608815	-0.0561977	0.338547	0.152635	-0.0831063	-0.69481	0.301557	0.184361	-1.30351	1.41878	-1.12719	-0.377988	0.221312	-0.128294	0.357707	0.0459183	0.21645	-0.155026	-0.569458
	RAB25	-0.552348	0.502896	-0.814348	0.0444136	-0.619627	-1.39008	-1.46782	1.07708	-0.579896	1.33051	-0.296088	0.113501	1.24469	0.254321	0.217738	0.886324	-0.664433	-0.0373584	-1.17507	0.0448065	-0.81539	0.476662	0.449114	-1.29281	0.462927	0.184058	-1.4705	0.263227	0.253462	3.37004
	RAB2A	-0.98402	-0.275283	-0.157906	-0.614644	-1.11733	-0.742029	0.10641	0.0878276	1.34857	1.59103	-0.0288843	0.810556	1.05405	1.45489	1.82138	0.5734	-1.87003	-0.684532	-0.489947	-0.331671	-1.37646	-0.0476588	-1.27655	-0.96463	-0.326044	0.199781	0.0411796	-0.238731	0.0133079	2.42396
	RAB3D	0.969834	0.983266	0.935409	0.163957	0.0655316	-0.731391	-0.0167256	1.38917	-2.4378	-0.417022	-2.20997	-0.367935	1.04103	2.09205	0.961211	-0.625027	-1.7224	-0.193996	0.234181	0.368993	0.0642824	-0.29695	0.813683	-0.502585	0.44772	-0.204673	0.0719193	0.89196	-0.848157	-0.919571
	RAB5A	0.0688333	0.293891	1.65198	1.58526	-0.279377	-0.337652	-0.0569069	-0.514157	-2.3015	-0.79721	-1.06754	-0.00224774	-1.47357	0.775008	-0.0655255	1.30179	1.23555	0.181513	0.348685	0.725517	-0.0682531	-0.965723	1.32939	0.626527	-1.36367	-0.116061	-1.99288	-0.230854	0.352853	1.15631
	RAB5B	1.39832	-0.941061	-0.726747	1.36331	0.757455	-1.46152	0.100443	0.40559	-2.28185	0.218002	-0.80749	-0.293573	-0.423267	-1.43166	-0.439595	0.575563	1.91292	-0.28014	0.229039	-0.679017	0.359713	1.16267	0.089755	-0.286434	-0.843496	-0.0867158	-0.306616	-0.0922325	0.274345	2.5343
	RAC2	0.854295	-0.872974	1.34078	0.967106	-0.807843	0.250923	0.707703	-1.50162	-0.557734	-0.169627	0.453168	-0.631818	-1.1707	-1.28927	-0.6561	-0.214246	2.04758	-0.471297	1.44489	0.841973	-1.29461	-0.111318	0.47511	0.612949	0.767046	-2.52716	0.90888	-0.257021	0.666604	0.194339
	RAN	1.13252	1.16147	1.75641	-0.322998	-0.488664	-0.449621	0.200425	0.429935	-0.474383	0.0601653	0.143475	1.20433	2.10767	0.0609913	1.76112	0.358371	-1.73521	0.324203	-1.24244	-1.71199	0.432962	-0.792352	-1.53818	-0.817986	-1.02206	-0.961216	-0.251016	-0.0379096	-0.0968203	0.808799
	RAP1B	-0.900911	0.0206055	0.582074	-0.369474	0.0962978	-1.03573	1.78789	-0.0633008	-1.11615	0.0843801	-0.554693	-0.624265	-1.49147	2.55967	-2.28017	0.459842	0.132567	0.343055	1.57382	0.226976	-0.0381492	-1.48747	1.36574	-0.21488	0.494159	-0.734696	0.221915	0.680065	0.431029	-0.148726
	RARRES1	0.322484	-0.798413	-0.371372	-1.36643	-0.836574	-1.30618	-0.415288	0.0915115	-0.550864	-1.05511	-0.603338	0.209826	-1.95761	-0.308889	-2.1023	0.706789	1.00411	-0.18996	0.249134	1.54685	0.621247	-0.528147	0.170365	0.854877	0.364968	0.453204	1.04304	1.86073	1.48028	1.41108
	RARRES2	-0.973484	-0.188805	-0.750278	0.222621	1.87745	1.12931	-1.45956	-0.175462	-0.27305	-1.05566	-0.329419	-0.333278	-1.52701	-0.13562	-0.610376	-0.380022	1.22118	0.880877	-0.193534	1.89269	2.6439	-0.847014	0.883932	1.09353	-0.183974	-0.84936	-0.672604	-0.504958	-0.362277	-0.0397454
	RELT	0.427251	0.0924207	-0.153193	-1.5962	-0.854953	0.389925	1.35649	-0.725413	0.0199333	-0.738946	0.756635	0.344628	-1.9274	0.47692	-1.87898	-1.203	0.871244	-1.1269	-0.853495	0.245479	0.414472	-0.876172	0.0395988	-0.00323009	1.6058	0.849559	0.108629	0.353737	2.11492	1.47024
	RNASE2	0.124678	-0.336643	0.410406	-0.380022	0.481524	0.508644	-0.99393	-0.997097	-0.139009	-1.10241	-1.46389	-1.25251	-1.97442	-0.842829	-1.52438	-0.103156	1.5791	-0.711889	1.42052	0.941845	0.0769662	-0.175048	2.24277	1.44011	0.122756	0.791727	-0.0439205	0.510729	1.06917	0.320214
	RNASE7	-0.210677	0.84806	-0.427823	-1.95321	-0.794541	0.152165	0.222936	0.261056	1.38631	1.24152	1.2613	1.33388	0.967075	1.78066	1.48097	-0.448591	-0.963873	-0.641573	-0.949932	-1.06762	-2.166	-1.01002	0.230738	-1.13811	0.289798	-0.377816	0.47171	0.335736	0.188573	-0.302708
	RNH1	-0.900804	-0.341349	0.0779403	-0.608881	-1.29987	-1.01325	0.439831	-0.569414	0.602468	1.09671	-1.49596	0.308299	2.56081	0.559256	1.92041	0.717399	0.235206	0.313363	-0.973206	1.22686	-0.688353	0.330097	0.179238	-2.09201	-0.50665	-0.653389	-0.441446	-0.38036	0.030289	1.36676
	ROBO4	1.39999	1.80682	0.285323	0.654054	0.304472	-0.418138	0.610612	1.38674	-1.41247	-1.26344	-0.940237	-0.785313	-1.32506	0.10951	-1.46036	-0.523173	2.22143	-0.345486	0.340818	0.119267	0.662681	-1.52805	0.769129	1.16844	0.401806	-0.0542418	-0.923777	-1.21169	-0.155224	0.105563
	ROR1	-0.256416	-0.0959359	0.2344	-0.0967086	-0.554359	0.00871064	0.949828	-0.121603	-1.19031	-0.766224	-0.55606	-3.57571	-0.304652	0.205285	-0.0086881	1.09052	1.3091	0.6814	1.31528	-0.094286	0.871693	1.39712	0.198674	-0.0317601	0.353164	1.32335	-0.0726959	-1.65521	0.340527	-0.898432
	RPL12	-0.345076	-0.174089	0.0648069	0.556433	-0.608311	-0.729868	-0.935266	0.843397	0.739854	0.674644	-0.842975	0.855532	1.21996	1.31323	1.11186	-0.461318	-2.78975	-0.372433	-0.679727	-0.620946	-0.102646	0.569442	-0.107116	-0.628743	0.161641	-1.45605	0.810542	-0.731614	0.00151173	2.66307
	RPL7	-0.505987	-0.736149	1.43313	0.618959	-1.67559	0.0576769	-0.679163	0.1132	-0.414421	0.675174	1.09824	0.189981	1.21366	0.0265605	0.508528	0.216809	-1.98777	-0.482196	0.518232	0.08077	0.191889	-1.21025	0.287955	-0.691625	-0.015174	-1.24277	0.602082	-0.954664	-0.445266	3.20819
	RPS20	-1.01695	1.25765	-0.13612	-2.19554	-0.254714	-1.30471	0.305489	0.446327	0.0680164	0.412853	0.735053	0.899801	1.79135	0.50614	1.12582	0.530209	-0.791352	-0.0222879	-0.829783	-0.822649	-0.937997	-0.111155	-1.30693	-0.678649	0.295352	-0.548702	0.754415	-0.49147	-0.421276	2.74181
	RPSA	0.0476255	-0.468372	0.221938	-1.07909	-0.798321	-0.576251	0.973639	0.508683	0.321046	0.987954	-0.771295	0.926912	0.278612	0.476398	2.92762	1.05918	-1.91736	0.316879	-0.698142	-0.861452	-0.0307717	-0.455563	-0.925047	-1.63664	-0.607669	0.219307	1.13408	0.0314761	-1.09239	1.48702
	RRAS2	0.0618206	-0.309858	0.00842947	0.605915	0.143337	0.258192	-0.467465	-0.733602	-1.43445	0.53012	-0.963376	-0.867593	-0.152302	-1.31287	0.64379	-1.00777	0.009497	2.0318	0.367579	-0.324544	2.63698	-1.63393	1.57748	-0.0601405	0.0934986	1.17902	-1.7379	0.0943251	0.761893	0.0021225
	RTN4RL2	0.3048	0.512699	0.894517	1.50788	1.0098	0.992821	-1.25315	-0.779851	-0.345283	-1.31562	0.884364	-1.87594	-2.00886	-1.56815	-1.37301	-0.398555	2.44604	0.0630994	0.42757	0.757695	0.418204	-0.187832	-0.1782	0.388525	0.390387	0.598897	-0.0225902	0.0148309	-0.127012	-0.178088
	S100A11	1.44225	-1.04608	0.203553	-0.29135	-0.73355	-0.255175	-0.210967	0.268783	2.07805	1.1574	0.674721	0.737835	1.73566	0.586103	1.73246	-1.81275	-1.17781	-0.780535	-0.514672	-0.856662	-1.5248	-0.280189	-1.70759	-0.619519	0.20664	0.405407	0.0189751	0.322318	-0.444695	0.686194
	S100A12	0.886557	0.772065	2.07173	0.465793	0.0603995	1.20424	1.11319	1.33742	1.56127	0.597188	-0.982546	-0.212652	-0.231247	0.729152	0.61066	-1.53197	-1.82635	-0.743961	-1.47671	0.853808	-1.05125	0.181124	-0.262404	-0.933499	-0.38869	-1.60692	-0.334619	0.216087	-0.828457	-0.249421
	S100A16	0.030143	-0.636327	0.338215	0.816937	-0.324219	-0.77637	0.236389	0.071309	0.640307	1.61329	0.908454	1.47309	1.74119	2.26591	1.71098	0.258439	-0.994695	-0.665958	-0.862973	-1.86182	-0.626007	-0.425207	-1.00768	-1.04992	-0.214538	-1.03325	0.0757947	-0.706584	-0.959635	-0.035265
	S100A4	-0.536416	0.674432	2.51239	0.737195	0.9309	1.25878	1.77135	0.732179	0.237382	-0.365901	0.259226	0.999457	0.658775	-1.20352	-0.596409	-1.60767	-0.988733	0.11319	-0.344273	-1.24073	-0.874833	0.512342	-0.713216	-0.0831876	0.273572	-0.940813	0.868422	-0.185073	-1.13675	-1.72208
	S100A6	-0.0129224	0.727786	1.28705	0.963087	0.022312	0.109907	0.883236	1.02777	-0.0578633	1.08922	-0.865493	0.843071	1.15924	2.06222	1.2324	-0.893053	-1.0335	-0.260163	0.291386	-0.844269	-1.67903	-0.308898	-0.92248	-0.215926	0.278236	-1.38528	0.0900802	-0.736382	-0.3973	-2.45444
	S100A8	0.89069	0.796086	0.611864	0.603953	0.0224863	0.360863	1.14769	0.65062	0.745593	1.06216	0.993795	0.827698	1.83681	1.4931	1.5048	-1.33251	-1.83679	-1.1474	-1.28965	-0.897898	-1.08961	-0.593536	-0.304578	-1.30563	-0.585289	-0.8139	-0.433487	-0.462758	-0.729233	-0.725925
	S100A9	0.462417	-0.112869	-0.287383	0.912009	0.306471	0.158424	0.553556	0.941018	0.917078	1.23295	0.999874	1.65981	1.60607	1.48644	1.30669	-1.59532	-1.15708	-1.15429	-1.33235	-0.902414	-0.350941	0.0715272	-1.24091	-1.81743	-0.407428	-0.418371	-0.524379	-0.280783	0.166109	-1.19848
	S100P	0.289436	-0.464146	1.87704	0.367038	-0.578762	1.23195	2.19217	0.493525	0.0291671	0.104262	-1.12397	0.778838	0.285349	2.18143	-0.835302	-0.901533	-1.44617	-0.981223	-1.06906	-0.818653	-1.62632	-0.916199	0.246764	-0.512704	0.832459	-0.366325	0.921324	0.51761	-0.493273	-0.214724
	SAMM50	0.090079	-0.433877	0.656839	1.7148	-1.26685	-1.23653	0.69809	1.07193	-1.10018	-0.228287	-0.300646	-0.0347236	0.523997	1.21949	1.21575	1.03186	-2.31814	-0.661156	-0.196678	-1.68679	-0.854507	0.173489	-0.551939	-0.28256	0.397594	1.14311	-1.29532	0.283265	1.59273	0.635161
	SBSN	0.100249	-0.672064	-0.597707	-0.817736	-1.3943	-0.397318	0.379113	1.0689	0.000340592	0.661998	1.04519	1.23812	1.8729	2.24459	2.7758	-0.943634	-1.303	-0.810874	-0.468424	-0.838064	-0.377067	-0.299367	0.139603	-0.0824617	-0.0981002	-0.356027	-0.307925	-0.698147	-0.310217	-0.754371
	SCGB1A1	-1.36172	-1.13053	-0.297555	0.803362	-1.1015	-1.0551	-2.14052	-1.07912	0.0223765	-0.572659	0.826972	-0.390852	-0.192355	0.143202	1.28636	1.29314	-0.801008	-0.212044	-0.353215	-0.870984	1.44691	-0.281024	0.192429	-0.238146	0.821593	2.08421	-0.358461	1.11378	1.64914	0.753312
	SDCBP	0.20356	1.08891	-0.373193	0.645842	0.87611	-0.182585	0.221013	0.115927	-1.3761	-0.950376	-0.441977	-1.27427	-1.66567	-0.780812	-1.893	0.50661	2.50563	0.280327	1.67992	1.56544	-0.132583	-0.499158	1.01963	0.558393	0.0522252	-1.01737	-0.834563	0.441771	0.20319	-0.542842
	SDF4	1.16967	1.34127	-0.415721	0.705627	0.27974	-2.53722	1.16717	0.714928	-0.617431	-0.633905	0.881214	-0.156245	-0.953679	-1.69256	-0.721025	0.541825	0.438898	0.900075	1.47963	1.37361	0.724972	0.141454	0.663052	-0.353525	-1.30639	-0.797685	-1.47633	-0.640475	0.366521	-0.587464
	SDK1	-0.6078	1.07418	0.625425	0.0730895	1.05471	-0.258569	0.623429	-0.147434	-1.75867	0.992046	-0.530107	-1.88422	-1.83901	-0.824916	-1.22859	0.611348	2.22468	0.558499	0.415083	1.09365	-1.47284	0.644754	0.566335	0.879641	1.14822	-0.473936	-0.635603	-0.555146	-0.136344	-0.231898
	SECTM1	1.35404	1.13784	-0.510416	-0.700793	0.0265706	2.36382	-0.569409	-0.867509	-0.848284	-1.4196	-1.49365	-1.45472	-1.70335	-1.4887	-0.467553	-0.136	1.47459	0.843792	-0.322766	0.646754	1.27378	0.51871	0.510829	0.673659	0.42952	-0.0925579	0.0890766	-0.230468	0.859248	0.103564
	SEMG1	-0.32985	-1.41597	-0.944112	-0.269786	-1.49882	1.36494	0.551019	0.76182	0.719982	-1.13443	-0.493504	-0.304918	-0.610164	0.595596	-0.0571767	-1.88954	-0.540834	-0.669318	0.415129	-0.51253	-0.232127	0.532951	-0.855281	-0.128648	-0.275673	2.14307	1.38424	0.240333	2.2828	1.17081
	SEMG2	0.153058	-0.514653	-1.08262	-0.383648	-1.38605	-0.708453	0.521504	0.796464	0.41154	-0.284952	0.0288784	0.0017359	-0.439844	0.182305	-0.14434	-0.0622638	-0.251237	-0.532144	-0.0603801	-1.70226	0.500901	0.307573	-0.901017	-0.548072	0.00359237	1.16794	0.538164	-1.31496	3.17457	2.52868
	SEPTIN11	-0.508618	0.0276455	2.10627	0.01641	-0.847626	1.01838	0.574644	-0.264656	-0.0474069	-1.3432	0.509116	0.390652	-0.225621	-1.29959	-1.28835	0.92204	-2.21575	0.655636	-0.334361	-0.848353	-0.713378	1.08508	2.39097	0.338393	0.140813	0.974797	0.44948	-1.22859	-0.545669	0.110843
	SERPINA3	0.252799	-2.74054	-0.212699	-0.71751	-0.837763	1.51316	1.02982	-1.02242	-1.10348	-1.02647	0.400378	-0.96217	-0.365218	0.75	0.779132	0.924485	-0.742759	-1.28368	0.886159	1.38236	1.23	1.63052	0.183552	-0.754142	-0.861762	0.0823869	0.35492	0.778197	0.222503	0.230245
	SERPINA7	0.683541	0.272173	-1.18271	-0.255403	0.0954369	1.34871	0.275238	-1.91543	-0.140875	-1.41112	-1.37243	-0.906998	-0.718145	-1.64811	0.365379	1.32076	-0.0608455	1.42837	0.0833852	0.831882	0.244422	0.648515	1.78521	1.71323	0.670402	0.711978	-0.486208	-0.71472	-0.551303	-1.11435
	SERPINB1	-0.40164	-0.33165	0.752212	0.105036	0.272907	-0.0450946	1.18947	0.772715	1.22602	1.18693	1.33722	1.09241	1.74628	1.56709	1.9275	-1.63232	-1.24902	-0.726417	-0.681211	-1.04646	-1.12548	-0.392696	-1.03966	-0.938188	-0.41084	-0.800203	-0.517375	-0.548268	-0.79897	-0.490297
	SERPINB12	0.371741	1.00778	1.26061	-0.0246654	-0.720124	0.116682	1.5438	0.784315	-0.000488213	-0.41079	-0.0669003	1.2685	-0.0136581	1.51517	1.83634	-0.89764	-1.41147	-1.03832	-1.02125	-1.42208	-0.394718	-0.57785	0.0965373	-1.22786	0.445173	-0.936375	1.24992	1.17732	-1.53291	-0.976806
	SERPINB13	-0.250279	-0.567995	-0.260869	0.138781	-0.706452	-0.070026	1.16665	0.786927	0.257335	1.6382	0.791044	1.56064	1.29638	1.52564	2.20764	-0.778333	-1.73986	-0.72499	-0.239938	-1.62478	-1.63055	-0.691393	-0.492873	-1.08411	-0.0664349	-0.235781	-0.240725	0.314844	-0.723769	0.445071
	SERPINB3	0.184023	0.0285453	0.0981888	-0.177559	-0.353504	-0.436502	1.04646	0.45169	0.805033	1.04142	1.26606	1.73732	1.73631	1.34557	2.20579	-1.26976	-1.04366	-0.731345	-1.08742	-0.887436	-1.2524	-0.645421	-0.531764	-1.51173	-0.27544	-1.42304	0.260116	0.159675	-0.507403	-0.231831
	SERPINB4	-0.0715169	0.101569	0.382303	-0.537405	0.0323001	0.0378594	1.00457	0.626532	0.626717	0.840647	1.13751	1.25112	1.78799	1.16342	1.85125	-1.43566	-2.56334	-0.953317	-1.32315	-0.61631	-1.06096	-0.347608	0.170526	-1.2332	-0.412002	-1.12552	0.411258	0.355171	-0.00170172	-0.0990606
	SERPINB5	-0.374098	0.152721	-0.377308	-0.272657	-0.0342671	-0.052809	-0.902086	0.156628	0.918926	0.514665	0.442946	1.62411	1.37423	0.934829	1.12511	-2.39675	-0.595611	-1.4252	-0.222691	1.76073	-0.663416	-0.742184	1.23904	-0.053501	-0.878235	-0.564111	0.457983	-1.78025	-0.762261	1.39552
	SERPINB7	1.56203	-0.522226	0.662068	-0.398911	-0.592971	0.206716	-1.53082	1.0865	-0.384309	-0.00423127	-1.12908	1.43679	1.15572	0.734812	0.446545	-0.52703	-1.83349	-1.21283	-0.429062	-0.064412	-0.428977	-0.0923776	0.00156251	-1.79956	-0.788803	1.02136	0.188856	0.113066	0.589553	2.53351
	SERPING1	-0.0735026	-1.45184	1.16345	-0.26234	0.613107	-0.466898	1.25014	-0.128379	0.590433	-1.64526	0.676599	-0.652274	-0.473028	2.4572	-1.25152	-0.85783	0.861895	-1.24575	1.24801	1.38021	0.686205	0.181714	0.0638905	-1.00877	-0.215614	-0.994937	0.15933	1.1559	-1.40867	-0.351463
	SEZ6L2	-1.48431	-1.17481	0.29501	-0.316292	-0.365447	-1.58503	0.451589	0.367733	-0.630533	-1.23457	0.577941	-0.969071	-1.51341	-0.592079	-0.998414	0.798887	1.53957	1.44862	0.688066	-1.73196	0.356301	0.653097	0.395039	-0.615075	1.84958	0.721477	0.962751	0.643511	1.17422	0.28759
	SFN	0.706379	-0.976167	-0.51847	0.466592	0.395517	0.319718	-1.37987	1.595	-0.77775	0.883228	0.441013	1.25219	1.58032	2.21408	0.816059	-0.882064	-0.979543	-1.60345	-1.05426	-1.29917	0.372749	-0.157916	-0.010336	-1.12843	0.548477	0.312358	0.730373	-1.48088	-0.638658	0.252902
	SGSH	0.701135	-1.0669	-1.5206	0.299307	-0.332317	1.46547	0.316856	-0.103184	0.357382	-0.737556	-0.0601941	-1.51177	-1.79948	-1.13242	-1.3749	-1.47085	-0.412321	0.843902	0.723131	-0.74922	0.359487	0.589517	2.04539	0.321835	0.78784	1.33178	1.42976	0.449463	0.700124	-0.45066
	SH3BGRL3	1.51852	-0.357273	-1.95653	-0.764525	-0.756442	0.198105	1.10613	0.142625	1.14631	-1.80213	-1.06193	-1.32813	0.198004	-0.310661	0.142756	0.634377	-1.31911	-0.642097	-0.169993	-1.15638	-0.633612	-0.589103	0.993451	1.48785	0.783386	1.63103	0.607127	0.756459	1.23911	0.262689
	SIAE	0.278077	-1.91498	1.85922	-0.389491	-0.0701301	0.642737	1.09706	0.4933	0.537539	-1.24025	0.321391	-1.93857	-1.07531	0.636942	-0.611583	-0.377908	-0.0759503	-1.82509	0.781865	0.960314	0.360371	0.672081	1.11066	-0.357403	0.161034	0.49138	0.358285	1.54871	-0.745677	-1.68862
	SIGLEC1	0.100177	1.66148	0.296868	0.252015	0.227001	0.297285	1.53046	0.777932	-0.518839	0.105041	-0.544587	-1.1595	-1.52115	-1.07481	-2.87315	-0.408574	0.97282	0.96811	0.146368	0.0400188	-0.017982	-0.421417	1.09546	1.75116	0.4043	-0.065548	-0.79442	-1.70353	0.160046	0.316969
	SIRPA	1.27043	0.52462	-1.18336	1.8094	-0.0324289	0.128027	1.09689	0.423514	0.450516	-1.18927	-0.670558	-1.21702	-0.761956	-0.283583	-2.13804	-0.961192	0.617832	-0.0595065	0.197144	-0.475261	1.03431	-1.03982	1.48743	0.897579	1.01427	0.820199	0.442087	-0.441646	0.317879	-2.07849
	SIRPB1	0.346006	-0.768834	-0.481524	0.801573	0.595627	0.114637	-0.243204	0.163973	0.383238	-1.53411	0.627311	-1.6915	-0.6071	-0.423619	0.316197	0.866308	0.567015	1.0609	0.378432	-2.13113	-0.455567	-0.0781723	0.754329	-0.0319101	1.6602	2.37661	-0.0872416	-2.2808	0.260269	-0.45791
	SLC12A3	-0.569306	0.38357	0.891181	1.51135	-0.599616	-0.851397	-0.224544	-1.00234	-0.978882	-0.419362	0.135042	0.497719	-0.923696	0.204545	-2.10259	1.35923	1.65843	0.909067	1.64326	0.959584	-0.0928815	-0.90661	0.794404	0.687976	-0.0599687	-2.12285	-1.39565	0.297915	0.252417	0.0640141
	SLC25A3	0.172932	-0.672564	-0.565984	-0.211127	-1.14744	-1.28948	-0.142231	0.978586	-0.0756	-0.177267	-0.178561	-0.46222	1.48497	-0.873612	-0.0794014	0.468741	-1.36562	-1.10308	-0.0696989	0.984244	-1.72606	0.382273	-0.881965	-0.234828	-0.372697	1.59588	0.581899	0.462887	1.89491	2.62213
	SLC25A5	-0.27098	0.378108	-1.06723	0.113508	-0.804824	-0.519633	-0.0959622	0.0895462	0.344973	-0.0539858	-0.289935	0.15152	0.821921	-0.749445	-0.152971	2.39059	-1.09238	-0.621604	-0.829041	0.862845	-0.237276	-0.165681	1.12466	-0.75966	-0.303403	-0.744796	0.838775	-1.10771	-0.769291	3.51936
	SLC38A10	-0.00619411	-0.94232	0.7214	0.577978	-0.0227021	0.62442	-0.29144	-0.106913	-1.76688	-1.35347	0.0931132	-0.185907	-0.963776	1.06751	0.145317	1.4046	1.4162	-0.0202518	1.16802	0.641129	0.715738	0.405128	0.705612	0.6512	-1.63577	-0.208096	-0.74114	0.766631	0.211804	-3.07094
	SLC3A2	-0.279098	-0.0350677	-1.61117	-0.66216	0.569889	-0.320589	-0.47458	-1.11624	-0.0592576	-1.23915	-1.33475	-1.77894	-1.0358	0.404939	-0.864401	0.634137	0.190543	0.672471	0.325688	-0.262705	-1.03982	0.0711548	1.41289	1.05306	0.819408	1.19229	0.40276	0.146566	2.32009	1.89784
	SLC44A2	1.38896	-1.17882	0.807642	1.09972	-0.891923	1.37734	-0.52093	1.58549	1.5846	-0.689251	-1.14988	-0.33397	0.309549	-1.24228	0.702485	-1.4849	-0.0459959	-1.42848	1.35988	1.03899	-0.164733	-1.26184	0.236917	0.0534199	0.451	-0.854047	-0.813572	1.25814	-0.746526	-0.446974
	SLC44A4	-1.34551	-2.6865	-0.354463	0.906084	-1.62455	0.464218	0.884498	-1.36797	1.25854	0.0551396	0.230014	0.0111599	0.414286	0.576641	-0.38187	-1.35445	-0.94096	-0.878836	1.22689	-0.225647	-0.0532769	-0.915494	0.676521	0.374838	0.567172	1.06165	0.837404	0.530507	1.80124	0.252713
	SLITRK1	1.45181	0.37238	1.22782	0.0859121	0.53065	0.845492	0.778357	-0.43122	-1.135	0.0279082	-0.743351	-1.55295	-2.13726	-1.2396	-0.955904	0.970053	1.49754	0.742689	0.192464	1.15544	1.44963	0.909253	0.148863	0.549416	-0.863917	-0.8266	-0.315464	-1.53814	-0.274975	-0.9213
	SLPI	-0.4038	-0.102057	-0.706552	-0.6869	-1.56125	-0.722157	-0.20445	-0.638486	0.7685	0.920292	0.403833	2.1829	1.87167	1.19431	2.82223	-1.65841	0.0189635	-0.512694	-0.298518	-0.991871	-0.392789	0.344547	-0.750963	-0.516386	-0.10337	0.191322	0.438904	-0.697089	-0.457664	0.247951
	SLURP2	-0.839102	0.59011	0.0336941	1.42846	0.622119	-0.0960492	-0.275061	-0.286168	-0.603225	-1.58542	-0.309034	-0.936132	-0.467988	-1.30037	1.13133	-0.941778	1.63631	0.241259	0.659678	1.08603	0.0893981	-0.358857	0.813801	0.808741	1.30532	0.202414	-1.75334	0.103093	1.41005	-2.4093
	SPARC	1.01806	0.761079	0.77861	0.244429	0.0827493	1.23887	-0.101012	-0.452248	0.632193	-0.500943	-0.530522	-1.01025	-0.250561	-0.582201	-2.38104	-1.0477	2.53683	0.067898	-0.0442917	0.138878	1.9601	0.58829	0.837802	0.442457	0.135604	-1.29868	-0.20904	-1.49737	-0.568026	-0.989962
	SPINK5	0.805626	1.05342	-1.2263	-0.503494	-0.185192	1.1992	0.015191	-0.273662	-0.231486	0.607595	0.494408	0.782352	0.416882	1.46223	0.611266	-1.57075	0.575496	-0.8932	0.364098	-1.21183	1.04748	0.338422	0.992765	-1.74256	0.12518	-2.53487	-1.52211	1.19714	-0.50321	0.309901
	SPOCK2	1.01073	0.282313	1.23888	0.584481	0.730768	-0.307817	2.35718	0.57546	0.40427	-2.92445	-0.481333	-0.681275	-1.30758	-0.822215	0.573863	-0.161892	-0.897105	-0.169472	0.728971	0.121102	0.54485	0.833975	0.70633	0.965382	-0.0798369	-0.826597	-1.30716	-0.432358	0.135741	-1.3952
	SPRR1B	-0.501671	1.37889	-0.906356	-0.615422	-0.679883	-0.466395	-0.688968	-0.162801	0.626001	0.60708	0.725407	1.326	1.25378	1.38118	2.30526	-1.63947	-1.13481	-0.899209	-1.08831	-1.46173	-1.06835	0.1813	-1.02166	0.195713	0.147073	0.264134	1.58288	0.256965	-0.494733	0.598085
	SPRR3	0.42885	-0.126806	-1.95847	0.125347	-1.19355	-0.465236	0.654936	0.529019	-0.0692504	1.90971	0.637155	2.00214	1.66365	-0.174031	1.3011	-1.06447	-0.605544	-0.497813	-0.418335	-0.756053	-1.6822	0.96768	-0.303847	-1.06804	0.550056	-1.16112	0.622839	-0.372235	-0.523056	1.04757
	STX7	-0.0975499	-0.498533	0.0885081	-0.844251	-0.488717	-0.80124	1.71349	-0.540351	0.849673	1.16863	0.245794	1.36897	1.58187	1.20673	1.27215	-0.483139	-0.369823	-1.48795	-0.77395	0.331073	-1.97111	-0.216539	-0.265165	-0.95743	0.0363667	0.719607	-2.00459	0.51125	-0.660107	1.36633
	SUSD2	-0.538596	-0.320302	0.143059	-0.377307	0.563638	-0.299965	0.167377	0.72107	0.853658	0.247261	-0.382759	-1.13905	-3.21998	-0.412163	-0.976912	0.0873768	-0.51679	1.15565	0.418656	1.24926	1.41681	-1.98945	0.636291	0.640174	0.172432	0.196252	-1.11795	0.657366	0.291096	1.67379
	SYPL1	1.30647	0.593488	-1.49282	-0.200384	-1.72571	0.0131934	-0.897451	-0.921273	-0.452229	-0.538917	0.694676	0.571135	0.934925	0.200818	-0.691422	1.47218	-1.99135	-0.561093	-0.171155	-1.27257	1.23389	0.55414	-0.482609	-0.963632	-0.613542	1.22581	1.27339	0.189807	1.50019	1.21204
	TAGLN2	0.870087	-1.31029	1.33132	0.849564	0.146989	0.0946722	-1.64381	1.12867	0.518772	0.586563	0.613634	1.85803	0.492504	1.89771	0.296288	0.507761	-1.65916	0.00929765	-0.554241	-1.33185	0.803609	-0.422861	-1.60904	0.137516	-0.0874352	-0.00408921	-0.834428	-1.10309	-1.48209	-0.100613
	TALDO1	0.164872	-0.260958	-0.0224027	0.126747	0.561287	-0.181564	1.75696	0.424094	1.00957	-0.102695	-0.13518	1.40354	1.34101	1.47673	1.81633	0.480399	-2.21992	-0.592916	-1.4841	-1.51109	-0.839973	0.23259	-0.83633	-1.67568	0.366633	-0.937243	0.328146	0.195606	-0.728651	-0.155816
	TATDN1	-0.115304	0.121053	2.14883	-0.610856	-0.87955	-0.174547	2.1244	-2.64413	-0.637993	0.0482333	-0.982002	-0.651441	-0.176544	-0.839433	-1.10365	0.348196	0.737252	0.702564	-0.00611111	-0.237242	0.440786	-0.161181	1.89589	0.716791	-0.821495	-0.908117	-0.157712	1.0232	-0.0930663	0.893185
	TFF2	2.23829	0.763775	0.505885	-0.0130531	0.27844	0.634903	1.44382	1.13467	-1.17058	-0.53556	-1.05768	-0.692504	-1.48085	-0.751925	0.0888705	-0.597304	2.11225	0.832698	0.681549	-0.0638424	0.849574	-0.527754	0.926614	-0.0361706	-0.598211	-1.49306	-0.511975	-1.16032	-0.343843	-1.45671
	TGM1	0.532662	0.845126	-0.758357	0.222155	-0.751195	-0.106872	0.932677	0.435424	-0.888926	0.419129	1.53761	0.540493	1.8413	1.2655	1.97172	-0.356586	-1.84047	-0.934207	-0.54579	-1.35719	-0.671464	-1.38141	0.428636	-0.895171	-1.10337	-0.237684	0.0370405	-0.420478	-0.416685	1.65638
	TGM3	1.45186	0.447577	-0.207682	-0.594963	-0.964978	-0.987104	0.355881	0.518508	0.293925	0.87587	0.445923	1.02232	0.927221	1.45579	2.40635	-0.685419	-0.900212	0.149262	0.337505	-1.82315	-0.416586	0.170696	-0.792903	-1.85896	-0.720268	-0.739913	0.733938	0.979213	-1.55982	-0.319892
	TGM4	-0.714605	-0.809764	-0.857635	-0.02951	-2.50883	-0.042602	-0.226821	-0.55935	1.54372	-0.86539	-0.0265099	0.218367	-0.365994	0.227883	-0.000413497	-0.481754	-1.14631	0.106063	-0.651369	-1.07991	-0.226669	-0.148335	-0.0857256	-0.406179	1.19637	1.36761	1.12356	2.16383	1.51837	1.76789
	THBS1	-0.51322	1.05319	-1.69974	1.09531	2.01716	-0.0845317	-2.08679	0.545478	-1.63743	-0.0802405	-1.46305	0.550356	-0.283766	0.373387	-1.36951	-0.0353264	0.0629087	1.03428	0.633708	0.0293911	-0.379026	0.76585	0.252575	0.534856	-1.13189	-1.1682	0.486815	0.156015	0.736032	1.60542
	THBS4	-0.323357	-0.364874	0.959579	-0.242898	1.02427	1.16794	-0.590672	0.908783	1.03064	0.872457	0.966984	-1.67005	-1.78942	0.204037	-2.79037	0.646234	-0.498727	-0.367888	0.018392	-0.361795	0.937067	1.00809	-0.521313	0.526473	0.735702	1.22139	-0.271963	-0.437662	-0.309926	-1.68713
	THSD7A	1.00217	-0.0288465	-0.214014	1.10385	0.191578	-2.20076	0.591185	2.72379	-0.819007	1.1794	-1.12539	-0.060093	-1.17491	1.28191	-1.06954	-0.611009	0.445281	-0.215044	1.22349	-0.0683462	-0.526335	-0.250323	-0.410367	0.985467	-0.893139	-0.101332	0.445521	-0.0761007	0.357294	-1.68638
	TIMP1	-0.503518	0.341669	-1.09594	-0.594803	-1.18628	-0.114226	-1.10633	-1.0591	-0.652248	-0.544198	-0.244976	-0.0300924	0.137079	0.0933996	-0.658457	0.683675	-1.035	-0.770266	-0.219754	-0.656968	0.711394	-0.857136	-0.245229	-0.316216	0.973407	1.71097	0.62511	1.86212	2.25558	2.49635
	TJP1	-1.31907	-1.91779	-0.819497	-0.699161	-0.76266	-1.57027	-0.412996	-0.445758	0.776814	0.848666	0.684099	0.851099	1.43169	0.506408	2.1228	1.54093	-1.11927	0.115111	-0.476998	-0.201259	-0.387844	1.13732	-1.35824	1.73515	-0.260763	0.0888041	0.492458	-0.080277	-0.152166	-0.347325
	TKT	1.05916	1.3966	1.27528	1.10242	0.360982	-0.264776	1.61961	0.463575	1.25089	0.890879	0.460519	0.0137403	0.741765	1.11942	0.564251	-0.15191	-1.50993	0.181353	-1.33478	-1.7237	-1.7873	-0.55347	-1.2686	-1.35606	-0.879591	-0.57621	-0.114423	-0.609055	-0.801427	0.43077
	TMEM106B	0.552504	0.163146	0.355426	0.881189	0.683408	0.755665	1.37709	-1.12558	-0.520495	-0.92163	0.0647258	0.102786	0.173433	0.0636644	-0.605099	0.500254	-1.84425	0.021342	0.533211	-1.2456	-2.13259	-0.549131	1.86557	0.912102	0.729491	0.682388	0.976311	-0.481481	0.475527	-2.44337
	TMEM256	-0.302236	0.251455	-2.14852	0.504828	0.144632	0.847682	-0.203685	-0.606916	-1.83303	-0.331698	-0.722987	-0.524273	-2.59058	0.708798	0.587189	1.97669	-0.9049	0.391515	0.157268	0.325387	0.27143	0.116263	0.738493	-0.487708	0.331565	2.04106	-0.345562	0.0891414	1.28961	0.229092
	TMPRSS11D	-0.410844	-0.214129	-1.19477	-0.991518	-1.4434	0.193425	0.392451	0.474181	0.773042	1.20546	1.12578	1.36761	1.85128	1.27015	1.06329	-1.52539	-2.33811	-0.274144	-0.454647	-0.182995	-0.508068	-0.815583	0.600031	-1.12016	0.0356099	-0.565994	-0.255093	0.358202	0.0510527	1.53327
	TNC	1.03689	-0.850088	1.87106	0.197549	0.570138	-0.579038	0.795578	1.04712	1.24802	-0.156103	-0.719419	-0.448092	-0.751493	-1.19526	-1.87301	-0.0237797	-0.699519	-0.611162	1.10412	0.545847	0.960374	-0.783887	0.218948	-0.0625134	0.911486	0.902456	0.17097	0.47713	-0.39912	-2.90521
	TNXB	1.53095	0.0647528	0.768203	0.77795	-0.381859	-1.19844	0.677617	0.99071	-0.759414	-0.218603	0.763244	-0.907957	-1.49843	-0.758276	-2.16287	0.625126	-0.0436776	0.468926	1.17057	-1.21305	1.08346	0.285937	-0.481101	0.892069	0.98739	1.52627	-1.23108	-1.37951	0.638844	-1.01776
	TP53I3	-0.34318	-0.714364	0.0948277	-0.259321	-0.608972	-0.172152	0.352338	0.531324	1.63064	1.06768	0.2268	1.84875	1.12043	1.18459	2.73796	-2.15784	-0.631787	-0.712376	-0.59023	-1.19543	-0.0766449	0.147133	0.561935	-0.901956	-0.318726	-1.29842	-0.0681002	-0.562551	-0.621562	-0.270793
	TPI1	0.920325	2.3902	1.58282	-1.28527	0.595526	0.989746	0.507915	-1.0987	-0.369755	-0.676726	-0.713594	-1.21876	-1.41066	0.339675	-0.813779	-1.35331	2.24947	0.146905	-0.0627471	-0.51961	0.46908	-0.353924	0.114043	-1.2685	0.0663917	-0.733681	1.04112	0.0311475	-0.136175	0.570828
	TPM2	-0.639121	0.620095	-0.409459	-0.517767	-0.839154	-1.01409	0.259097	0.540808	0.86826	1.33443	1.36811	1.13095	2.04006	1.78353	1.57256	-1.05064	-1.93253	-0.792059	-0.916288	-1.05756	-0.836595	0.824129	0.0317428	-0.750973	-0.146413	-1.16815	0.226464	-0.241235	-0.513578	0.225367
	TPM3	-0.462883	1.02832	-0.599518	-0.561465	-0.802717	-0.732922	0.450387	0.626656	0.783578	1.27572	1.04446	1.05781	1.61147	2.22024	1.87029	-0.286771	-0.789418	-1.45732	-0.758541	-0.209113	-1.0566	-0.279609	-1.00724	-1.29292	-0.427308	-1.14242	0.497604	-0.832304	-0.596753	0.829303
	TPM4	-0.546415	0.555145	0.165241	-0.8503	-0.706518	-1.14363	-0.362396	0.549735	0.418838	1.37872	1.33687	1.08111	1.53689	0.960007	1.86264	-0.101581	-2.19269	-0.979383	-0.929256	-1.16152	-0.795979	0.759457	-0.0572409	-1.38745	-0.457283	-0.806669	1.01791	0.00739064	-0.360779	1.20916
	TPP1	0.0577912	-0.0847169	0.619999	0.559099	-0.0715683	-0.495406	0.108009	-0.281143	-1.14614	-0.501277	-0.112384	-1.65829	-1.83008	0.214651	-2.1046	1.68674	0.534978	1.43123	0.758562	2.04246	-1.04038	0.25157	0.0504459	0.482261	-0.48647	1.579	-1.1228	0.298766	0.959911	-0.700215
	TRBC1	0.866125	0.533227	1.45219	1.44832	-0.502399	0.782489	2.17945	0.630854	0.264956	-0.0375194	-0.00438194	0.0165594	-1.63047	-1.349	-2.48156	0.119519	0.470884	0.140248	1.18791	-0.711932	-0.535149	0.0864979	-0.276488	0.73197	-0.603159	-1.29201	-1.09178	-0.696738	-0.624675	0.926058
	TRIP10	-0.986184	0.337481	-0.398133	1.08681	0.708925	-0.024276	-0.422525	-0.0424142	-1.0072	2.41179	1.24569	1.44984	1.70278	0.749894	-0.218403	-0.879608	-0.841777	-1.07284	-1.13655	-0.0462937	0.755053	-1.18993	0.0948692	-0.341882	-1.48035	-0.884816	-0.92847	-0.309272	-0.04188	1.70968
	TSG101	-0.961573	1.38249	0.740994	0.7612	0.267607	-1.21975	0.330463	-1.19458	-1.07985	-0.521132	0.092502	0.131317	-0.684815	0.593086	-2.12968	1.70136	2.41047	0.167559	0.853625	0.679872	-0.238307	-0.987646	1.00598	-0.430309	0.266821	-0.82878	-1.52585	0.112771	0.793039	-0.488886
	TTR	-2.06533	-1.56085	-1.61228	-0.605039	-0.115582	-0.442835	-0.427827	0.591756	-0.917492	0.837493	0.720859	2.77365	1.306	0.798861	1.45733	0.157527	-0.236151	0.45319	-0.666702	-0.595259	1.50609	0.176798	-0.903785	-0.649926	0.121504	-0.365601	-0.414507	0.61664	0.172884	-0.111419
	TUBA1B	-0.615903	0.115077	0.460968	-1.53016	-1.06553	-0.696055	0.192883	-1.38415	1.76113	0.680961	1.3356	0.741312	0.921332	-0.49906	-0.309274	1.18411	-2.25741	-0.403865	-0.65497	1.10422	0.606365	-1.21493	0.156574	-0.474084	-1.12409	-0.110225	0.53887	0.456618	0.0317859	2.05192
	TUBA3C	0.552463	0.107403	0.218404	-0.623254	-2.32213	-1.16581	-0.0635933	-0.937409	0.831461	0.802299	0.611702	-0.570324	1.39138	0.405535	0.473889	0.324764	-2.63454	-0.301755	0.628763	1.09403	0.0092359	-0.946716	0.278779	-1.10985	-0.308755	0.782503	0.605342	0.149466	-0.510609	2.22733
	TUBAL3	-0.884951	0.454833	-1.2474	0.036376	-0.341396	-2.47457	-0.396193	0.0634651	0.525596	0.44802	0.0686291	-0.213469	1.3961	0.815343	1.18615	0.841155	-2.3125	0.60019	-1.77779	-0.175772	1.64928	0.0525333	0.138613	-0.811147	0.416312	1.2	1.06478	-0.393215	0.579757	-0.508734
	TUBB	-1.04455	1.21025	-0.437132	-1.8524	-1.63601	-0.627008	-0.974934	1.17653	0.972442	0.131542	0.266113	0.441067	0.112914	-0.122903	0.387576	1.20369	-1.48366	-1.00549	-0.598388	1.12665	0.553826	-1.22808	0.266418	-0.532748	-0.027239	-0.40927	1.25279	0.167497	0.107563	2.60296
	TUBB8B	0.229206	-0.333698	-0.680585	0.667073	-0.456632	-1.34795	-1.54911	0.290365	0.748607	0.134673	1.43017	0.923368	0.679796	-0.864479	-1.77962	2.44705	-2.28148	-0.07057	-0.569134	0.334235	0.201606	0.945117	0.633851	-0.900256	-0.810267	0.56573	0.668261	0.170404	-0.477166	1.05144
	TXN	0.385618	-1.26457	0.755459	0.577246	-1.46269	0.131605	1.00925	0.568389	1.49886	0.780701	0.51076	0.202656	1.41417	1.43191	2.32706	-0.942687	-0.764233	-1.72477	0.173978	-0.630753	-0.707879	-0.196532	-0.573729	-1.64724	0.0489135	-0.475457	0.341598	0.340816	-1.25951	-0.848927
	UBE2N	1.46957	-2.24886	-0.634166	-0.238511	0.73973	-0.0615449	0.551725	0.822741	-0.95223	0.580132	0.0468838	0.47202	0.703781	1.80397	0.417214	0.738494	1.20353	-0.466902	-0.200316	1.19682	-1.15448	-0.508924	-1.90805	-1.269	-0.00139568	0.937204	-1.78594	0.265337	-0.806922	0.28811
	UEVLD	0.143472	0.465958	1.91034	1.58117	0.789572	1.07375	-0.0422066	-0.273635	-0.134854	-1.12327	-0.336921	0.301899	-1.76773	1.10558	-0.934227	-1.54915	0.907302	-0.15305	2.1687	-0.625883	-1.15746	0.376601	0.0865555	0.0496962	-0.524155	0.532533	-0.708539	0.14991	-0.299578	-2.01237
	UGDH	0.259556	-1.16748	-0.742311	-0.24987	-0.0322505	0.661457	-0.328255	1.26937	1.45041	1.26557	0.335323	1.22056	1.55349	1.70225	1.4505	-0.866795	-1.75161	-0.865384	-0.942057	-0.903075	-1.23693	-0.422494	-0.563821	-1.26823	-0.197728	-0.0514874	1.29811	-0.566926	-0.887596	0.577705
	ULBP3	-0.256171	1.10178	0.196975	0.249564	-0.839156	-0.445924	-1.71833	0.563193	-0.408212	0.265492	-0.399927	0.106634	-0.0366923	2.81586	-0.957459	2.86436	-0.820177	0.84931	0.748905	-0.155597	0.495576	0.0705935	-0.233147	-0.404173	-1.19733	-1.25063	-0.894776	-0.198034	0.533317	-0.64582
	UMOD	1.15117	-0.0459932	0.572927	1.78001	0.186503	-0.126669	2.39229	2.06892	0.316994	-1.03603	-0.826468	-0.794802	-0.439088	0.881553	-1.80673	0.520928	0.967486	-0.183337	-0.222425	-1.71482	0.820702	-1.05797	-0.462592	-0.539184	0.0011501	-0.169404	-0.730092	0.0716727	-0.614538	-0.962159
	VASN	-0.425054	-1.06649	-1.5825	0.0464922	1.75317	-0.398323	0.0307019	0.189195	-0.0872104	-1.15244	-0.857358	-1.88116	-0.789143	-1.56081	-1.36059	0.563566	-0.586948	1.0585	1.61924	-0.169719	0.0743257	0.40131	1.31173	1.51586	0.855355	1.22249	-0.560951	0.395421	0.593036	0.84831
	VAT1	-1.30524	0.0120377	-0.510369	1.3193	-0.609516	-1.27337	0.0297779	-0.641809	0.234355	0.838382	-1.03841	1.4263	-0.493071	-0.817564	-0.130212	0.517323	-0.694722	1.53274	-0.983088	-2.37898	1.03498	0.122819	-0.270337	0.102801	1.68579	-0.0814927	1.57286	-0.996914	0.532701	1.26292
	VCAM1	-0.20248	-2.27509	0.0862513	-0.927569	-1.08713	0.767931	2.3987	0.277402	0.725254	-1.21988	0.475736	-1.41572	-1.5711	0.597976	0.63332	-0.2698	-0.0444686	-0.763678	0.900839	0.651594	-0.141221	1.50842	0.726702	0.0493047	0.404642	1.12786	0.915815	-0.876411	-0.833255	-0.619955
	VCL	1.06318	-0.593797	-0.134338	1.04437	-1.6729	-0.021497	1.90221	1.33659	0.597556	0.597799	1.13562	0.616775	1.27416	1.2965	1.18571	-0.382389	-1.88267	-0.947836	-1.22731	-0.484521	-0.634345	-1.21209	-0.156302	-1.37538	0.103737	-0.405272	-0.844711	-0.444678	0.792519	-0.526696
	VDAC2	-0.470829	-0.739001	0.673633	0.620364	-1.14514	-0.707149	-1.23281	0.31585	0.0118509	-0.348468	1.87643	0.595639	-0.0128277	0.0117132	0.26156	2.04919	-2.13687	-0.304427	-0.58247	-0.879338	-0.805548	0.175847	-0.904684	-0.161574	-0.0131073	1.26609	-0.291866	-0.573165	0.880096	2.57102
	VGF	1.81024	1.29875	1.71357	0.698037	0.51892	0.0592192	-0.0459309	0.384704	-0.803695	-1.63388	-0.596781	-1.33689	-1.13514	-1.31281	0.102645	1.12878	2.2619	0.0066479	0.781035	0.267485	0.93893	-0.439783	0.349552	-0.763564	-0.155642	-0.712296	-1.21413	-1.13455	-0.634566	-0.400764
	VPS28	-0.694287	1.94055	-0.574857	-0.13087	0.346901	-0.322561	-0.61731	0.0018233	-0.0498968	0.119159	0.360806	-0.245992	-0.482191	0.421578	-3.39598	-0.540207	2.06287	-0.205179	0.526745	1.32152	1.36888	-0.830564	-0.00302176	-0.466297	0.123845	-0.448619	-0.989121	0.0912059	1.42749	-0.116418
	VPS4B	-0.752311	-0.908279	1.49095	-0.112854	0.107883	0.220676	1.63108	-1.15787	0.588507	-1.14389	-0.208828	-1.41377	-1.4125	0.538769	0.0890363	0.106733	0.995409	-0.879675	1.59309	2.92987	-0.438478	-0.156766	0.856433	-0.256965	-0.449573	-0.764235	-0.361822	0.441914	-0.0352797	-1.13725
	VTA1	0.322895	-1.7465	0.555794	0.890859	0.810912	0.205313	2.16493	-0.206552	-1.35442	0.715111	0.952284	0.0539948	-0.812173	0.73091	-2.15308	0.78861	0.931448	-0.698389	1.35082	0.449971	-0.773514	-1.68514	-1.30837	-0.672399	-0.908054	-0.00335845	0.247591	0.819882	0.233364	0.0972686
	VWA1	0.0289124	1.65784	0.641631	1.10063	-0.182128	0.505851	0.11041	0.00708516	0.378796	-0.533743	0.324503	-1.47097	-1.7983	-1.83918	-1.30693	-1.67576	2.53736	-0.0150515	0.102463	0.800662	0.703006	0.250749	0.0125058	1.12876	-0.826926	-0.0912108	-0.532373	-1.03189	0.403878	0.609418
	WFDC2	0.783989	1.18024	0.623327	-0.894734	0.642707	1.72885	-0.0708033	-0.034933	0.0645328	-0.742645	0.214806	-0.595542	-2.25015	-1.12001	-0.238872	0.313065	2.36139	-0.83228	0.642269	1.66718	0.797982	-0.148011	-0.908207	-0.845065	-0.266769	-1.60793	-0.527136	-0.392058	-0.519523	0.974332
	YWHAE	-0.180946	-0.808252	3.83922	0.436848	-1.23546	0.660212	1.31692	-0.0936952	-0.382411	-0.0329131	0.822467	-0.902092	0.644739	0.563234	0.113401	-0.0155932	0.885843	-0.405437	0.340413	-0.674652	-1.63194	-0.338133	-0.333945	-1.72818	0.0702766	-0.671586	-0.389161	-0.105269	-0.237246	0.473339
	YWHAQ	-0.161038	-1.30609	1.58548	-1.0969	-0.302391	0.853234	1.64371	0.0455586	0.293658	0.268865	0.553081	-1.66025	0.475826	0.964612	1.15666	0.462125	0.0565246	-1.2397	-0.577301	1.68843	-1.09056	0.423193	-0.387422	-1.82505	-0.758015	-0.507277	0.408278	1.01951	-1.71821	0.731472
	YWHAZ	-1.24078	0.0112115	2.54931	-0.414886	-0.511125	-1.31739	-0.291729	-0.572365	-1.29983	1.24607	-0.529066	1.10306	1.01152	0.452569	2.22327	-0.115248	-0.530481	-0.794543	-0.689564	0.267958	-0.842167	-0.591389	-0.850033	-0.422164	0.301414	-0.247026	-0.505229	0.72516	-0.146995	2.02047

## Sheet: Neat plasma
	Dataset EV2: Z-score mean intensities of the significant protein group hits (FDR-adjusted p-value < 0.01) in the neat plasma proteome across different biological sexes and age groups with one-way ANOVA
	Gene	female_3	female_4	female_5	female_6	female_7	female_8	female_9	female_10	female_11	female_12	female_13	female_14	female_15	female_16	female_17	male_3	male_4	male_5	male_6	male_7	male_8	male_9	male_10	male_11	male_12	male_13	male_14	male_15	male_16	male_17
	A1BG	1.89353	-0.239307	0.909915	-0.308387	0.121055	0.0775348	-0.0885461	1.05036	1.46682	0.275533	0.966353	-0.0541165	-0.392374	-0.214698	-0.934286	0.51855	2.34981	0.788014	-0.237261	0.787709	-1.04224	-0.140809	-0.423263	0.173505	-0.497885	-1.02545	-0.220975	-1.79837	-1.94268	-1.81804
	A2M	0.479276	0.487179	0.349308	0.257787	0.365052	-0.497787	-0.273971	0.442409	0.0925609	-0.366393	-0.752406	-1.06525	-0.550944	-1.11939	-1.69047	1.47673	1.04972	0.923228	1.28974	1.11728	1.29658	0.722289	0.399246	0.410172	0.604337	-0.048414	-0.122088	-1.12125	-0.93978	-3.21475
	A2ML1	-1.85071	0.0958908	-1.7378	-0.360999	-0.422397	-0.623436	0.110807	-0.500978	-0.228848	1.39115	0.466378	1.82373	1.31287	1.37523	1.35777	-2.83577	-0.808556	-0.576951	0.0688641	-0.435414	-0.736197	0.737305	0.0818361	0.461639	0.0850253	0.578709	0.624693	0.317516	-0.208302	0.436943
	ABCA1	-3.0218	-0.783216	-1.50513	-0.420089	-0.832962	0.14591	-0.0886566	-0.101293	-0.2131	0.709466	0.523499	0.804408	0.833073	1.02743	1.51802	-1.38835	-1.49935	-1.0351	-0.700892	-0.552369	0.613301	0.724035	0.368702	-0.126712	0.757436	0.684815	1.03797	0.495813	0.864111	1.16103
	ABCC2	-3.25094	0.437007	-0.919031	-0.137134	-0.385961	0.64258	0.734875	0.530996	0.197753	1.19138	-0.409911	0.80759	1.34341	0.70455	0.968683	-1.52482	-1.67592	-1.23116	-0.710883	-0.494934	-0.191448	-0.60195	-0.56753	0.357759	0.670005	0.334103	0.980477	0.955605	0.532809	0.712047
	ABI3BP	-0.64279	-2.31949	-0.447624	0.20481	-1.3747	-0.742324	1.17253	0.452583	-0.0292246	-0.211005	-0.201822	-0.0248575	-0.694754	0.194793	-0.989982	-1.45973	-1.11651	-0.438885	-0.50129	0.336571	0.118409	-0.0501816	-0.0118422	-0.0767744	0.888629	1.81644	1.23536	1.11485	2.30302	1.49579
	ADAMTS13	-2.36917	-0.503122	-1.02845	0.186206	-1.79261	-0.262079	-0.18027	1.45192	-1.46672	0.916522	1.018	0.467836	1.06034	0.822432	1.36275	-1.77497	-1.56574	-0.469597	-0.193416	0.407667	-0.23903	0.978709	0.238764	0.674287	0.141579	-0.142264	0.247556	0.586664	0.121947	1.30425
	ADAMTSL4	0.97665	0.850747	0.712866	1.20162	-0.0399983	-0.00822779	0.156117	0.148625	-0.683061	-0.523223	-1.20487	-0.967358	-1.44114	-1.31471	-1.49656	0.925492	1.43575	1.09961	1.07314	1.45269	1.02869	1.0105	0.55886	0.532806	-0.0223155	-0.445365	-0.708043	-1.49077	-1.10088	-1.71764
	ADARB1	-2.5949	-1.46857	-1.70303	-0.765235	-0.947447	-0.161341	0.377388	-0.118026	0.225781	0.650236	0.185422	0.769272	0.798013	1.10514	1.05228	-1.85205	-1.08059	-1.12525	-0.117926	-0.0401118	1.11254	1.04663	-0.341037	0.281721	0.829382	0.611824	0.754517	0.556103	0.655552	1.3037
	ADD1	-2.37721	1.74666	-1.08182	-1.19558	-0.319135	-0.205159	-0.940972	0.384463	-0.762298	-1.29728	0.00616894	-0.105638	0.25361	0.865635	0.177666	0.153527	0.909256	0.145798	0.277791	-0.917182	-0.146549	-0.770809	-1.22196	0.312833	0.213351	1.15054	0.33603	2.48547	0.292154	1.63062
	ADIPOQ	1.81515	1.22887	0.97343	1.07748	0.460016	-0.586779	0.388619	0.147696	0.318884	-0.624612	-0.620355	-0.497097	-0.867419	-0.993048	-0.226356	1.59004	0.00689354	1.20852	-0.157813	1.77282	0.496375	0.623044	0.129166	0.0563488	-0.801429	-0.706683	-0.833516	-1.49658	-1.83257	-2.04908
	AFM	-2.00833	-1.09312	-1.11602	-0.35754	-1.13706	-0.588633	0.0100741	0.848954	1.24397	1.55328	1.58569	1.0759	0.677183	1.15939	0.499428	-1.44917	-1.59037	-1.14001	-0.684376	-0.927286	-0.276046	-0.615554	-0.192574	-0.00122853	0.625065	1.13254	0.636276	0.631814	0.800907	0.696849
	AGT	-0.991949	-0.359915	-1.0355	-0.970542	0.72622	0.0565322	-1.34749	0.101556	-0.462398	0.914259	1.36473	1.26137	2.32776	1.58526	2.44377	-1.55121	-0.432091	-0.620577	-0.40969	-0.598777	0.130294	-0.303757	-0.588357	-0.231552	-0.478633	-0.439843	-1.08424	0.0275598	0.363671	0.603538
	AGXT2	1.0282	-0.405912	0.513588	-0.539352	0.142257	-1.33103	1.6029	0.0140573	0.5082	-0.286753	-1.48499	-0.670748	-1.61121	0.266772	-1.47829	0.171776	1.75228	0.748216	0.856651	1.13516	0.787637	-0.110431	0.369597	1.44283	-0.461388	0.737176	0.349614	-0.881298	-0.944305	-2.22121
	AHSG	-1.864	-1.49003	-0.00809418	-0.999829	-1.73898	-0.998692	-0.482059	0.739735	1.35228	2.02075	1.45533	0.97759	0.770108	0.810759	0.0728517	-0.463172	-0.806099	-0.0696002	-0.512914	-0.194613	0.32162	0.767218	-0.43995	-1.29114	0.884949	-0.0246097	-0.542977	0.160652	1.83743	-0.244504
	AKAP9	-2.47494	-0.561474	-0.70966	-0.860509	-1.34934	-0.649613	0.342615	-0.552007	-0.228625	-0.0311418	1.60582	0.433597	2.12309	0.0560097	1.43594	-2.1764	0.635604	-0.73648	-0.545628	-0.29782	0.368856	0.703935	-0.575493	0.183718	0.670907	0.712392	1.32942	0.250745	0.482019	0.414473
	AKIRIN1	0.75712	0.0333838	1.22092	0.402604	0.40966	-0.62377	-0.0674321	0.774742	0.233587	-0.707371	-1.11134	-1.27773	-1.16336	-0.973158	-1.71706	1.63838	1.52988	1.58938	0.939686	1.11612	0.436281	0.287861	0.695299	0.322099	0.350264	-0.26494	-0.599927	-0.883137	-1.19322	-2.15483
	ALCAM	0.743296	0.921792	0.340733	0.766137	0.308778	-0.203976	1.27122	0.69342	-0.518691	-0.599415	0.214871	-1.19641	-0.556267	-0.852078	-1.55353	0.73272	0.82006	-0.189352	1.39359	-0.325869	1.50552	0.267086	1.16395	-0.301497	-0.176868	-0.966653	0.840283	-1.3926	-0.0824953	-3.06776
	ALDOA	0.287559	1.68347	0.249976	-0.141178	-0.573625	0.159263	-0.670079	0.379355	-0.966195	0.478567	-0.947165	-1.86365	-2.79551	-1.57624	-1.63018	0.338076	0.348367	0.550308	0.361811	0.740579	0.486767	-0.269292	0.607284	0.395538	-0.240054	0.285277	0.457356	1.18479	1.04678	1.63204
	AMBP	-1.30346	-1.08954	-1.37126	-1.25328	-0.55003	-1.06416	-0.0698973	0.0409505	-0.00634551	0.596802	0.841686	1.47276	-0.0963435	0.442223	-0.226253	-1.32491	-2.23724	-1.15998	-0.242609	-0.582677	1.18372	0.342285	0.19155	0.914715	0.63263	0.869247	1.44777	1.21301	1.55437	0.834256
	ANG	-0.744134	-1.06831	-0.368723	-1.02016	-1.37474	-0.560141	-0.33618	-0.834852	0.256147	0.640405	0.138849	0.828387	0.698201	1.33343	1.28125	-2.01397	-0.360556	-0.54561	-1.15865	-0.758154	-0.465227	0.0260072	-0.733798	-0.618484	0.682645	0.69242	1.27276	1.53421	1.49639	2.08057
	ANPEP	-2.13819	-1.58656	-0.882262	-0.0365012	-1.04049	-0.642396	0.405973	0.326977	0.187193	0.352793	0.292099	-0.234134	-0.902702	-0.633136	-1.38368	-1.27356	-0.451278	-1.00318	0.351669	0.316365	0.845724	0.6767	0.68292	0.770583	1.03186	1.34286	2.0188	0.923991	1.94397	-0.262397
	ANTXR2	1.27316	0.618147	-0.0977115	0.891291	1.08304	-0.21392	0.411066	0.515122	-1.05866	-0.357865	-1.27981	-1.57237	-0.25324	-2.99409	-0.822408	0.32888	0.620523	1.01998	0.877944	0.651888	-0.0574291	1.58067	0.977638	0.36877	0.643342	-0.148669	-1.55348	-0.888465	0.140012	-0.703345
	AOC3	-0.096199	0.0949039	0.589305	1.00944	0.101188	0.316927	1.32974	1.19178	0.563054	0.51369	-0.515919	-1.35108	-1.70823	-1.73912	-2.22461	-0.0304961	1.42074	0.560232	1.0864	0.519842	0.957382	0.195327	0.466276	-0.211275	0.50861	0.483137	-0.0530167	-1.23191	-0.677144	-2.06898
	APCS	-0.515131	-0.292411	-0.758581	-0.869893	-0.524669	0.269603	-0.211751	-1.28757	-0.671632	-0.61593	0.393202	0.529971	0.939159	1.2892	1.00948	-0.566094	-0.749346	-0.812869	-0.832299	-1.13932	-1.71049	-0.908808	0.256616	0.419825	-0.0443765	0.594691	0.725317	1.60947	1.77543	2.6992
	APMAP	0.918533	2.02328	1.00635	0.47638	0.412376	0.132132	-0.91831	-0.650882	-0.806742	-0.877906	-0.956213	-0.959452	-2.08165	-0.907187	-1.33153	2.4647	1.18533	0.835618	0.80633	1.35372	0.076161	0.180903	-0.429691	-0.112748	-0.49167	-0.247077	-0.253258	-0.849853	-0.312725	0.315087
	APOA1	-1.91584	0.15863	-0.733257	1.0086	0.243753	-1.25046	-1.03165	0.791025	0.19596	0.0173976	0.686049	0.24429	0.131175	-0.0161156	0.55868	-1.25693	-1.96466	0.560957	0.611597	1.56331	1.65841	1.90295	0.758508	0.358421	0.495589	-0.179163	-1.19853	-1.36792	0.106429	-1.13721
	APOA2	-1.37568	0.48446	-1.138	1.09449	1.24006	-0.996148	-0.661163	0.842802	0.746777	-0.0338852	-1.33754	-1.18387	-0.985595	-1.37531	-0.900309	-0.268017	1.65751	0.791696	0.599405	1.62647	0.950966	1.8833	0.946073	-0.0525866	-0.332534	-0.169812	-0.0676646	-0.381653	-0.130022	-1.47422
	APOA4	0.365612	0.66424	0.783896	0.307298	0.289421	-1.17336	-0.32221	0.185242	-0.0825389	-0.55985	-0.485968	-0.60408	-1.83917	-1.94266	-0.411526	-0.233509	0.504625	1.0668	0.475987	1.99192	3.05718	0.820136	-0.725848	-1.08091	-0.230971	0.44924	-0.749612	0.0692275	0.215384	-0.803994
	APOC1	-0.728182	-0.824142	-0.294367	0.780599	0.536103	-0.307609	0.167348	0.953253	0.523205	0.593377	0.363839	1.05606	-0.478842	-0.709232	-0.201445	-0.55589	-3.85168	0.216827	-0.0134124	1.05384	1.2697	0.855178	0.71932	0.321158	0.699985	0.516597	-1.1991	-1.39233	0.568022	-0.63817
	APOC3	-0.595169	-0.739275	-1.41154	0.305852	0.624425	-1.37619	0.190432	0.515064	0.233093	1.26506	0.688341	0.659996	-0.393254	-0.487352	1.09196	-1.33569	-2.61716	-1.29965	-0.223609	-0.626057	1.74271	0.0679747	0.405595	-0.516341	-0.301371	1.33496	-0.138726	0.0580011	1.48915	1.38877
	APOC4	1.19223	0.0246315	-0.81245	0.897542	0.513509	0.519752	1.5329	-0.508983	0.795612	2.23577	1.19991	0.662899	0.579482	-1.0217	-0.35103	0.713637	-1.43434	-1.36641	-0.0442419	-0.973429	0.923638	-0.145453	0.544413	-0.103871	-0.700878	-0.0902598	-2.15676	-1.36809	-1.16625	-0.0917709
	APOD	-0.0676887	-0.210379	-0.982195	-0.0654878	0.210955	-0.714141	-1.02916	-0.284826	-0.359908	-0.519931	-0.259603	1.08492	1.07575	1.80109	2.33013	-1.31278	-1.09104	0.085683	-0.747231	-0.0281042	-0.024635	-0.309682	-0.0858363	-0.787238	-0.976746	-0.415563	-0.965917	0.505863	1.47697	2.66674
	APOF	-0.324723	-1.09107	-1.63896	-0.352511	-0.161169	0.761654	-2.29474	-1.05171	-1.71868	-0.0398045	0.211195	0.583938	1.75684	1.18063	1.33062	-0.283463	-0.47293	-0.533105	-0.81814	-0.103508	1.00247	0.456629	-0.625794	1.32608	0.715958	0.121389	-0.657759	0.110856	1.70115	0.908647
	APOH	-0.912348	-1.38886	-1.58244	-1.04692	-0.831809	-0.153708	-0.202817	-0.649842	0.504923	0.845195	0.973859	0.9825	0.462068	0.596616	0.0343224	-0.788813	-2.26614	-0.609389	0.0339491	-1.25401	1.48479	0.21892	-0.389216	0.367816	-0.453957	0.719083	1.10041	1.7257	1.8631	0.617008
	APOL1	-1.20769	-0.474042	-1.22292	-1.38298	0.166526	-0.499226	-0.673699	-0.381531	0.970516	1.33533	0.780496	0.815098	1.389	1.40344	1.23109	-1.1419	-0.92035	-1.04486	-1.14981	-1.0074	-0.732767	-0.370084	-0.622539	-0.885245	0.657602	0.565425	0.0323049	1.36989	1.67845	1.32188
	APOM	0.526029	0.738795	0.263301	1.38173	0.830284	-0.600874	-0.422166	0.705531	0.0577259	0.364413	-0.542862	-0.934048	-2.193	-0.606285	-0.27536	1.98778	0.356222	1.74003	0.429963	0.687484	-1.2199	1.20041	0.258881	0.503672	0.302223	-0.522401	-2.13686	-0.976326	-1.27347	-0.63091
	AZGP1	-0.563384	-1.44669	-1.78675	-0.848993	-0.840405	-0.732398	-0.988736	-0.387111	-0.901032	-0.65348	0.177399	0.673579	0.248629	0.43284	0.79533	-1.04217	-0.327247	-0.57998	-0.850778	-0.115469	0.513471	-0.0380444	0.605104	-0.135277	0.566106	1.54986	0.520566	2.03703	1.77428	2.34375
	B3GNT2	-0.576281	0.190599	0.0889712	-0.541871	0.651344	1.19511	0.315522	0.654692	-0.106796	0.245109	-0.441148	-0.644063	-1.21353	-2.06901	-2.62972	1.89896	1.09369	0.723025	0.922074	1.51203	0.294502	0.560028	-0.0560885	0.395517	0.769624	-0.520504	0.291622	-0.473497	-1.58546	-0.944438
	B4GALT1	-0.399059	-1.23363	-0.719258	0.684399	-0.560574	-0.0964744	-0.542052	-0.537441	0.895941	-1.10872	1.25643	-1.28119	0.0291825	-1.2191	-1.11473	-1.34168	-0.462874	0.0317672	0.0166145	-0.175884	1.52323	-0.617793	0.211218	1.22167	1.64834	0.850274	1.21073	1.5221	1.71784	-1.40927
	BCHE	-0.571383	0.91234	0.449662	0.421257	0.547265	-0.384017	-0.297277	0.962564	-0.0978708	-0.874551	-0.00713466	-1.73351	-1.98208	-1.4134	-2.52599	1.90797	0.260229	0.383082	0.953434	1.09501	0.0673359	0.645368	1.14546	0.183036	0.624556	0.306076	0.882061	-0.561425	-0.0309144	-1.26715
	BLVRB	-1.89069	-1.12594	-0.48165	-1.11038	-1.05515	-0.696504	-0.527168	-0.0194057	-0.124306	0.531976	-0.42937	-0.419104	0.278066	0.0396418	0.648817	-0.0655502	-0.598838	-0.31004	-1.17272	0.34249	-0.533751	-0.602931	0.207718	0.304824	0.559012	1.31433	0.867443	2.4473	0.674979	2.94689
	BST1	-1.46271	0.957635	0.513048	0.983027	1.09407	2.19192	0.476856	0.733373	1.0118	-1.44859	-0.42127	-0.485154	-0.635351	-0.909774	-1.26389	-1.13945	1.01043	0.259814	-0.451637	1.0116	1.28896	0.36638	0.815382	0.26656	-0.935586	0.0791115	-1.22232	-1.19848	0.129448	-1.6152
	BTD	-2.17215	0.437031	0.281845	0.794922	-0.40527	-2.63831	-1.30141	0.802265	0.693138	0.0710487	-0.128761	-0.321246	-0.374663	0.147865	-1.0262	0.82455	1.99897	0.237413	-0.130728	-1.60014	-0.426343	-0.15264	0.281381	-0.922727	0.997775	0.687324	0.849862	0.450413	1.31187	0.732924
	C18orf63	-0.2059	-1.22679	-0.17119	1.67809	0.900833	1.81793	1.19141	-0.878389	-0.544862	-0.27585	0.292707	0.445877	-0.023974	0.712528	1.95234	-1.04632	-1.56294	-0.102464	-0.773842	-0.145913	-0.564306	0.40583	0.657372	-1.36595	0.35773	-1.19238	-0.129165	-0.597022	-1.44169	1.83629
	C1QA	-1.8237	-0.84203	-1.15653	1.43564	-0.336646	1.29029	0.428407	0.572018	-0.0941083	1.01403	-0.171851	-0.344541	0.585401	0.0862615	1.38484	-1.15845	-0.793105	-0.620335	-0.723089	-1.49364	-0.957235	-0.743897	1.26193	-1.06849	0.901061	-0.228636	0.358612	1.52522	-0.311044	2.0236
	C1QB	-2.06503	-1.70797	-0.152006	0.627212	0.124981	2.05938	0.538982	0.947268	0.190011	0.661281	-0.0313188	0.0327763	0.765976	0.728794	0.367669	-1.69928	-1.36519	-0.278538	-0.740827	-1.87256	-0.136513	-0.746191	1.2802	-0.776896	-0.0314147	0.00130644	0.338096	0.982097	0.463665	1.49403
	C1QC	-1.24716	-1.66052	-0.044946	1.12833	-1.0605	1.98664	0.917781	0.734164	-0.147764	0.552263	0.475981	0.06616	0.295356	1.05181	0.588138	-1.46824	-0.976671	-0.295538	-1.14156	-0.741189	-1.0687	-1.01474	1.59099	-0.265771	-0.230247	-0.737503	0.278354	0.963793	-0.559235	2.03051
	C1R	2.13407	0.506321	0.687233	-0.119025	-0.111641	1.29425	0.0802055	0.303742	-0.444583	-0.660572	-1.6126	-2.30534	-1.17641	-0.931173	-1.67411	1.55298	1.4647	1.39046	0.405831	-0.214842	-0.464045	-0.867152	0.744308	0.891152	-0.305569	-0.121162	-0.121985	0.191598	-0.303626	-0.213029
	C1S	2.32104	0.415471	-0.00195321	0.204036	-0.305248	1.44534	0.412234	0.491659	0.167511	-0.384989	-0.905303	-2.35701	-0.565408	-1.01218	-2.09481	1.29599	1.39908	0.846331	0.866245	-0.657598	-0.0164741	-1.51562	0.212117	0.80261	-0.828946	-0.0355639	-0.207669	0.393426	-0.0541515	-0.330163
	C1orf87	0.390307	-0.761811	1.26712	0.0644428	-2.31138	0.0412372	-0.143377	-0.133096	1.0401	-0.677839	0.137028	1.40036	-1.28446	0.828014	1.07663	1.26856	-1.36983	1.31867	-1.59102	-0.0385453	-0.0807302	-0.142251	-0.332193	0.13437	0.506896	0.985984	-0.23509	1.06189	-0.208287	-2.21168
	C2	2.50947	0.634233	-0.309817	-0.345177	0.0851945	1.58127	0.054598	-0.378172	-0.631548	-0.503356	0.088962	0.273036	1.08169	1.31785	-0.476828	-0.682286	1.351	-0.993019	-0.754676	-0.0205489	-1.09644	0.210578	2.03962	0.438211	-1.41259	0.0054205	-0.691633	-1.86069	-0.888904	-0.625453
	C3	0.429095	0.0883159	-0.502813	0.617781	-0.340526	0.309698	0.71254	0.112117	0.725692	-1.0261	0.151551	-1.30217	-0.502751	0.0194794	-1.92085	0.554333	1.56913	-0.381763	1.29275	-0.294983	-3.15568	-0.597107	1.31038	0.895923	0.214501	0.723019	1.45793	0.0583452	-0.253125	-0.964706
	C4BPA	1.76864	1.21146	-0.38983	-0.0238944	0.710193	1.86358	0.0221187	-0.441793	0.400593	-1.07506	-0.0235384	-0.670769	-1.36882	-1.21628	-2.25102	0.641159	1.60885	0.211032	0.0548025	0.510126	0.107648	0.83992	1.42825	0.464655	-0.263088	-1.03434	-0.555454	-0.43958	-0.417134	-1.67242
	C5	0.242944	-0.848954	0.501504	-0.786157	-1.05753	-0.652984	-0.59257	-0.483931	-1.09569	-1.80238	0.18817	0.52436	1.09573	1.10087	1.0841	-0.589508	-0.172686	-0.255656	-1.28911	-0.310003	-2.05762	-0.546291	1.46303	0.403572	-0.268363	1.36869	1.60334	1.2528	0.361363	1.61897
	C6	-0.436826	-0.651546	0.0326071	-0.3236	-0.202561	1.57879	0.953972	-0.638949	0.742857	1.84222	2.4083	1.58055	1.60288	-1.01914	-0.17703	-0.124396	-1.47745	-0.34033	-0.541777	-0.237008	-1.0317	-0.848663	-0.710162	0.854733	0.296116	-0.707468	-0.152829	-1.02284	0.219208	-1.46796
	C7	1.66064	0.691945	0.722931	1.39485	1.00663	-1.12058	-1.71955	-0.441314	0.0120607	-0.00729926	-0.279737	-0.2537	0.511878	-0.00789435	-0.182272	0.780887	1.67743	0.174741	1.23505	1.48962	0.813726	-0.585474	-0.591213	-1.12237	-1.81064	-1.68423	-0.56083	-1.41993	-0.420602	0.0352421
	C8G	1.13822	1.07185	-0.23141	-1.27481	0.699082	-0.325103	0.0257896	-0.730091	-0.0468267	-2.14217	-0.580069	-1.12783	0.00897684	-0.450047	-1.38218	2.17928	2.48858	1.27547	0.411939	-0.491225	-0.747918	-0.0742601	-0.672248	0.252866	-0.288618	-0.465622	0.488725	-0.162431	-0.181034	1.33312
	C9	0.816613	-0.271546	0.0262246	-1.32531	-0.905849	1.28002	-0.23449	-1.18856	-0.116052	-0.475117	0.334712	0.559984	1.57872	1.60842	0.467022	-0.315576	0.262077	-1.0827	-1.22707	-2.27535	-1.2233	-1.79098	0.702566	0.342917	0.721233	0.678274	1.55004	0.208819	0.574387	0.719864
	CA1	-1.21532	-0.888292	-0.798092	-0.921782	-1.16412	-0.388118	-0.660627	0.129068	-0.662033	-0.207378	0.624939	0.409754	0.731637	1.14865	1.01616	-0.366883	-0.92808	-0.221232	-1.10932	0.164243	-0.61028	-0.759755	0.0531161	0.109379	-0.0285356	0.320304	-0.0796149	2.09549	0.73488	3.47184
	CA2	-1.11105	-0.679208	-0.722229	-0.833825	-1.24036	-0.869249	-0.539508	-0.232888	-0.143631	0.360404	0.302232	0.118127	0.83845	0.937727	0.94968	0.283268	-1.216	-0.514806	-1.50189	-0.177945	-0.583644	-0.718053	-0.0926858	-0.153483	-0.154536	0.899266	0.515194	2.46645	0.84574	2.96844
	CACNA2D1	-2.53364	0.725334	-2.36754	-0.170675	0.21642	0.668402	-0.0584015	-0.226342	-0.478027	-0.0382873	0.620322	-0.733069	0.0132155	-0.958399	1.09414	-1.75453	-1.26206	-0.078568	-0.141846	0.543138	1.77139	0.440088	0.712485	0.864179	0.535843	0.685222	0.367038	-0.499979	1.65251	0.391636
	CADM1	0.655834	-0.121852	0.474919	0.719525	-0.354101	-0.195422	0.349807	0.770185	0.345658	-0.0225949	0.000214996	-1.47223	-1.58601	-2.09592	-2.55408	0.444357	1.07273	0.180266	1.29409	1.4292	1.37692	0.559434	0.50986	0.437715	0.505085	0.245596	0.208715	-0.572741	-0.869749	-1.73542
	CAMP	-1.72992	0.049176	-1.32689	-0.546827	0.133726	1.18971	0.00864694	-0.629052	1.0464	1.23064	-0.171286	0.0871367	1.17645	1.82373	1.42214	-2.31223	-1.40608	-0.997906	-0.0921237	-0.40633	0.0437168	0.0142997	-0.194823	-1.41006	-0.381372	1.03073	-0.0780558	0.652771	0.847447	0.926228
	CARD9	-3.2153	0.230693	-0.228596	-0.423386	-0.722715	-0.0889807	0.537063	-0.427307	0.162841	0.396289	0.302234	-0.137819	-0.382741	0.450478	1.22109	-2.07062	-1.887	-0.582094	-0.307369	0.488941	0.155963	1.48021	1.13668	-0.313012	0.545931	0.221193	1.02926	0.166832	0.880872	1.38037
	CAT	-1.83262	-0.777905	-0.348196	-0.215493	-1.00055	-0.66487	-0.777107	0.128989	-0.0794757	0.122844	-0.370968	-1.10925	-0.501273	-0.203336	0.56499	0.678929	0.0427502	0.207283	-1.11425	0.306006	-1.03742	-0.690243	0.62568	0.337081	0.650592	0.1822	0.342487	2.55285	0.787456	3.19282
	CCDC60	0.654572	-0.133397	1.07587	0.58663	0.428846	-0.564893	0.420288	0.431839	0.277305	-0.546417	-1.03556	-1.01832	-1.24565	-1.35035	-1.60066	1.59291	1.72313	1.52966	0.914587	1.3021	0.0402184	0.234983	0.970497	0.0760443	0.300026	-0.203523	-0.488881	-0.880387	-1.48072	-2.01075
	CCIN	-2.40025	-0.717299	-0.172611	0.143131	-1.61388	-0.381838	-0.307354	0.287899	0.0544654	0.89872	1.66066	1.14388	0.938583	1.28035	1.54963	-1.15195	-1.95173	-0.616395	-0.909181	0.696728	-0.212135	0.27638	-0.295099	-0.687686	0.26867	-0.240897	0.528872	0.208765	-0.0060315	1.7276
	CCT6A	-0.0331147	-1.41778	-0.0765157	-0.0684399	-1.99951	1.66946	0.287338	-0.632242	0.363537	1.0619	-0.582456	1.40954	0.228285	1.2667	2.07715	-1.9774	-1.11933	-1.24592	-1.25533	0.33835	-0.849949	-0.453852	0.27998	0.231183	0.145803	0.139808	0.463753	0.610789	1.02252	0.115741
	CD109	-1.06992	1.08627	1.16554	0.472654	0.114817	-0.0581423	0.73215	1.11456	-0.35476	0.0521237	-0.658445	-1.47934	-0.450267	-1.38039	-2.56982	0.517546	0.269825	-0.0367421	0.542963	0.483469	1.63853	0.860345	0.117917	0.79284	0.901135	0.814601	-0.099922	-0.309785	-0.841674	-2.36808
	CD14	0.912257	0.89694	0.283027	0.161369	0.754984	1.27527	-0.392986	0.133694	-0.154874	-0.602539	0.00598405	-0.55026	-0.0027654	-1.11055	-1.50787	0.597851	2.22781	-0.28329	0.75796	0.345755	0.984437	-0.123939	1.26454	0.227975	0.175736	-1.10211	-0.147191	-1.32088	-0.612013	-3.09432
	CD44	0.508659	1.85623	1.37364	0.65381	0.510073	-0.232711	0.780668	-0.107305	-0.300326	0.372117	-1.04134	-1.28298	-1.01453	-1.53568	-1.38414	-0.363703	1.30015	0.533055	0.834413	1.12307	1.10007	0.772181	-0.662118	-0.101275	-0.0698413	0.539204	-0.637633	0.242325	-1.33007	-2.436
	CD5L	-0.818553	-0.285559	0.121244	-0.206274	0.441314	0.617397	0.622647	0.0193659	0.907713	1.15006	0.854413	0.692046	1.03339	1.20705	2.02666	-2.52341	-2.49289	-0.343996	-0.533619	-0.614563	-0.42769	-0.167959	-1.74668	0.0084453	-0.167921	-0.502572	0.163361	0.260837	-0.350675	1.05641
	CD93	-0.694892	-0.612641	0.228842	0.0460196	-0.740291	0.219707	0.381872	1.276	0.491583	-0.150023	0.253951	-1.61954	-1.39658	-2.31222	-2.21077	-0.188151	0.913639	0.0825593	0.643116	0.31184	1.57451	0.392372	0.841477	0.653168	1.2302	0.73512	0.827408	-0.162202	0.745898	-1.76197
	CDH13	-1.45403	-1.06554	-1.07103	0.707567	-0.624405	-0.955548	0.564353	0.814899	-0.513207	-0.126438	-1.00088	-1.27207	-0.116021	-1.29322	-1.5872	-0.861955	0.532869	-0.371084	1.09309	1.06047	2.03223	1.50456	1.11007	0.811279	1.18042	1.21791	0.197536	-0.571947	0.620351	-0.563029
	CDH5	-0.811164	-0.591925	0.168285	0.408523	-0.588959	0.148903	0.578503	1.02837	0.268123	-0.264313	-0.406484	-1.83403	-0.937093	-1.52152	-2.70041	-0.0119394	0.715532	0.0708725	1.20483	0.457364	1.4889	0.693945	1.16917	-0.044088	1.45085	0.901931	0.776437	-0.354343	0.246382	-1.71066
	CDK12	0.636183	0.214697	-0.0964006	-0.0319072	-0.0493261	0.889488	-1.36756	0.675164	0.135828	0.76302	0.893987	-0.587249	0.921859	0.757074	-0.576332	-1.2027	-3.95559	-0.734042	0.331829	0.472451	0.90478	-0.430217	0.137019	-0.542359	-0.0176174	0.967745	-0.947882	-0.0156897	1.13133	0.722411
	CETP	0.0306998	1.72482	1.15745	1.14806	0.332159	-0.26205	-0.256477	-0.223291	0.198537	-0.87174	-1.4102	-1.0993	-1.11573	-1.64345	-1.28977	1.62728	1.20096	0.948379	0.7547	1.13286	-0.461579	1.61606	0.620184	0.514085	0.0328359	-0.943232	-0.480957	-0.806329	-1.16532	-1.00964
	CFB	2.60899	1.89521	1.27077	0.0204701	0.348133	1.24923	0.375724	-0.616888	0.11397	-1.31944	-1.15454	-0.873112	-0.633606	0.142567	-1.24204	0.264704	2.0277	0.0356782	0.0607722	0.464862	-1.49947	-0.0626361	0.0825467	0.479216	-0.659198	-0.94415	-0.178634	-0.862859	-0.655234	-0.738733
	CFD	-0.84591	-1.58751	-0.928332	-0.895489	-0.562578	-0.248884	-0.133463	-0.161955	0.185694	0.270941	1.20283	0.920464	1.02485	0.927071	1.29988	-2.13142	-1.12792	-1.32044	-0.625337	-1.04494	-0.0168596	-0.176759	-0.234784	-0.309832	0.331983	0.453657	0.734575	1.27568	1.73507	1.9897
	CFH	0.146502	-2.08964	-0.435183	-0.0135455	-1.59373	0.410325	1.07031	-0.0271795	0.986497	-0.411433	0.886853	-0.359329	-0.424133	0.620117	-1.46481	-1.03753	-0.14698	-0.831598	0.843734	-1.31933	-1.23181	-0.612581	1.29617	-0.262512	-0.0637277	1.13323	1.36866	1.25516	0.282945	2.02455
	CFHR4	-0.500899	-1.49485	0.462948	-0.60176	-1.97277	1.06908	-0.300936	-0.419549	-0.762929	0.154953	0.32942	-0.754173	0.938158	-0.773369	1.39151	-0.743524	-1.8046	-0.53281	-1.46106	-0.61283	0.642017	0.683772	1.18395	0.0366255	1.76809	0.0554644	0.952628	0.288513	1.57838	1.20053
	CFHR5	-1.88716	-0.707867	-0.0792825	0.191639	-0.539151	0.402441	-0.601317	-0.700501	-0.149303	-0.525461	-0.459636	0.149817	-0.463853	0.959962	0.321883	-1.32956	-1.40635	-1.54462	-0.636331	-0.167815	-0.381477	-0.153515	1.53129	-0.102143	0.900231	1.041	0.897213	1.05989	1.79386	2.58611
	CHL1	-1.10621	-0.527651	0.289488	2.15234	0.943002	0.223775	0.546345	1.53827	-0.362553	0.11311	-1.62171	-0.496641	-2.3042	-1.63684	-1.05122	-0.583668	0.424166	-0.112247	-0.467423	0.850477	0.933333	0.0482909	0.50897	-0.262352	1.8423	1.06801	0.322912	-0.192331	-0.287216	-0.792548
	CHST3	-0.175978	-1.10534	-0.398742	1.33401	-3.28096	-0.800076	0.475092	-0.20317	-0.249231	1.62975	0.76696	0.358297	0.055757	1.27675	-0.561137	-0.651433	-1.76243	-0.334486	-0.222951	-0.170302	0.618955	0.0418326	0.342812	-0.839636	0.645303	0.754044	0.813921	0.626303	1.57331	-0.55722
	CHST9	-3.04703	-0.921959	-0.705473	-0.173185	-0.395189	0.51774	0.206241	0.176625	0.286391	0.183272	0.666651	1.04691	0.574137	0.874398	1.48156	-2.45444	-1.45829	-0.430207	-0.688905	0.475522	-0.713603	0.489607	0.00221916	-0.357523	0.255854	0.5266	1.26558	0.512284	1.17302	0.63118
	CILP2	-0.904088	-0.441631	-0.116543	0.0728878	-0.375179	-0.272379	0.90336	1.11079	1.57481	1.78766	0.928183	-0.97319	-0.495734	-1.72993	-2.19917	-0.891515	0.265387	-0.838881	0.365916	0.0114329	-0.122383	0.0441899	-0.319813	0.233528	1.46427	0.978839	1.42519	-0.0579025	0.533239	-1.96135
	CLEC3B	-2.04814	-1.64888	-0.806592	0.795359	-1.03814	-0.727623	-0.585323	0.58128	-1.08319	-0.521434	1.0027	0.144286	0.739572	-0.032756	-0.21416	-1.67988	-0.242191	-0.490841	0.599968	0.381084	1.80642	0.405751	0.394741	0.53648	0.954211	-0.311059	0.192809	-0.706173	2.48008	1.12164
	CLU	0.475591	-1.35959	0.108961	1.24103	-0.211994	-0.554053	-0.184081	-1.1201	-0.648628	0.0191806	-0.0976339	2.03925	0.156325	0.564163	2.07993	-1.9821	-1.67001	0.343079	-0.914192	0.179693	0.436573	0.909152	0.570082	-0.400401	0.160025	-0.949641	-1.6708	0.621432	0.462306	1.39646
	CNDP1	-2.328	-1.75698	-1.40492	-0.386474	-0.472185	-0.247991	0.182424	0.139965	0.324286	0.34001	0.985113	0.865042	0.579495	1.06342	1.04449	-2.09743	-0.852625	-1.37952	-0.656023	-0.795171	-0.140931	0.286215	0.98312	0.563345	0.395607	0.665381	0.697553	0.953424	1.04619	1.40317
	CNTN1	-1.89084	-0.486722	-1.40322	0.2481	-0.169127	0.147021	-0.139156	0.281643	1.10379	0.785692	1.39589	-0.161714	0.974958	0.146155	0.538606	-1.76631	-1.32511	-1.27868	-0.00492869	-0.740556	0.218348	-0.486863	0.77563	0.444898	1.48234	1.29896	0.536957	-0.451444	1.7535	-1.82783
	COL6A1	-0.959565	0.0762809	-0.642983	0.190793	-0.429366	0.0652324	0.920901	1.03973	0.819173	0.639419	0.704072	-1.67062	-0.740649	-0.978665	-2.2608	-1.00271	-2.0126	0.0551939	0.713737	-0.744666	0.417939	-0.060657	-0.734622	0.55829	1.08287	1.77169	1.01168	0.625319	1.62386	-0.0782895
	COL6A3	-0.606904	-0.645444	-1.01912	-0.0325821	0.445573	-0.601031	0.652289	1.88983	0.405672	1.5437	0.656629	-0.966915	-0.992621	-2.31749	-2.12361	-0.59909	-0.0151228	0.0981498	-0.186498	0.681568	0.780984	0.872895	-0.810045	-0.176288	1.43477	1.61739	0.510063	0.331214	0.0983127	-0.926278
	COLEC10	0.883824	-0.33015	-0.201412	1.28229	0.561597	-0.584522	-0.701326	0.985197	-0.208738	-1.44395	0.209899	-1.45598	-0.937045	-1.35252	-1.72591	0.757369	1.63204	0.710183	1.23828	-0.239265	2.36949	1.36974	-0.77521	-0.043256	-0.295563	-0.37542	-1.10878	-0.045987	0.374176	-0.549064
	COMP	-0.86052	-0.729431	0.416918	-0.301752	0.181879	0.81513	1.50463	0.711739	0.892886	1.29445	-0.126822	-1.34098	-1.40733	-3.20024	-1.43963	0.00398702	-0.0782156	0.150723	-0.00726979	0.514881	1.05755	0.751842	-0.539948	-0.630824	1.27399	0.795583	-0.258203	0.921006	0.320783	-0.686817
	CP	1.80026	1.29271	1.24986	0.831871	0.619379	0.795697	0.265569	-0.226448	-0.295877	-1.6313	-0.916448	-0.744213	-0.325998	-0.636493	-0.417142	1.30138	0.916839	0.8209	0.941114	0.57731	0.145069	0.436444	0.79149	0.156382	-0.390087	-1.02681	-1.08412	-1.66715	-1.72764	-1.85255
	CPAMD8	0.269965	-0.0663991	0.0202603	0.382612	1.2558	-0.653062	0.187151	0.880933	0.0216275	-0.994467	-0.774672	-1.25778	-0.9054	-1.11257	-1.39046	1.64465	1.25047	1.00298	0.985027	1.26638	0.903961	0.149077	0.961365	0.532606	0.153471	0.336422	-0.336183	-1.62863	-0.483812	-2.6013
	CPN1	-0.336266	3.03436	0.987259	0.414416	-0.140736	1.36058	-0.174922	0.381088	0.147304	0.569419	-0.22584	-0.298768	-0.83188	-0.371471	-0.860234	1.69683	1.61187	0.571888	-0.223962	-0.138525	-1.74378	0.268385	-1.33358	-0.364133	-0.298716	0.130551	-1.08972	-0.498752	-1.60881	-0.633862
	CPQ	0.727009	-0.800084	-0.506939	0.379273	-0.170476	-1.36023	-0.0315341	-0.201837	0.924808	1.21649	0.562361	-1.29366	0.983158	-0.714287	-0.947744	1.26156	2.03502	-1.27556	0.660622	0.600549	0.930433	0.575775	-0.150415	-1.10206	1.43147	0.467658	0.320057	-1.59467	-1.35865	-1.5681
	CRISP3	-1.68893	0.243372	-0.318617	0.616207	-0.284698	-0.212994	-0.811058	-0.440928	-0.495714	1.06704	1.07261	1.56876	2.22599	1.704	0.994912	-0.503273	-0.754958	0.0336275	1.0853	0.364851	-1.588	-0.702744	-1.23674	-1.01483	-1.45543	-0.585603	-0.162876	-0.116804	0.152948	1.24458
	CRTAC1	0.381373	1.51392	1.44685	1.09886	0.725911	0.272913	1.49061	0.614882	-0.560551	-0.183076	-0.667312	-0.943821	-1.24899	-0.336688	-1.65853	0.714848	-0.314404	0.915036	0.416056	1.38872	0.612674	1.04234	0.165749	-0.142046	-0.199173	-1.25942	-1.64294	-0.950547	-0.625946	-2.06729
	CSF1R	0.290453	0.986327	1.51874	0.672139	0.336971	0.771702	0.976535	0.875671	-0.0492858	-0.896946	-1.24436	-1.23909	-1.31457	-0.958489	-1.1944	1.92093	1.01123	0.683448	0.915971	0.0518814	0.231608	0.309914	1.27116	-0.258154	-0.283997	-0.266827	-0.599326	-1.72629	-0.874054	-1.9189
	CST3	-1.18156	-2.1049	-0.240173	-0.409198	-1.54683	0.496559	0.0982477	0.19487	0.391754	1.03912	1.26009	-0.312201	-0.357276	-0.918093	-0.764629	-1.09806	-1.13952	-0.349127	0.0340027	-0.659516	0.371408	-0.198981	0.103355	-0.838129	1.17001	1.00271	0.518096	1.55765	2.28449	1.59583
	CST6	-0.798151	-0.58237	-1.44873	-0.160024	-2.02316	-0.218817	-1.51821	0.50328	0.571417	0.990866	0.175363	0.690276	0.0472498	0.851472	1.22025	-1.99099	-0.174862	-0.521773	-1.60995	0.230366	0.560965	-0.571208	-0.00821498	-0.270369	0.83898	0.518483	0.354173	0.859458	2.30581	1.17843
	CTSD	2.03217	0.878642	0.421006	0.81097	-0.783009	0.982231	0.0453998	0.33427	0.154575	-0.462906	-0.991552	-0.787797	-1.52296	-1.18622	-2.06141	2.20378	1.4413	0.767032	0.45286	0.0197793	0.577301	0.220993	0.479667	-0.157607	-0.0678489	-0.36044	-0.279446	-0.67677	-0.679391	-1.80463
	CYP4A11	-2.28478	-0.18662	-1.39697	-1.19764	-1.02533	0.504874	0.537859	0.405627	0.315447	1.22218	0.945832	0.850914	1.5004	0.873206	1.38635	-1.68781	-1.44914	-1.07637	-1.003	-0.620194	-0.1561	0.0544703	-0.374646	-0.0942574	0.110457	1.09887	0.339391	0.219434	1.06828	1.11926
	DAP3	-1.44819	-1.60963	-0.137529	-0.115609	-0.243108	0.283424	1.14587	-0.55289	0.66305	0.862955	-0.628804	1.1946	0.569688	0.69509	2.64537	-1.85212	-1.20288	-1.12058	-0.638577	0.158255	-0.568307	0.052296	-0.500886	-1.0411	0.355426	-0.17634	0.712736	-0.0906588	0.815106	1.77333
	DDR1	-1.95129	-0.270045	-0.506824	-0.41396	0.14265	0.591768	-0.257766	-0.164635	0.30774	0.280407	0.162642	0.630387	1.68227	1.52604	1.10194	-3.01435	-2.02811	-0.750793	-0.304808	-0.934587	-0.21169	0.489647	0.245665	0.0446672	0.376607	0.223745	0.616546	0.820518	0.18717	1.37845
	DNAAF2	-2.48854	0.172586	-0.178322	0.823478	0.0864428	-0.573611	-0.0145912	0.960326	0.374905	0.745495	-0.508555	-0.307007	0.654664	1.40372	0.728678	-2.52953	-0.680241	-1.68975	0.0158777	1.19556	-0.385551	0.17206	-0.303358	-1.38223	-0.472195	0.72562	0.45203	0.4006	1.25434	1.34711
	DNAH10	-1.92923	0.400919	-1.24443	-0.676111	1.26009	-0.830533	-0.257917	0.611192	0.201528	1.18345	0.636443	0.394377	-0.158798	0.100129	-0.135334	-0.731751	-0.952115	-1.07887	0.0806934	-0.716177	-0.183722	0.658215	-0.566698	-1.35665	1.2664	1.07304	0.870356	-0.108279	3.05226	-0.862486
	DPEP2	-0.19359	-0.0354195	-0.435789	1.33472	1.98195	-0.18882	0.31433	0.493573	0.341733	-0.781755	-1.36752	-0.945768	-0.219676	-1.0929	-2.23325	1.73663	0.233806	0.334137	1.00751	1.17559	1.69508	-0.192112	0.145083	0.988646	0.120457	-0.235437	-0.734182	-1.56184	-0.793136	-0.892062
	DPP4	0.0388121	-0.348862	-0.101756	0.58653	0.346426	0.0695072	0.760851	0.899094	0.718749	0.0268984	-0.33019	-1.5062	-1.64184	-1.96435	-2.9792	-0.0486054	-0.0292085	0.143096	0.718766	0.937403	0.676072	0.735309	1.03156	0.688764	1.16477	1.05408	-0.0196677	-0.391928	0.465581	-1.70046
	DTHD1	0.700156	0.460173	1.18497	0.866886	0.0523318	-0.891413	0.255521	0.406592	0.17489	-0.962624	-0.62798	-1.09401	-1.14186	-2.23439	-0.191615	0.687409	1.27206	1.51265	0.200664	2.41446	1.63752	-0.105853	-0.447067	-1.20363	-0.772931	0.0191176	-0.668119	0.129029	-1.16926	-0.463661
	EFEMP1	-0.461591	-1.0734	-0.528426	-0.45459	-1.74957	-0.1188	0.453211	2.29847	0.184207	-0.0676279	0.36052	0.0606705	0.184062	-0.104144	-0.841761	-1.91776	-1.52941	0.917059	-0.260764	1.02724	2.09588	1.18163	1.03294	0.607385	0.858546	-0.00273351	0.107244	-0.067848	-0.707221	-1.48343
	ENPP2	1.50046	1.23914	0.967154	0.769882	0.658769	0.57982	0.483805	0.419545	0.107895	-0.185082	-0.591909	-0.820083	-0.983005	-0.966926	-0.821763	1.79183	1.11019	0.994458	0.848185	0.556521	0.581344	0.172394	0.258472	-0.430962	-0.646717	-1.1446	-1.32542	-1.24117	-1.61207	-2.27017
	F10	0.908121	2.48379	0.267378	0.314035	0.542585	-1.28207	-1.15449	-0.65065	-1.73216	-1.72847	0.113621	0.0384221	-0.0818117	0.474777	0.849541	0.943892	0.516591	-0.0679148	-0.327553	0.536818	-0.308069	0.22308	0.0912544	-0.511773	-1.5952	-0.574595	-1.0008	0.431899	-0.192628	2.47238
	F11	0.881406	1.68335	0.544459	-0.332973	-0.685157	0.404789	-0.442879	-0.306145	0.159816	-1.95123	-1.00359	-0.0343807	-0.187685	0.16733	-0.385242	1.25425	2.67751	0.846358	0.86143	0.749409	0.0808127	0.25513	0.542912	0.265025	-0.791822	-1.68522	-1.60933	-0.195083	-1.6425	-0.120744
	F2	0.338073	0.0993494	-0.720556	-1.00686	0.819193	-0.613518	-1.52823	-0.828236	-1.32989	-0.969432	0.706746	1.20036	0.603548	1.25408	1.63615	2.18347	0.465844	1.30837	0.702374	0.0216701	-0.365615	-0.0131643	0.646887	0.0545493	-1.46156	-1.08	-1.89403	-0.357937	-0.281874	0.41023
	F5	2.0214	0.64949	-0.993173	1.01495	0.420532	-0.2363	-0.0380351	0.255482	-0.0513588	-1.21697	-0.190761	-0.738639	-1.05237	-0.848273	-1.70155	2.15094	1.34667	1.50075	-0.907646	1.35697	-0.11468	0.507449	0.173015	0.408006	0.429257	-0.789527	-1.47599	-0.138397	-1.01622	-0.725018
	F7	-1.18677	0.110929	-2.17287	-0.412131	0.785171	-1.22509	-0.4737	0.547233	0.369745	1.27514	0.583605	1.05689	1.05178	0.119993	0.771176	-1.13809	-0.779578	-0.902593	0.0637632	0.57033	-0.00338906	0.50151	1.31092	-0.697024	-0.0157501	1.06986	0.433902	0.0273062	1.16957	-2.81185
	F9	-1.04081	-0.99506	-0.045762	-0.471683	-1.02486	-0.268618	-0.175437	-0.431326	-0.434779	0.170396	0.782367	1.3017	1.47627	1.24492	1.3082	-1.57886	-1.79649	-0.511873	-1.24895	-0.55415	-0.844761	-0.472612	-0.399337	-0.382371	0.244922	0.493123	0.568117	1.85063	1.53031	1.70679
	FANCL	-1.55572	-2.55035	-0.481295	0.587003	0.319099	-0.0253102	-0.640151	1.06526	0.261968	0.0746095	-0.313122	-0.344104	0.279777	0.288368	-0.644671	0.944514	-2.65709	-0.684063	0.174886	0.687153	0.224571	-0.132408	0.214828	0.870022	0.112962	0.7063	1.22212	-0.180555	2.46366	-0.288258
	FBLN1	-0.0267088	-0.687636	-1.13327	0.00833169	-1.29151	-1.47235	0.232572	0.119611	0.89801	1.91798	2.25238	0.606478	1.0619	0.341854	0.796322	-0.572398	-0.967336	-1.47806	-1.645	-0.37742	-0.217485	-0.497729	-1.61392	-0.322271	0.222926	0.683026	0.469473	0.868201	1.11083	0.713193
	FBLN5	-2.14332	0.317946	-0.399329	-0.907496	0.080434	-0.581366	-0.121844	0.108291	-1.81232	-0.319937	0.405136	0.832507	0.986947	1.02778	0.181466	-2.32967	-1.64254	0.0118476	-0.0246921	-0.320926	-0.0142849	0.0591612	-0.108108	1.13977	1.04729	1.08075	0.641664	0.625318	-0.0629226	2.24245
	FBXO3	0.769476	0.140924	-0.351457	0.290565	-0.482264	-0.796028	0.131118	-0.688158	0.566624	-1.88553	-0.66116	0.0019873	-0.0228322	-0.656765	-1.88408	1.21239	0.45625	2.03494	0.539893	1.03329	0.884307	0.052953	0.870482	1.28992	0.889498	0.372622	0.0694741	-0.24209	-1.51956	-2.41678
	FCGBP	-0.618365	0.891639	-0.582857	0.0376213	-0.476116	0.0539482	1.12653	0.596852	0.0651928	1.44444	1.67908	1.16687	1.10342	0.796869	1.37751	-1.0917	-0.967088	-1.80206	-1.67395	-0.961578	-1.44907	-1.57936	-0.170395	-0.531992	-0.683063	-0.0209056	0.9538	1.06093	-0.0504968	0.304285
	FCGR3A	-0.943959	-1.22124	0.200349	-1.31481	0.276925	1.0475	1.12636	0.704507	-0.453325	0.902749	0.186269	2.01177	1.35272	1.37597	0.479672	-1.63679	-0.726649	-1.10554	-0.64131	-1.81588	-0.868664	-0.605952	0.790984	-1.23294	0.0593416	-0.0841235	0.872901	-0.421843	0.644528	1.04048
	FCN2	1.23766	-0.242848	1.33032	0.335072	0.137886	0.750966	0.631691	-0.304472	0.156696	0.127741	-1.41698	-0.467373	-1.30274	-1.32116	-2.55952	-0.187356	0.662616	1.36785	1.11394	1.15051	-0.103554	1.14157	1.15743	-0.344413	0.907307	-0.835635	-1.59367	-0.180205	-1.17747	-0.171853
	FCN3	1.55244	0.69342	0.941655	0.40955	-0.418367	0.287497	-0.156781	0.549453	-0.0731477	-0.131505	-0.965082	-1.02273	-1.62077	-1.11154	-2.7636	2.00908	1.18948	-0.0523521	0.288825	0.978231	0.308993	1.176	1.08047	0.0123372	-0.151773	-1.48181	-0.360532	-0.405114	-0.496718	-0.265614
	FETUB	1.51138	-0.408642	-1.09286	0.906423	-0.0164758	-0.12675	0.33667	-0.0990456	0.552866	-0.283871	-0.223376	-0.434939	-0.435561	-0.527226	0.443214	0.369739	-0.730849	-0.220422	0.991809	-0.74224	1.7397	1.49954	1.64382	0.0568448	0.561356	0.367702	0.0741751	-1.61796	-0.949553	-3.14547
	FGFR4	0.464213	-0.310464	0.48092	-0.514911	-0.389294	-0.468607	0.383723	0.373578	0.987548	-1.15766	0.226162	0.624598	1.13137	0.788414	0.779104	0.86169	0.108758	0.341911	-0.302589	-1.14162	-3.6413	-0.377236	0.0892294	-1.31088	0.453691	-1.32792	0.810607	0.797571	-0.340563	1.57995
	FGL1	2.21824	0.580402	0.517838	-0.733214	-0.0634908	0.332459	-1.23885	-1.72968	-1.66563	-0.716826	-0.183958	0.215501	0.477396	0.0182602	0.247798	1.79494	1.71376	0.258894	0.0463356	-0.68779	0.754745	-0.061545	1.00849	0.495336	0.153406	-2.36513	-0.43043	-0.0197654	0.186323	-1.12383
	FN1	-2.05652	-0.840121	-0.576549	0.219374	-0.902593	-1.22396	1.09279	0.474076	-1.28422	-1.5828	0.106099	1.10003	-0.887739	0.984794	1.83324	-0.214275	-0.960923	0.669123	0.0996712	-0.0130953	-0.308955	0.272128	-0.510154	2.19236	0.363792	0.997049	0.270004	1.45156	-0.695587	-0.0686006
	FRMPD4	0.580018	0.0213718	0.985755	1.27405	0.579854	0.708878	-0.613559	0.319531	-0.283618	0.0993747	1.25913	-0.486284	1.22228	0.726666	0.220029	-0.951247	-3.55972	-0.106954	-1.50877	0.0213971	0.855684	-0.340083	0.532798	0.638725	-0.669748	0.196833	-1.05891	-0.810397	-0.948235	1.09514
	GALNT12	-0.323811	-1.42499	0.686548	-0.0267681	-2.82161	-1.77239	0.198202	1.44471	0.102053	-1.11562	-0.634902	-0.33771	0.628585	0.274788	0.503908	0.321383	0.32165	1.66879	-0.789972	0.675517	0.383155	1.40815	0.238064	-0.179605	0.770325	0.392613	1.35673	-0.167184	-1.65656	-0.124061
	GANAB	-0.827134	-0.73603	-1.00194	-1.10166	0.180818	-2.20237	0.746178	1.89591	0.575062	1.29353	0.127505	0.145178	-0.153957	-1.56048	-0.554308	1.01391	-1.01435	0.770243	0.41575	1.13918	-0.426856	-1.48838	0.544951	0.0335273	1.6744	0.961388	0.443485	0.207408	0.263419	-1.36439
	GAPDH	-1.39297	-0.143385	-0.0829165	-0.286992	-0.378273	-0.366749	-1.28678	-0.250752	-0.808336	1.19799	0.319455	-0.280468	0.703571	0.0742322	0.275364	-0.0525204	-0.668966	-0.679183	-1.12966	-0.505096	-1.4016	-1.4267	0.36519	0.797424	0.433043	0.875701	1.16072	2.52306	-0.260343	2.67593
	GAREM1	0.897974	0.274447	0.586104	0.892203	-0.19108	0.567719	-0.0757606	-0.223008	-0.764128	0.656593	0.867332	-0.234129	0.452832	0.438037	-0.325892	0.508769	-4.58368	-0.202219	-0.0786989	-0.20712	0.838255	0.546471	-0.0740524	0.157922	-0.497852	-0.473531	-0.821564	-0.487492	0.421386	1.13416
	GP1BA	-1.12652	-1.92284	-1.35638	-1.35293	-1.42191	0.0632391	-0.974684	0.459357	-0.437818	-1.21548	0.493253	-1.17626	-0.564517	0.0955521	-0.113892	0.431305	0.180617	-0.470044	1.59135	0.472313	1.39414	0.102321	-0.549434	0.94803	1.2597	0.754465	0.957007	0.565567	1.98221	0.932283
	GPLD1	-1.70926	-1.08157	-1.46738	-1.02855	-0.470286	-1.03739	-0.706315	0.155465	0.220114	-0.0226161	0.515688	0.460708	0.533365	1.4109	1.06453	-0.882829	-1.35891	-0.590246	-0.622973	-0.407606	-0.957784	-0.104233	-0.05969	0.0593946	0.531646	1.05069	1.17389	1.43302	1.77386	2.12437
	GPX3	-1.41334	0.480604	-0.643385	0.391981	0.579228	-0.806885	-1.10543	0.44118	-1.11028	-1.37965	-0.789137	0.00355916	1.08139	1.36016	1.89031	-0.993325	0.0715593	-0.606284	-0.132681	0.184457	-1.83101	0.770569	0.699661	0.6004	-0.802401	-0.0767068	-0.547365	0.350877	0.766452	2.5655
	GSN	-2.39782	-1.40957	-1.17366	0.0886207	-1.34418	-0.885189	0.539592	-0.0503435	0.120309	0.782425	0.577184	0.158692	0.552427	0.0986519	0.693613	-1.52288	-0.786463	-0.772863	-1.04517	0.221907	0.504015	0.621917	0.276554	-0.742868	0.479319	0.454796	0.879365	1.20014	1.73549	2.14599
	GSR	-0.339839	0.775431	0.952832	-0.0695824	1.14454	0.102113	0.323411	0.0782586	0.248831	-0.733684	-2.6104	-2.38316	-1.02904	-1.47346	-1.31924	0.308034	1.37434	0.523441	0.753034	0.394346	-0.18639	0.616672	1.93794	0.613666	-0.0248762	-0.209688	0.296441	-0.585474	0.867543	-0.346053
	H6PD	-0.336209	1.4195	1.36059	0.705896	-0.260015	0.603498	-0.186591	-0.324062	0.286238	0.521236	-0.22645	-0.718282	-1.52823	-0.624357	-1.90059	-1.25878	1.49836	0.158189	-0.314407	0.326555	-1.66887	-1.08356	-0.585232	2.19975	1.46094	-0.460238	-0.673915	1.27763	0.211083	0.120329
	HBA1	-1.7567	-0.826287	-1.09604	-0.700207	-0.956051	-1.14595	-0.92505	0.500233	-0.266129	0.104061	0.21352	-0.558864	0.497494	0.148696	0.00148054	0.610914	0.1108	-0.175763	-0.69462	-0.0518216	-0.664495	-0.639089	-0.177625	0.122421	0.492239	0.719677	0.527711	2.74628	0.747197	3.09195
	HBB	-2.01761	-0.764739	-1.11643	-1.09677	-1.55829	-0.991127	-0.896907	0.698573	0.0576143	0.38195	0.321765	-0.454328	0.565241	0.155537	0.0365288	0.407257	-0.160196	-0.041189	-0.544486	-0.244791	-0.450527	-0.583989	0.0108876	0.311163	0.594248	0.646917	0.65182	2.35696	0.742622	2.98229
	HBD	-1.2769	-1.13068	-0.938221	-0.545901	-0.81608	-1.02032	-0.858774	0.639222	-0.192105	-0.0691292	-0.811588	-1.008	-0.561508	-0.25238	-0.320931	0.93551	0.456336	0.484926	-0.564118	0.171667	-0.370653	-0.954931	0.979093	0.443585	0.735513	0.919871	0.214609	2.37587	0.193582	3.14243
	HBG1	1.7052	2.05301	0.796485	-0.324063	-0.570869	-1.00119	0.283964	0.0433671	-0.187563	-0.709709	-1.09197	-0.182587	0.738864	-0.562567	-0.879166	1.82248	1.55092	-0.162062	-0.579079	-1.51236	-1.24498	-0.98099	0.84589	-1.14979	-0.757395	-0.511869	-0.0897682	0.526138	0.35544	1.77622
	HBG2	2.1042	2.28311	0.836579	0.441898	-0.363806	-1.08929	0.538793	0.713326	-0.0308672	-0.141549	-1.31891	-0.828589	0.218975	-0.499898	-0.792681	2.37109	0.871291	-0.165584	-0.528619	-0.579459	-0.846172	-0.758818	0.1999	-0.779279	-1.01263	-0.285796	-0.676639	0.244189	-1.362	1.23724
	HGFAC	-0.0805472	1.39657	1.23196	0.797293	0.419706	-0.444686	-0.367992	0.390381	-1.49791	-1.04884	0.276079	-0.409835	-0.802966	-1.09785	-1.01882	1.55353	-0.223815	1.36106	0.833981	2.09206	0.341364	1.42691	0.742885	-0.561968	-0.243058	-0.399309	-1.62305	-0.496186	-1.25119	-1.29575
	HLA-A	-0.350963	0.78867	-0.568064	-1.23914	-0.997702	0.668327	-0.260883	-0.87974	-0.0317115	-0.648388	-1.06798	-1.36994	-1.37572	-0.964068	0.568236	1.78435	2.27698	-0.0948915	0.960958	1.35224	0.142092	1.00586	0.464883	0.292395	0.0438688	1.69937	0.338577	-0.876406	-0.154742	-1.50645
	HP	0.56111	0.0978789	-0.0182569	-0.536542	0.57899	-0.611102	0.0331498	-0.416374	0.254834	-0.248996	0.481666	1.45944	1.52799	1.66382	0.972839	-0.609919	0.628764	-0.957326	-1.2353	-1.29241	-2.61872	-0.705482	-1.37359	-0.00897663	-0.554088	-0.7885	0.115855	1.06073	0.742874	1.79564
	HP1BP3	-3.45301	-0.479996	0.591531	0.0496047	-0.187052	-0.771206	1.10059	1.01623	0.386307	0.7385	-0.0516242	-0.0406802	0.615884	1.47401	0.419111	-2.15883	-0.656738	-1.36486	-0.42861	0.650367	-0.8748	-0.169592	0.403281	-0.342506	0.514842	0.812656	0.216127	0.269842	0.731821	0.98879
	HPR	-0.895453	0.925256	-0.551543	-1.63762	1.24093	-0.676226	-0.694208	-1.03011	-0.474214	-0.809918	-0.867137	-0.355188	-0.0534344	1.48892	0.738927	0.584257	0.676377	0.674913	-1.28974	-0.930709	-1.28633	-0.141411	-0.566966	0.0885724	-0.419039	0.407709	0.35575	1.14059	1.83065	2.52639
	HPX	0.114911	-0.012521	-0.398157	-0.990671	-0.462867	-1.97557	-0.574345	-0.452409	-0.779247	0.0755733	1.49773	2.04618	2.2227	2.66055	1.20988	-0.369028	0.405845	0.0698069	-0.475993	-0.51148	-0.8687	-0.424926	-0.353145	0.08641	-0.723168	-0.949862	0.199058	-0.456618	-0.146388	0.336453
	HSPA5	0.892004	0.872708	-0.0515979	0.573118	0.882334	-0.41603	-0.650894	0.191782	-0.298773	-0.154542	-0.864579	-0.90566	-1.69086	-1.88815	-0.922671	0.805116	1.55126	0.561576	0.662286	0.906646	2.00148	0.889258	-0.0807421	0.695034	-0.800044	0.887691	-0.127252	-0.0412269	-2.14442	-1.33486
	HSPG2	-1.46756	-1.10302	-1.30887	-0.850602	-0.0866667	-0.413419	0.986685	-0.317486	-0.0991388	-0.972469	0.453933	2.25388	-0.485313	0.0777565	-0.0958956	-1.05529	-1.45244	-0.153306	-0.83951	0.300867	2.27698	0.446769	-0.195637	-0.00951628	1.21972	1.28513	1.87933	0.326971	-0.410624	-0.191256
	HYDIN	0.823094	0.159777	0.722654	0.715008	-0.104422	-0.464334	-0.225321	0.357781	0.804816	-0.632808	-0.834546	-1.47371	-1.58425	-1.01547	-2.13266	1.00452	1.66061	1.76589	1.07597	0.862333	0.1198	0.585157	0.941328	-0.029895	0.550534	0.25229	-0.12252	-0.591414	-1.62779	-1.56242
	ICAM1	1.35531	1.13992	1.36019	0.850768	1.07665	0.46778	0.249312	0.523402	0.149336	-1.35607	-0.849214	-1.2769	-1.13621	-1.47238	-2.22934	1.30574	0.893822	0.567947	1.30092	0.572663	0.471438	-0.190178	0.615172	-0.572806	-0.569527	-0.469754	0.0621777	-1.04253	-0.239016	-1.55863
	ICAM2	0.581932	0.591476	-0.00117384	1.70135	0.745882	-0.229255	0.837487	0.988334	-1.14529	0.246792	-1.26217	-1.57605	-0.737383	-1.09768	-1.54724	0.028708	-1.14748	0.515696	1.86995	0.834133	0.99432	1.30291	0.477435	0.854372	-0.051421	-0.0393956	-0.168584	-0.521502	-1.22858	-1.81757
	ICAM3	1.93966	0.241106	0.915298	1.79105	0.90369	0.169241	0.409848	-0.418416	-0.112142	-0.735026	-0.573238	-1.6072	-1.66543	-1.77169	-0.178728	1.2829	0.916076	0.558948	0.994227	0.115331	0.706102	0.726815	0.448885	-0.13099	-0.501155	-0.83797	-0.259317	-1.69228	-0.0209931	-1.61462
	ICOSLG	0.497709	0.662869	0.461614	0.0189501	0.885922	-1.44473	0.305737	1.39715	0.593645	0.197122	-0.891358	-1.36241	-1.48976	-1.62577	-2.42351	1.25679	-0.305908	0.671719	0.777332	0.613959	1.76932	0.333043	-0.334466	0.449794	0.363578	0.42657	0.124287	-0.00643724	-0.0768822	-1.8459
	IFT43	0.162084	0.082899	0.477673	-1.05005	-2.16313	-0.454817	0.115725	0.440779	0.480678	-1.59883	-0.604469	1.40989	-0.925401	0.732153	0.0298545	-0.734386	-0.291609	0.896183	-1.03628	0.875556	1.91858	-0.0357525	0.647263	1.23232	0.132949	2.16788	0.00453014	-1.1412	-1.40168	-0.369384
	IGF1	-1.56359	-1.21224	-1.13728	-0.512455	-0.754873	-0.365428	-0.140102	0.303599	0.673324	1.18415	1.5679	1.14481	0.879002	0.910881	0.768107	-2.07812	-1.18804	-1.26909	-0.719428	-1.21388	-0.177665	-0.52325	-0.294798	-0.218815	0.80795	0.636801	1.18774	1.1839	1.1155	1.00539
	IGFALS	-1.53678	-1.00667	-0.913543	-0.422018	-0.306929	-0.34608	-0.000138034	0.444613	0.560899	1.12239	1.26342	1.04374	1.17907	1.13257	0.901953	-2.13352	-1.59636	-1.48316	-1.05598	-1.03748	-0.264499	-0.62416	-0.374011	-0.0932344	0.61324	0.826199	0.931869	0.983361	1.26849	0.922754
	IGFBP2	1.53867	0.229545	1.3811	0.0471932	-0.180931	0.396154	-0.910974	0.28643	-0.358798	-0.644867	-1.08587	-0.770247	-1.58559	-1.18959	-1.16757	1.7632	1.6093	1.56612	0.0825161	1.63928	0.835256	1.00444	-0.42723	0.320452	-0.0984141	-0.957349	-0.390167	-1.01772	-1.25325	-0.66109
	IGFBP3	-1.58524	-1.26439	-0.877795	-0.210594	-0.319526	-0.450888	0.0316921	0.554503	0.605374	1.31477	0.85123	1.00741	0.900153	1.01189	0.895152	-2.43052	-1.52563	-1.22447	-1.12104	-0.67826	0.00101713	-0.437421	-0.624701	-0.217689	0.710022	0.687012	0.897339	1.19089	1.30067	1.00905
	IGFBP6	-0.560163	-1.22334	-1.13517	-0.506056	-1.59586	-0.816479	-0.37959	-0.379317	-0.278729	-0.376863	1.01756	0.839296	1.3754	1.25747	0.696944	-0.77101	-0.845707	-1.38365	-1.28013	-0.32926	0.479415	-0.200515	-0.791325	-0.032215	0.150157	0.858735	0.897306	1.44692	1.59815	2.26802
	IGHA1	-1.86474	-0.631941	0.0542894	-0.187875	-0.794695	0.434844	0.393038	-0.447233	0.0841722	0.688783	0.201209	0.756	0.15293	1.3083	0.618497	-3.219	-1.9386	-0.35328	0.0226436	0.622911	0.894869	0.332132	-1.37434	0.310116	0.548003	-0.273752	1.17124	0.494435	1.30165	0.69539
	IGHA2	-2.59316	-1.10088	0.32936	-1.96836	-1.29562	0.198504	-0.671809	-0.370386	-0.157103	0.845486	0.395273	0.87056	0.675043	2.45346	0.996683	-1.47671	-0.339061	-0.596254	-0.244932	-0.269497	-0.388624	0.0761451	-0.0221121	1.10943	0.488771	0.74136	1.00227	0.183298	0.474593	0.654275
	IGHD	-0.919407	0.782643	0.569647	0.69837	0.135272	1.00762	0.522725	-0.894478	-0.473035	-0.112056	-1.24491	-0.201283	-1.49049	-0.366916	-0.88878	-0.039637	1.1559	0.916624	2.05806	0.628424	1.98441	0.896626	0.191986	-0.305046	0.524574	-0.71011	-1.81509	-0.371947	-2.18043	-0.0592808
	IGHG1	-2.05906	-1.12019	-0.440121	-0.786819	0.124784	1.03145	-0.0718689	-0.476546	-0.103955	0.512052	1.14089	1.28271	1.26471	1.28053	1.38083	-2.58279	-1.64185	-0.744551	-0.0859092	-0.715116	0.243961	1.14232	0.290763	-0.662777	0.267235	-0.28392	0.927684	-0.12418	0.231595	0.778134
	IGHG2	-1.83026	-0.673223	-1.02114	-0.4561	-2.13898	0.383219	0.243994	0.064916	0.0490214	1.20805	0.809991	0.868802	1.23185	0.969039	1.52536	-1.75391	-1.81245	-0.606727	-0.986508	-0.75461	0.00229096	-0.0118977	0.240205	-0.0713781	0.312165	0.771561	0.546387	0.545319	0.916288	1.42874
	IGHG3	-0.738065	-0.959604	-0.200282	-0.515237	-0.235148	0.710437	0.55347	-0.239428	0.0464772	1.16956	0.436009	0.872005	0.640367	0.736347	1.33262	-2.52078	-3.11662	-0.350868	-0.164756	-0.728855	1.62945	0.81723	0.314682	-0.0771474	0.968951	-0.096753	0.319706	-0.203379	-0.873768	0.47339
	IGHG4	-1.52447	-1.35969	-0.510208	-1.46288	-2.5626	-0.0804279	0.0639278	-0.761089	-0.388787	1.4547	0.674528	0.265654	-0.0588015	0.12168	0.763699	-0.733573	-1.17353	-0.500435	-0.38441	-0.187682	1.00258	0.552726	-0.179706	0.50505	0.464277	1.24961	1.82104	1.18331	1.54808	0.19744
	IGHM	-0.406972	-0.26251	0.364862	0.325871	1.01512	0.666126	0.573662	-0.345328	0.953658	0.979391	0.813032	0.76968	0.862502	1.01831	1.93058	-3.02118	-2.08721	-0.274141	-0.400227	-0.618878	-0.789461	-0.0667148	-1.64554	-0.033592	-0.200107	-0.947325	-0.059931	0.249813	-0.0870572	0.723572
	IGHV1-18	3.40887	1.55634	1.34346	0.635051	0.798515	0.341107	-0.493998	-0.836582	-0.785675	-0.674436	0.384213	-0.586139	-0.053122	-0.652701	-0.0431588	1.05252	0.708327	0.686974	0.592665	-0.388635	0.534836	-0.321816	-0.589548	-0.673563	-1.20375	-0.71777	-0.717347	-1.42886	-0.898858	-0.976915
	IGHV1-2	2.26534	0.903035	1.46995	0.658699	0.0762323	-0.544879	-1.16394	-1.27288	-1.59711	-1.03946	-0.404346	0.110178	-0.167891	-0.381284	-0.569322	1.33206	1.93275	1.31932	0.741044	0.366643	0.808067	-0.550051	0.752465	-0.173477	-0.934596	-0.34074	-0.667352	-0.831891	-1.22883	-0.867744
	IGHV1-24	2.09686	1.90746	1.74452	-0.531062	0.664128	0.641062	-0.0082025	-0.907647	-0.251484	-0.557922	-1.19773	-0.55731	-0.0637519	-0.796198	-1.05521	0.780501	1.56893	1.38247	0.918307	-2.16098	-0.289365	-0.674121	-0.583409	-0.135776	-0.130344	-0.670022	0.407562	-0.722373	-0.0844969	-0.7344
	IGHV1-3	3.1504	1.86883	0.358162	0.449157	0.579456	1.00498	-0.55537	-0.693082	-0.801026	0.295527	0.218885	0.130055	0.435374	0.168703	0.19367	1.34781	0.314299	0.553118	0.441726	0.121933	-0.786886	-0.616099	-1.4272	-0.835592	-1.24973	-0.431369	-0.58071	-0.755587	-1.30144	-1.598
	IGHV1-46	2.36458	0.675765	1.48657	0.823814	0.298985	-0.0685245	-0.0303823	-1.22616	-1.22086	-1.10505	-0.0659005	0.0145685	-0.086954	0.111147	0.525306	1.2833	1.37454	2.02582	0.193119	-0.288328	-0.884205	-0.485559	-0.317514	0.413986	-1.02886	-1.88616	-0.370177	-0.581308	-1.43048	-0.515079
	IGHV1-69	1.84216	1.52259	1.69096	0.796269	0.077813	-0.499856	-1.87185	-0.829534	-2.12063	-0.469093	0.106196	-0.342113	0.102611	-0.508206	-0.70765	0.77858	0.74862	1.00558	0.494637	-0.20329	1.19205	1.67653	-0.360415	-0.805157	-0.497126	-0.232974	-0.158964	-1.46993	-0.0838592	-0.873945
	IGHV1-69D	1.9317	3.03768	0.406097	-0.957778	0.710086	0.654124	-0.397153	-1.61136	-1.02982	0.332136	-1.08014	-0.948069	-0.767289	-0.715476	-1.13381	1.17863	0.870201	0.592485	0.587211	-1.04006	0.858588	0.0474789	0.419557	-0.606176	-0.678352	0.40405	-0.108327	-0.897673	-0.0170196	-0.0415223
	IGHV1-8	4.12329	1.01577	0.152267	0.586819	-0.670536	0.114436	-0.835128	-0.263802	0.170228	0.793627	-1.1743	-0.253303	0.374528	-0.489561	-0.144132	0.916403	0.193571	0.743238	0.374404	-0.779931	0.127126	-0.945196	0.00420897	-1.58585	-0.932108	-0.375079	0.34459	-0.15472	-0.925513	-0.505345
	IGHV3-13	0.77358	-0.0127616	1.18516	-0.474584	-1.70421	-0.887312	0.277614	0.0245505	-0.793129	0.0527033	-0.129998	0.503377	0.226054	0.233193	0.966477	-1.80268	-2.42435	-1.58576	-0.54662	1.56412	0.564074	1.50257	0.965974	0.462422	0.145971	-0.326873	-0.11975	0.921868	-0.977167	1.41548
	IGHV3-15	1.41441	0.433772	1.38255	0.900257	1.36436	1.41342	-0.607865	-0.537394	-0.08843	0.718189	1.26125	0.67186	0.999951	0.346108	1.38725	-1.60631	-2.4602	-0.345698	-0.645964	-0.92289	-0.347555	-0.00479646	-1.12165	-0.671843	-0.841957	-0.350503	-0.806565	-0.761657	-0.804762	0.632659
	IGHV3-23	2.66157	1.74809	1.23862	0.825867	0.72777	-0.274355	-0.171384	-0.299547	-0.582021	-0.361562	-0.701356	-0.413795	0.218679	-0.588798	-0.0537821	2.95139	0.127962	0.715421	-0.248172	-0.273143	-0.681404	-0.816774	-1.07651	-0.0856637	-0.743388	-0.480109	-0.855505	-0.691639	-0.715715	-1.10074
	IGHV3-30	2.26772	1.7485	0.515947	0.547109	0.484668	0.293847	-0.634623	-1.31627	-0.525851	0.237938	-0.153937	0.615461	1.195	0.570519	1.46244	1.22464	-0.898651	0.752485	-0.466847	-0.40527	0.434819	-0.335764	-2.05967	-1.56771	-0.735452	-0.134693	-0.688954	-1.49265	-0.778926	-0.155831
	IGHV3-38	-1.67748	-0.557972	-1.22154	-0.481916	0.189239	0.391149	-0.050296	-0.14448	-0.0659696	0.866589	1.4236	0.930698	1.44028	1.31395	1.80882	-1.97245	-2.09619	-0.885858	-0.617047	-0.737556	-0.567576	0.233668	-0.50443	-0.120823	0.209394	-0.0180625	0.716286	0.199712	0.295381	1.70089
	IGHV3-38-3	-1.45157	-1.64154	-0.361915	-0.280282	0.049594	1.03407	0.424565	-0.196651	0.140864	0.78226	0.235961	1.6168	1.14992	0.537475	2.58221	-1.29933	-1.00589	-0.569969	-0.829465	-1.61206	-0.448244	0.38458	-1.00123	-0.776647	0.517397	-0.231521	0.541732	0.0811984	-0.162188	1.7899
	IGHV3-64	0.342241	-0.0168524	-0.403945	-0.220335	1.09727	0.674158	-0.366138	0.414162	-0.446015	-1.10174	1.76112	0.605161	1.88006	1.56336	2.22291	-0.489442	-0.953139	-1.20578	-1.06873	-0.765534	-0.177995	0.791903	-0.865572	-0.0614407	-1.09237	0.012786	-0.289008	-1.94447	0.793637	-0.690252
	IGHV3-64D	-1.44686	-0.194242	-0.0110716	-0.105782	1.471	0.221671	0.493658	-0.834688	-0.396962	0.864545	1.35475	0.713435	1.47153	1.02193	2.19175	-1.67275	-2.10086	-0.438335	-0.822349	-1.09628	0.247671	-0.0763694	-0.812382	-0.30935	-0.38988	0.390542	0.472891	-1.15118	-0.248298	1.19226
	IGHV3-7	0.843609	0.417277	0.956957	0.99632	-0.357976	0.924889	-0.0135961	-0.422565	-0.612155	1.53029	1.05124	1.44572	1.42502	0.922871	1.45221	-0.834792	-0.85961	0.421519	-1.12385	-1.34447	0.0411132	-0.612448	-2.06967	-1.27458	-1.30906	-0.892636	-0.671782	-0.627092	-0.266259	0.863501
	IGHV3-72	0.59981	0.310605	0.205983	0.0600285	-0.623986	0.695544	-0.0419793	-0.497197	0.328074	0.643708	1.0198	1.09084	0.71392	0.594982	2.98349	-1.36367	-2.25607	-0.238106	-1.39863	0.487544	0.412313	-0.238314	0.00883599	-0.853704	-1.15346	-1.04732	-0.352518	-0.744837	-0.764316	1.41864
	IGHV3-73	2.67436	1.93302	0.479077	0.902986	-0.18966	1.63638	-0.378789	-0.823312	-0.704681	-0.713996	0.473177	0.449222	-0.379347	0.444672	1.32311	-0.0479116	-0.581125	1.2004	-0.620583	0.0246045	-0.159671	-0.157718	-0.380481	-1.51562	-1.47449	-0.262459	-1.48215	-0.5863	-1.24079	0.15808
	IGHV3-74	3.02355	2.04977	1.42691	0.685561	-1.06314	0.286807	-0.10524	-0.404707	-0.819244	-0.166302	-0.62942	0.618633	0.103357	-0.0980137	0.638191	1.00269	-0.714873	0.629225	-0.812683	0.248865	0.353515	0.112717	-0.775988	-0.779827	-0.803023	-0.777415	-0.609072	-0.505993	-2.23272	0.117873
	IGHV4-28	-2.48342	0.302984	0.407133	-1.16363	-0.77114	0.815304	-0.400745	-1.5229	-0.372124	-0.642403	0.710798	1.19369	1.43061	0.999976	1.13294	-1.5839	-0.927327	-0.693325	-0.554306	1.40276	1.23223	0.747877	0.663622	0.176322	0.269206	0.535768	0.823159	-0.246687	-1.37369	-0.108781
	IGHV4-34	2.71637	1.56227	1.39087	0.884968	0.143522	0.149028	-0.683471	-1.27282	-1.31452	-1.12272	-0.0501344	-0.521492	-0.342063	-0.33468	-0.333497	1.58512	1.40725	1.30845	0.670007	0.199972	0.127045	-0.499444	-0.287053	-0.443982	-1.09012	-0.62404	-0.735602	-1.00991	-1.0987	-0.380612
	IGHV4-38-2	2.30446	1.68478	1.82256	0.312358	-0.456122	0.637454	-0.0970255	-1.25554	-0.688502	-0.564158	-0.265349	-0.129133	0.0798791	-0.0703828	0.354348	1.53125	1.31072	1.07799	-0.454753	0.161629	-0.351271	0.57925	-0.966601	-1.69124	-0.37547	-1.28942	-0.879852	-0.96827	-1.40912	0.0555255
	IGHV4-4	2.66033	1.35897	0.730854	0.92577	0.492629	0.199498	0.311765	-0.518042	-0.0696856	0.932312	1.25004	0.575019	0.238133	-0.480991	-0.138571	1.27825	-1.29078	0.642885	-0.218904	0.0954838	-0.730849	0.0635727	-0.424868	-1.97143	-0.461088	-0.973043	-0.919917	-2.04036	-1.12389	-0.3931
	IGHV5-51	2.40783	1.68135	1.08032	0.688436	0.949352	0.0335304	-0.453357	-1.18269	-1.56739	-0.836962	-0.334022	-0.622387	-0.744273	-0.652998	-0.24769	1.55736	1.10422	1.34026	0.538339	0.441756	0.336471	0.344111	0.182256	-0.925483	-0.902803	-0.760098	-0.101741	-1.18275	-0.682989	-1.48797
	IGKC	-2.36863	-0.436231	-1.30716	-0.468158	-0.296793	0.627792	0.303126	-0.490401	-0.398544	0.581951	0.632321	0.88502	0.903613	1.4425	1.49766	-2.42085	-1.64554	-0.683874	-0.771168	-0.46326	0.417593	0.67113	-0.113257	-0.461969	0.381305	0.588563	0.734615	0.504866	0.668267	1.48551
	IGKV1-16	1.35656	1.97029	1.94571	0.0284018	-0.00183184	1.31839	-0.0219243	-1.38076	-0.509876	-1.66038	0.598354	0.0895329	1.01389	-0.130587	1.1013	0.542139	0.40879	0.936307	-0.1553	-1.04299	0.750657	-0.321565	-1.01559	-0.628588	-1.72394	-0.576217	0.0895631	-1.01655	-0.541149	-1.42264
	IGKV1-17	2.43154	1.41816	-0.950193	-0.112804	0.0813531	0.902354	0.138439	-0.0629287	-0.044397	0.569022	1.3155	1.20341	0.849293	0.628961	1.35616	-0.0121276	-1.958	-0.0113989	-1.22258	-1.16162	-0.0327074	-0.21055	-0.800729	-1.13407	-0.936056	-0.784853	-1.29794	-0.422928	-0.821918	1.08363
	IGKV1-27	-1.21144	0.274083	-0.15711	-0.925193	1.04764	1.38532	-0.74917	-0.695437	-1.12152	0.382281	1.47059	1.00231	1.63648	0.72669	1.79677	-0.265288	-2.41238	-0.386938	-0.767919	-1.51821	0.643529	0.761393	-0.350313	-0.786584	-0.446468	-0.0160045	0.489008	-0.765483	0.0584764	0.900886
	IGKV1-39	2.30049	1.44254	1.75936	0.0441568	0.831311	0.37759	-0.69594	-1.15806	-1.35238	-0.884854	0.269121	0.0765835	0.757038	-0.0920707	-0.235474	1.576	0.805995	0.988787	-0.249469	-0.265204	-0.495645	0.64099	-1.0015	-0.559738	-1.42163	-0.725425	0.283934	-1.74165	-1.29046	0.0156002
	IGKV1D-16	-1.17046	-1.00222	0.407506	-1.63785	-0.766336	1.75916	0.447776	-0.507743	-0.41344	-0.297302	1.67843	0.647854	2.21769	0.851881	1.58723	-1.15702	-0.970387	-0.566084	-0.352008	-1.65231	0.351101	-0.523243	0.0919876	0.17619	-0.275667	0.229605	0.0328261	-0.778334	0.059172	1.53199
	IGKV1D-8	-2.04925	-0.791761	-1.22218	-1.68569	0.447964	0.342183	-0.731756	-0.254459	0.0765247	-0.0870633	0.839852	1.57831	1.43211	1.07241	1.2531	-2.27197	-0.743707	-0.569921	-0.867276	-0.351021	0.490119	0.543187	0.353357	0.657812	0.240375	0.158369	0.519398	-0.797843	1.30116	1.11765
	IGKV2-28	0.264829	0.693185	0.179568	-1.43544	0.379086	0.916286	-1.17828	-0.802754	-0.919924	-0.190483	0.955347	1.49784	1.58747	1.90101	1.76203	0.251393	-1.08553	0.0321821	-0.65143	-1.14498	-0.474114	0.661675	-0.776909	-0.891034	-1.36264	-1.29326	0.0922283	-0.106265	-0.386412	1.52534
	IGKV2D-24	-0.328169	0.0937741	-0.146725	-0.877781	-0.806988	0.710108	-0.495142	0.155775	-0.262845	0.151787	1.78873	0.744321	1.47657	1.68569	1.81345	-2.2547	-1.14544	-0.407552	-1.05037	-1.72029	-0.0867173	-0.175765	-0.797004	-0.139686	-0.691556	-0.326745	0.364345	0.911824	0.204043	1.61308
	IGKV2D-30	0.863495	1.80484	-0.0210298	0.430258	0.369495	0.679385	0.63791	0.344043	0.345352	0.50998	0.854629	1.10958	0.99068	1.12091	1.50482	-0.733189	-1.58127	0.33851	-1.28455	0.572633	-1.18079	-1.16444	-2.0098	0.425256	-1.20704	-0.0599024	-0.723653	-1.52286	-0.236588	-1.17667
	IGKV3-20	1.9999	2.45451	0.528401	0.837271	0.8748	0.168952	0.0436879	-1.28837	-1.66567	-0.0633272	0.509097	0.764682	0.483563	0.00144022	0.757293	0.507588	0.401736	0.562589	0.801262	-1.13462	0.274493	-0.116369	-1.74883	-0.928615	-1.60454	-0.821547	-0.556812	-1.10773	-0.793086	-0.141743
	IGKV3D-11	1.83148	1.68694	1.24942	-0.687326	-0.0490978	-0.105913	-1.01908	-1.24681	-1.67953	-0.0776975	0.199492	0.568462	0.684995	-0.603208	0.846063	1.35392	1.74112	1.43331	-0.0950281	-0.586358	0.82842	0.165461	-1.07756	-0.995643	-1.10056	-0.38506	-0.61105	-1.35827	-0.836559	-0.0743341
	IGKV3D-15	0.722233	1.32216	1.13888	0.511332	0.469434	1.23332	0.385876	-2.07531	-1.11998	-0.019118	1.5523	0.810984	0.049363	0.761037	0.278047	-0.408871	-1.01311	0.708937	0.54503	-1.07556	-0.828695	0.82108	-1.11134	-0.451183	-2.26251	-0.83106	0.222216	-1.39437	-0.0537039	1.11257
	IGKV3D-20	-2.91822	-0.343077	-0.156948	0.444741	0.327721	0.399755	0.885481	-0.211957	-0.0751639	0.777341	0.999917	0.933689	0.969264	0.954941	1.14148	-1.75523	-2.36974	0.665486	-0.0797558	-1.01439	-0.166014	0.177305	-1.0127	-0.778061	-0.0192707	-0.44092	0.684941	0.0465178	0.885926	1.04695
	IGKV5-2	2.4472	0.684213	-0.270614	1.09591	0.49941	0.703061	0.96006	0.0370841	-1.11044	-0.0800467	-0.969592	-0.955221	-0.319326	0.488446	0.877304	2.23649	0.707488	0.604762	0.431981	-1.34597	-0.471058	0.312116	-0.6891	-1.24498	-1.10008	-0.384677	0.131632	-0.686334	-0.591561	-1.99818
	IGKV6D-21	-0.287459	-0.377381	1.71504	-1.16597	-1.83435	-0.0711779	-0.169558	-0.840849	-0.620128	0.116661	0.532078	1.32876	0.848461	0.782927	1.9331	-0.146882	-1.7149	0.338217	-0.114338	0.404744	1.73953	-0.626942	-1.17134	-0.691851	-0.179921	-1.63903	-0.0272023	-0.267698	0.879374	1.32808
	IGLC3	-1.39412	-0.390276	-0.511472	-0.280371	0.311634	0.626159	-0.158686	-0.902957	0.129925	1.24431	1.79286	0.855023	1.41913	1.24784	2.40975	-1.82501	-1.58473	-1.13948	-1.00966	-1.10364	0.218205	0.149379	-0.638643	-0.233541	-0.316999	-0.403927	0.803605	-0.262503	0.535561	0.412634
	IGLC7	-2.57512	-1.17921	0.20194	0.410099	0.915324	1.05723	-0.43128	0.054486	-0.191577	-0.0234451	0.210914	-0.233064	1.12736	0.954404	1.80746	-1.56144	-1.61801	-0.981722	-1.24946	-0.203361	1.06552	0.267053	0.536314	-0.737884	-0.369196	-0.690386	1.33625	0.712247	1.19876	0.18979
	IGLL1	-2.01946	-0.785866	-0.999201	0.408047	-1.06979	0.974934	0.213566	0.250087	-0.185342	1.03761	0.0703556	0.780244	0.795445	0.530943	1.6203	-2.94301	-1.77148	-0.579126	-0.664425	-0.164319	0.513507	-0.0208509	0.0208959	-0.289303	0.219453	0.718816	1.06333	0.536239	1.20527	0.533133
	IGLL5	-1.61099	-1.04362	-0.0264899	-0.511277	-0.200993	0.899484	0.0732075	-0.661133	-0.0238359	1.35931	0.982816	1.14647	1.07153	0.887191	1.97928	-2.68086	-1.70117	-0.542123	-0.907588	-0.255409	0.644292	0.617986	-0.516721	-0.902189	0.0338806	-0.17167	0.830899	0.142942	0.934729	0.152049
	IGLV1-40	2.7552	1.37337	1.62216	0.866047	0.436547	0.681808	-0.248274	-0.86039	-0.629539	-0.592602	-0.790933	-0.275203	-0.282294	-0.997243	0.0798733	1.69993	1.42325	1.08258	0.161382	-0.115502	0.201213	-0.650134	-0.418921	-1.1676	-0.658138	-1.07466	-0.725681	-0.855146	-1.24062	-0.800493
	IGLV1-44	3.03729	1.40033	1.73843	0.595745	0.575196	0.128572	-0.753251	-0.75534	-0.337824	-0.425347	0.0711841	-0.589763	0.050081	-0.639095	0.0253586	1.47838	0.748961	1.14971	0.529766	-0.108362	0.27058	-1.2347	-0.439683	-0.9166	-0.469308	-0.601563	-0.813277	-1.28889	-1.05326	-1.37331
	IGLV1-47	2.40502	1.08078	2.2501	0.263202	-0.0905401	0.34963	-0.260789	-0.744853	-0.607798	0.708778	0.652054	-0.540591	-0.293591	-0.671686	0.617302	0.766051	-0.214343	1.37502	-0.321842	0.818004	0.906935	-0.385931	0.139542	-0.850561	-1.31144	-0.953382	-0.856472	-1.478	-1.77181	-0.978791
	IGLV1-51	2.3585	1.18513	-0.406899	-0.0574169	0.333034	1.26245	-1.65479	-0.554105	-1.25326	-0.453993	0.251224	0.723749	1.52428	0.543803	2.0217	-0.466519	0.219387	0.570795	0.244563	0.0861746	0.5108	-0.52342	-1.84171	-1.29576	-0.430449	-1.03196	-0.439594	-0.38536	0.0482464	-1.08859
	IGLV2-11	1.73278	1.27792	1.59499	0.440656	-0.299929	-0.119765	-0.500531	-0.871598	-0.935418	-0.289387	0.73103	-0.115402	1.29176	-0.584607	-0.139369	2.20559	0.109568	1.85946	-0.432139	-1.18246	0.514822	0.546155	-0.99099	-1.50986	-0.930458	-0.943796	-0.0225392	-0.847195	-1.29138	-0.297918
	IGLV2-23	2.99718	1.46722	1.28258	0.709377	-0.290413	0.946343	-0.355028	-0.459105	-0.53971	-1.14321	-0.82274	-0.901366	-0.67175	-1.14179	0.566208	1.12775	1.23037	1.27923	0.10508	0.252751	-0.950893	0.323581	-0.00379778	-0.741651	-0.557894	-0.618452	-0.516056	-1.42829	-1.08462	-0.0609025
	IGLV2-8	0.817758	1.16678	0.635275	-0.462969	0.0734446	0.280187	-0.648948	-0.453278	0.713153	0.0699896	0.859403	1.4862	1.76984	0.794546	1.96461	0.0324373	-0.616626	0.104411	-1.08683	-2.02887	0.888091	-0.565633	-2.2542	-0.704437	-0.304608	-1.2738	0.365389	-0.605001	-0.982508	-0.0338083
	IGLV3-1	2.79246	1.03828	1.37826	0.55466	0.190707	0.210489	-0.479373	-0.909528	-0.917818	-0.480589	0.0167781	-0.59578	-0.37337	-0.631687	-0.531681	1.63735	2.29849	1.33197	0.279424	-0.197807	-0.0374644	-0.246343	-0.604047	-0.587454	-0.627117	-1.02518	-0.753677	-0.859899	-1.38325	-0.486807
	IGLV3-19	2.37377	0.927561	1.38561	1.0869	0.332019	0.195671	-1.18822	-1.78111	-0.798442	0.306394	-0.214054	-0.133843	-0.533454	-0.339855	1.13375	2.25001	0.104138	0.529032	0.381442	0.141655	1.0722	-0.326677	-0.663269	-0.952711	-1.11806	-0.458909	-0.815141	-1.21199	-1.00775	-0.676684
	IGLV3-25	2.31131	1.30161	1.11333	0.686765	-0.831346	0.511754	-0.533047	-2.55886	-1.4231	-0.201763	-0.174309	-0.111479	-0.0485876	-0.488844	0.0923277	0.609479	0.322358	1.13768	-0.0968693	0.634517	1.44172	0.946906	-0.381755	-0.579567	-0.518807	0.665567	-0.11651	-1.23194	-0.960425	-1.51811
	IGLV3-27	1.01517	0.18535	1.28171	1.31266	-0.255131	0.273585	0.623691	-2.27866	0.620357	-0.620809	-0.194626	-0.165321	-1.08725	-1.22927	0.679353	1.88434	0.972437	1.07357	-0.921035	0.821654	0.799467	0.239016	-1.20842	-0.175097	-0.0545001	-0.46512	0.36877	-0.623882	-2.33865	-0.533354
	IGLV5-37	2.9001	0.406587	0.978057	-0.529933	-0.397213	-0.105527	-0.259807	-0.99265	-0.0381831	-0.608472	-0.1288	-0.66872	0.0420721	0.798774	-0.275799	1.60593	1.79779	0.471821	0.874662	-0.107167	1.15744	-0.337231	-0.760266	-1.96795	-1.52552	0.262189	-0.213582	-0.742917	-1.24676	-0.388932
	IGLV5-45	1.08094	-0.836961	0.737699	-0.257085	0.113934	0.632387	0.22901	1.11434	0.0477946	1.32814	0.744787	0.574589	0.820626	2.14581	2.20772	-1.41497	-1.02191	-0.058504	-0.5184	-0.251896	-1.05332	-0.0515766	-0.153213	-1.15944	-1.49246	-1.48949	-0.0247629	-1.49636	0.163119	-0.660534
	IGLV6-57	3.16694	1.17017	1.19303	0.730888	1.94769	0.731754	0.163774	-0.557187	-0.752373	-0.0342513	-0.376191	-0.454869	-0.280637	-0.514185	0.584431	-0.494159	0.731105	0.647408	0.327211	0.347481	-0.151358	-0.218381	-1.05321	-1.08875	-1.01024	-0.625099	-0.278229	-1.08598	-1.59618	-1.17061
	IGLV7-43	0.96634	-0.517926	0.379801	0.819355	-0.0736775	1.38528	0.279857	-0.344923	0.550779	0.115151	1.23736	0.79089	0.401097	0.961616	2.27725	-2.38067	-0.746323	-0.422066	-0.650543	-0.986118	-1.04133	0.138203	-0.835551	-1.58987	-0.0896257	-1.80056	-0.145869	0.735878	-0.415317	1.00152
	IGLV7-46	2.73366	0.672864	1.60045	1.2689	0.00440929	0.686619	0.182684	-0.231999	0.444286	-0.430182	0.733553	0.00554477	-0.353772	-0.336775	1.59196	-0.920267	0.506582	0.712227	0.221109	-0.557529	-0.974651	-0.432974	-0.804715	-2.35562	-0.31401	-1.14803	-0.728301	-0.742199	-1.32746	0.29364
	INHBC	-1.41448	-1.20265	-0.654231	-0.396204	-0.746844	0.0810032	0.326127	0.877279	1.0339	1.85028	1.82553	0.300691	0.980213	1.14257	-0.153467	-1.37991	-0.818451	-0.979766	-1.07712	-1.54961	-1.04913	-0.552408	-1.33719	0.0587937	0.572594	0.843463	0.858055	0.734908	1.06569	0.760355
	ISLR	0.372106	-0.266132	0.784176	0.754176	-0.746169	-0.175312	0.0280287	0.881098	0.394025	-0.283851	0.235751	-1.44239	-1.1608	-1.89933	-2.29838	0.182797	1.73311	-0.000843062	1.05753	0.400845	1.51133	0.263558	1.11848	0.900931	-0.726236	1.14268	0.481337	-0.974267	-0.737806	-1.53045
	ITIH1	-0.794804	0.0920096	-0.679236	-1.21269	1.10361	-2.06371	-0.334293	1.66937	-0.396879	1.90681	1.33674	0.443427	0.987241	1.34239	1.42054	-0.227477	-1.08403	-0.174767	-0.416223	-0.40654	-1.17472	0.307059	-0.745575	-0.780032	0.984028	-1.57519	-0.531263	0.542342	-0.00765067	0.469509
	ITIH2	-1.44515	-0.938922	-1.07096	-0.737196	0.639733	-2.4149	-0.121241	1.21355	0.17142	2.46076	1.13728	0.718274	0.971012	1.19674	0.964138	-0.458774	-0.941445	-0.338836	-0.608301	-0.195182	-0.957015	0.59496	-0.875568	-0.417497	1.03498	-0.605329	-0.163992	0.793454	0.649929	-0.255915
	ITIH3	1.80008	0.586802	0.628471	-0.117266	0.187797	0.823501	-0.108246	-0.194003	0.226822	-0.253332	-0.0549882	-0.514729	-0.538868	-1.06283	-0.683817	1.76673	1.99	0.98454	0.822413	0.737918	-0.280987	0.482097	0.226373	0.653293	-0.76111	-1.10858	-0.807622	-1.68267	-1.32763	-2.42016
	ITIH4	1.71451	0.802464	1.02619	-0.138893	1.05062	1.28017	-0.116149	-1.06322	-0.586744	-0.926265	0.0808994	0.221547	1.13972	0.999356	0.989937	1.08247	0.336881	0.0575079	0.647301	0.597852	-0.754799	-0.198285	0.244086	0.561594	-1.47102	-1.48332	-1.15689	-1.54524	-1.5757	-1.81659
	JAKMIP3	-1.4033	0.603099	-0.967488	-0.347177	-0.994039	0.578749	0.651414	-0.551253	0.194373	0.627289	-0.00982928	1.3966	1.06551	0.961356	1.83252	-2.46614	-0.544974	-1.08194	-0.761328	-1.21988	-0.289785	-0.0605435	0.45388	-1.12309	-0.209128	0.0868966	0.654618	1.22283	-0.190337	1.89109
	JCHAIN	-1.85534	-1.0757	-0.0315634	-0.299531	0.128479	0.426148	0.354581	-0.526359	0.789824	1.1782	1.00316	0.960289	0.715545	1.43038	2.35172	-1.7767	-0.678921	-0.531908	-0.738212	-0.610516	-0.874042	-0.284783	-1.07981	-0.27278	-0.0528257	-0.980549	-0.111216	0.366349	-0.0823148	2.1584
	KLKB1	0.594648	0.891884	1.72308	1.31978	-0.705989	0.00894465	0.823507	0.309858	0.127351	0.198095	-0.140997	1.38366	-0.319847	0.695754	0.434233	0.272165	0.021636	0.318227	-0.207942	1.89785	-0.962494	-0.378849	-0.207206	-0.82939	0.0888937	-0.965157	-2.10315	-0.0745628	-2.44905	-1.76492
	KNG1	1.9122	-0.787953	1.36103	-0.0340615	-0.885203	0.140223	0.183404	1.03258	-0.187263	-2.00804	-0.236372	-0.336318	-1.04695	0.730876	-0.120162	0.455427	1.07314	1.7921	0.68148	0.658914	0.918542	0.917467	0.17521	-0.493502	-1.37259	-0.438536	-2.00434	-0.164604	-1.54927	-0.367445
	KRT18	-2.12537	-2.13267	-0.561692	0.622022	0.730409	-1.08156	0.622013	-1.21156	0.339546	0.5037	0.431	1.00246	0.730278	0.866329	1.71538	-1.6157	-0.813985	-0.833562	-0.503277	-0.215713	0.882352	0.465244	-0.741872	0.0486238	-0.445159	-0.126079	1.10742	-0.31522	1.37229	1.28436
	LAMP2	-0.220594	-0.445727	0.262043	0.214563	0.661764	-0.431615	0.483756	0.95615	-0.276685	-0.384553	-1.14232	-1.17951	-1.14324	-0.680548	-0.885962	0.00384288	0.631798	1.13006	1.36218	1.13379	2.00201	0.584015	0.806551	1.34849	-0.18626	0.852008	-0.155245	-1.54941	-1.35954	-2.39182
	LCAT	0.499832	1.65181	0.0932531	0.0486848	1.3502	-0.0015569	-0.42916	1.32906	0.943781	0.642494	0.903908	-0.900114	-1.011	-0.765183	-1.00637	0.670617	-0.780616	-0.61686	0.383219	1.13285	0.081108	0.53618	1.10448	-0.360961	0.047602	0.848642	-0.50293	-2.046	-1.37093	-2.47605
	LCOR	-2.18583	-0.898149	-1.15699	-1.11752	-0.940056	0.414622	0.786137	0.388252	-0.0187154	1.43179	1.41575	0.975627	1.43398	1.11555	1.72615	-0.895645	-1.76039	-0.488296	-1.14523	-0.69987	-0.772215	0.427465	0.0825576	-0.19469	0.0523804	-0.204659	0.135096	0.237035	0.692557	1.16332
	LCP1	2.00189	1.57917	1.21091	0.091252	0.455496	0.972209	0.583769	0.059046	-0.428647	-0.425854	-1.24162	-1.63505	-1.0187	-1.36834	-1.01097	0.779189	0.971567	0.367651	0.752623	0.0059287	0.571379	0.352101	1.65345	0.260124	-0.292507	-0.984003	-0.866898	-1.21461	-0.437565	-1.74299
	LDHA	1.32462	0.293039	0.435444	0.370041	-0.355294	0.107284	0.473986	1.54443	-0.0923253	-0.463809	-0.69318	-2.43347	-1.40494	-2.10898	-2.02081	0.911523	0.686624	0.356288	0.34846	0.866913	0.947747	-0.177132	0.970318	0.750958	0.409246	0.313243	-0.0160306	-0.300095	0.554011	-1.59811
	LDHB	1.00081	1.46944	0.840645	0.620403	0.0938225	0.465152	-0.0185734	0.319113	-0.999286	-0.366216	-1.06833	-2.15596	-1.28613	-1.64012	-1.32954	1.79878	1.55201	1.03373	0.660586	0.982233	0.484311	0.317047	0.692929	0.199063	0.151458	-0.540523	-0.780943	-0.308024	-1.04929	-1.13859
	LGALS3BP	1.23082	0.972786	1.29864	0.143859	0.683403	0.42847	0.462268	0.419261	0.723357	-0.491756	-0.682004	-0.486232	-1.10263	-1.74831	-0.971704	1.6873	1.70554	0.51391	0.89479	-0.0299503	0.0787673	-0.968285	0.780977	-0.404965	-0.571609	-0.861889	0.524118	-0.378818	-1.34643	-2.50368
	LILRA3	0.675787	2.97652	0.369295	-1.05812	-0.184009	1.92532	0.234399	0.370295	0.8678	-0.481383	-0.76412	-0.338631	-0.0411936	0.486436	-1.19089	0.435898	0.85136	-0.301535	0.655234	-0.337145	-0.902356	-1.18275	1.73349	-1.00896	-0.354881	-1.10164	0.4229	-1.34106	-0.548877	-0.867177
	LMAN2	0.764332	0.861035	0.480094	0.577833	0.568759	-0.12559	-0.331463	-1.35636	-0.153565	-0.932253	-1.0746	-1.69139	-2.10635	-0.33734	-0.252313	0.0441684	1.14706	1.26669	0.394253	2.30114	0.683846	0.891563	1.13863	0.744178	0.564124	-0.71583	-0.856867	-1.71459	-0.340434	-0.438771
	LRG1	1.85489	1.50011	0.792629	-0.470108	0.955819	1.95222	0.0492846	-0.363873	-0.465479	-0.500951	0.0417707	-0.554856	0.383393	0.142705	-0.74845	1.43606	1.46356	0.507593	-0.859678	-0.340473	-0.473045	-1.10467	1.39011	-0.491628	-0.161	-0.876028	-0.700702	-1.49628	-0.912358	-1.95058
	LUM	-0.185717	0.23792	0.210987	0.914743	-0.165704	0.199208	1.00292	0.929428	0.823923	0.535251	-0.679956	-1.55482	-1.68324	-2.19903	-2.94816	-0.221964	0.40749	0.346701	0.597228	0.688981	1.17195	0.730044	0.0570549	0.19856	1.11045	0.70257	0.418581	-0.156361	-0.138694	-1.35035
	LYVE1	-1.50304	-1.90704	0.308289	0.346898	-0.843151	0.445178	2.29302	0.905448	0.683102	0.460029	1.11676	-0.406976	0.818895	-0.509297	-0.932712	-0.618331	-0.640765	-0.246107	1.01418	0.345877	1.8726	0.559626	0.11589	1.14169	-0.42639	-0.309909	-0.309089	-1.0073	-0.811336	-1.95605
	MAP2K7	-0.320615	0.397382	1.2275	0.898606	-0.235475	-0.597399	0.805094	-1.00891	0.208956	-0.327574	-0.717472	-1.62846	-0.671603	-1.10435	-1.08854	1.54207	1.645	0.621906	0.438061	1.34424	1.08021	1.20085	0.236651	-0.362728	0.469528	-0.0183243	-0.201462	-0.227391	-0.779746	-2.826
	MASP1	2.54183	0.768255	1.42456	1.09124	0.661069	-1.36484	-0.410897	0.12168	-1.26015	-0.298759	-0.00834645	-1.41219	-1.68246	-1.28408	-0.610052	0.562373	1.4836	0.291748	-0.254434	0.647261	1.36938	0.930146	0.189056	-1.29794	-0.157282	-0.647816	0.0380477	-0.568309	-0.300744	-0.561941
	MASP2	2.93659	0.75685	-0.845925	0.40741	0.0751017	-1.06899	-1.16947	0.447534	-0.694438	-0.886239	-0.718212	-0.476444	-0.75766	-1.47294	-1.31577	1.82585	2.12081	0.00645026	-0.138712	0.450691	0.903808	0.386233	0.308604	0.762491	-0.616102	-0.286437	0.0363974	-0.172446	-0.0808178	-0.724228
	MBL2	-1.45333	-0.239811	0.0490657	-0.216155	-1.13129	-0.867814	-0.0708049	-0.360202	1.32458	-0.26993	0.83325	0.980433	-0.939337	-0.291065	-1.26578	1.69861	0.844283	0.229942	-0.284658	-1.10931	-0.627827	-0.620405	-1.61906	-0.853498	1.24473	2.09505	1.36962	-0.557473	0.806631	1.30153
	MCAM	-2.12045	-1.79535	-0.102537	0.388584	-0.812453	-0.44423	1.57996	1.14435	0.19728	-0.319873	-0.249428	-0.173808	0.0343608	0.234505	-0.266734	-2.72645	-1.00899	-0.15169	0.230972	-0.625253	0.613547	1.43309	1.02933	0.93092	0.986351	0.970283	0.445169	0.07331	1.13974	-0.634519
	MEAF6	-1.72337	-1.77014	-0.550759	-0.147504	-0.875117	-1.24444	-0.354498	0.828275	1.48103	1.55504	1.61935	1.15963	0.617242	0.720602	0.834304	-1.26307	-1.79692	-0.51196	-0.597578	-0.608232	-0.308684	-0.185961	-0.480358	-0.756679	1.11231	0.888368	0.310569	0.691422	0.70977	0.64736
	MGP	-0.773295	-1.43389	-0.984704	0.616237	-0.99923	-0.754326	0.670067	1.01292	1.69841	1.30382	1.07901	0.938081	-0.407245	-0.594117	0.0978206	-1.91771	-2.32447	-0.600688	-0.573022	0.733858	-0.189688	0.285256	-0.694008	-0.741561	0.548116	0.166093	0.653567	1.42229	0.946036	0.816388
	MINPP1	-1.25825	-2.20774	0.369986	-1.2535	-0.849315	-0.316255	0.35234	0.543025	-0.16544	0.168626	-0.0492285	-0.724762	-0.438852	-0.146103	-0.493778	-0.876126	-0.95831	-0.0463265	-0.0426415	-0.646139	-1.22723	0.551198	1.61611	0.784111	-0.126204	1.35359	2.12284	1.84914	0.611541	1.50368
	MKI67	0.11115	0.172124	0.127706	0.120001	1.15552	1.0932	0.921011	-0.885448	-1.0501	0.261806	1.49027	0.471807	1.11485	1.01167	1.6337	-0.851469	-3.22531	0.152397	0.653913	-0.935415	-0.358165	-0.672287	0.009735	-0.959784	-0.727165	-0.658819	0.924262	-1.19483	0.119521	-0.0258344
	MMP2	-0.059525	0.856844	-0.535091	1.25408	-0.469984	-0.788858	0.899223	0.866736	0.189783	0.457059	0.170987	-1.25801	-1.76734	-1.44366	-1.02625	1.01151	0.694497	0.0931703	0.0369388	0.499806	1.97126	0.46708	-1.6244	-0.134251	1.27265	0.801262	0.857592	-0.651662	-0.470364	-2.17108
	MMRN1	0.760992	1.74675	1.29064	-0.286678	0.84982	0.585997	-0.562479	0.0568941	-0.732311	-1.23252	-1.14465	-1.1515	0.0360227	-1.61489	0.156672	-0.127782	1.73892	0.702943	0.990966	1.26683	1.54204	-0.298972	-1.56505	-0.085471	-0.709761	-0.511702	0.84639	-0.0302498	-0.932181	-1.58568
	MSH2	-0.489892	0.292586	0.121596	0.813754	-0.208604	0.302552	0.843514	0.928459	0.762724	0.216917	-0.48851	-1.31948	-1.89271	-1.90912	-3.0816	-0.495265	0.579238	0.153837	0.708072	0.796563	0.993823	0.875156	0.390768	-0.0362243	1.07196	1.08153	0.185822	-0.0324516	0.216242	-1.38125
	MST1	0.249528	0.65954	1.38952	-0.880934	-0.137833	0.415334	0.387672	-0.102531	-0.546333	-1.15765	-2.24588	-1.19016	-0.267526	-0.841534	-0.932813	1.01738	1.63977	1.41207	1.2586	1.41398	1.5312	0.65358	0.0652866	0.288493	-0.654898	-0.53547	0.335049	-1.47021	-0.939049	-0.814189
	MYH7	-0.280401	0.485821	0.601401	-0.452126	-1.43446	0.208317	0.452812	-0.726132	0.973623	-0.183265	-0.159174	-1.67083	-0.829154	-0.741048	-0.973954	0.255251	2.07368	1.13827	0.905384	-1.89843	0.0158194	-1.14142	0.993572	0.533471	-0.316778	-0.0559847	2.06462	1.47348	-1.00554	-0.306832
	NAV2	-1.53188	-1.20889	-0.947305	-0.505019	-0.735441	-0.92181	-0.55975	0.229407	1.17975	2.11698	1.45854	0.793029	1.15162	0.698968	1.00136	-0.742938	-0.790302	-1.196	-0.649289	-1.14869	0.222937	-0.297658	-1.61994	-0.714233	1.00162	0.63733	1.22267	0.930585	0.368307	0.556024
	NCAM1	0.222723	0.722474	0.554944	1.02786	0.181888	-0.336311	0.0848836	0.710276	-0.166389	-0.225781	-0.852623	-1.56342	-2.09751	-2.38666	-2.5539	1.14889	0.364052	0.659326	0.168181	0.911011	0.918166	0.788364	0.272387	0.194404	1.02852	0.989462	0.571437	-0.283119	-0.196949	-0.856588
	NCAM2	-0.959229	0.182069	-0.824264	0.141285	1.04436	-1.47742	-1.13944	-0.791981	-1.21982	0.141754	0.219911	0.164505	0.162276	1.49342	-1.64873	-2.69141	0.967563	0.0647747	-0.00796494	0.427571	0.599196	-0.833788	0.599296	1.69262	0.802267	0.0958794	1.43415	0.574034	0.939319	-0.152204
	NFKB1	0.483219	0.725073	-0.742133	0.11987	-0.00289177	-0.542234	-1.10641	0.445961	0.961205	-0.158767	-0.894954	-1.45887	0.153619	-0.0318104	-0.741088	0.496981	-1.12473	-0.225756	0.65157	1.88092	1.92434	1.55329	-0.413279	-0.261925	0.659121	1.09156	0.739143	-0.600888	-0.872508	-2.70763
	NLRP3	0.1133	0.642355	1.2084	0.966463	0.476086	-0.120781	0.343656	0.764123	0.120729	-0.246186	-0.682725	-1.66319	-0.416155	-0.927935	-1.78045	1.26729	0.121988	1.45774	0.74363	1.67072	1.06401	0.506291	0.363184	-0.15824	0.0168281	-0.810438	-0.090181	-0.87109	-1.62451	-2.45493
	NR0B1	-1.99032	0.524923	-1.16421	-1.09998	0.766466	0.275079	-0.352615	-0.330301	0.780947	1.41221	0.397493	1.48808	1.51269	1.04478	1.9733	-0.789206	-1.01358	-0.453925	-0.264759	-1.02792	-0.786296	-0.469547	-2.00504	-0.392036	-0.184043	0.190248	0.284221	0.800815	-0.228002	1.10052
	NRP1	-2.14772	-0.44956	0.963048	-0.371718	-0.522925	0.549556	-0.829146	0.663455	0.143982	0.588819	-0.669824	-0.555498	-1.18817	-1.47049	-0.713743	1.44233	-0.332911	-0.816604	0.521457	0.311623	1.903	-0.492042	-0.329259	0.157891	-0.0570609	1.91757	0.944228	1.38909	1.01605	-1.56542
	NUMA1	-1.8919	-1.48697	-0.719667	-1.69967	-2.01213	0.097509	0.143723	-0.210854	0.0654233	1.33245	0.733867	0.595318	0.142215	0.0303086	0.531567	-1.15891	-0.802568	-0.606603	-0.962325	0.839985	0.432311	0.635952	0.465991	-0.304192	0.259097	0.608283	1.71605	1.86883	1.39268	-0.0357789
	OAF	-0.665258	0.390323	-0.71841	-0.43256	-1.54204	-0.538443	0.827608	-0.567781	0.371603	0.779359	0.918833	0.934897	0.932636	0.893889	0.711654	-2.66956	-1.95469	0.0370626	-1.16902	-0.341122	-0.0759038	0.0106194	-0.757034	-0.0604843	-0.474618	1.81256	0.450562	1.69689	0.422958	0.775469
	OLFM1	0.982502	0.137175	1.04477	0.917819	-0.223385	0.0666639	0.193433	1.06878	0.166546	-0.22274	-1.02123	-1.83707	-1.71368	-1.36186	-3.16835	-0.124408	0.203957	-0.0838181	1.12123	0.244853	0.717539	-0.398812	0.599215	0.0803056	0.891128	1.35347	0.908474	-0.169479	0.339196	-0.712218
	ORM2	1.13815	0.0471839	0.210142	-0.825798	0.366976	1.71628	-0.45608	0.250736	-0.582857	-1.63495	-0.261622	-1.75439	-0.870793	-1.09855	-1.00503	1.42265	1.249	-0.121119	-0.658336	0.547654	-0.834845	0.22602	2.451	1.34138	-0.419645	0.221524	-0.0946539	-0.782261	-0.825421	1.03767
	OSMR	1.15312	0.792783	0.616189	0.307209	1.33895	-0.547772	1.01965	0.255537	-0.831468	-0.44705	-0.0972837	0.0810868	-0.956605	-1.21621	-1.21546	1.39457	1.5895	1.9346	1.29889	0.804556	-0.680794	0.0885438	-0.784276	0.410875	-1.53692	-0.391423	-0.764966	-0.737994	-1.46396	-1.41389
	PAK2	-2.96984	-0.523642	0.678674	0.589359	-0.598475	-1.00846	0.277087	0.0951105	-0.0546985	0.209472	-2.06032	-0.740407	-0.724684	1.18036	-0.0833008	-1.3511	0.613484	0.174833	0.216016	2.0471	1.55775	1.19257	0.703588	-0.0107854	0.383295	-0.180394	0.628322	-0.465688	-0.235148	0.459918
	PCOLCE	-1.2883	-1.50415	-0.47234	-0.0896394	-1.72959	-1.09492	0.406909	1.45085	0.598631	-0.491325	0.169084	-0.979126	-1.62828	-0.177378	-1.67191	-0.753286	-0.29311	-0.522107	0.6588	0.406957	0.949863	0.138673	0.107834	1.08222	1.12915	1.10761	1.69777	1.26497	1.28361	0.242522
	PDE4D	-1.22442	-0.934217	-1.08767	-0.309811	-0.115546	-0.142322	-0.533308	0.00939106	-0.19185	0.618226	0.824203	0.916613	0.889017	1.17112	1.29239	-1.33958	-1.55238	-1.37056	-0.628893	-0.922376	-1.27232	-0.410281	-0.37289	-0.0689832	-0.128444	1.10402	0.461551	1.60383	1.66128	2.0542
	PDE4DIP	2.4614	1.59389	0.525754	-0.564691	0.664475	1.61197	0.193032	-0.516632	-0.454961	-0.484692	0.0823087	-0.393743	0.348193	0.299611	-0.762959	1.49422	1.71914	0.481657	-0.311072	0.135357	-0.62771	-0.976457	0.598888	-0.591593	-0.21032	-1.23716	-0.778744	-1.27625	-1.29427	-1.72864
	PDGFRL	-2.13671	-0.489376	-1.51848	-0.809012	-0.561407	-1.83104	-0.719979	0.953223	-0.590238	-0.218052	-0.350785	0.0128157	0.504364	0.486401	-0.626966	-0.334876	0.0492295	0.0725923	-0.27373	-0.0366506	-0.117123	-0.700702	0.321472	0.179705	0.963533	1.18209	0.903532	2.24812	1.08899	2.34906
	PEPD	0.115271	0.257978	0.263383	1.58401	0.776576	-0.470823	0.882112	1.18425	-0.0892111	-1.73562	0.667995	-1.92097	-0.99123	-0.793711	-1.02273	0.186377	1.30161	0.0725336	1.39927	-0.130891	1.38677	1.2918	0.940539	0.217369	0.0181331	-0.597199	-1.43128	-1.39414	-0.950832	-1.01735
	PI16	-0.666765	-0.569543	0.254716	0.33686	-0.341301	-0.269577	0.685964	1.11628	0.343581	1.16943	0.98058	-1.33473	-1.44821	-1.96317	-2.5743	-0.106663	-0.823856	-0.218498	0.218016	0.190695	1.70451	-0.097248	-0.34057	-0.362197	1.31553	1.30784	1.01866	0.128221	1.12187	-0.776126
	PIGR	2.24952	1.2412	0.0888854	1.30059	0.669504	-0.25204	0.115397	-0.31105	1.09689	-0.938913	-0.270362	0.778849	0.385843	-0.0470081	2.02282	-1.15483	0.595286	-0.299457	-0.249877	-0.67215	-0.0987371	-0.478388	-0.785087	-1.44364	-2.04966	-1.60703	0.64339	0.0843848	-1.1575	0.543175
	PKHD1	-2.21877	0.724899	-2.00529	0.634156	0.231267	0.52126	-1.21853	-0.0777444	-0.107782	-0.355287	1.09505	0.0338236	1.04082	1.11227	-0.478671	1.6025	-1.58011	-1.70674	0.387762	-0.351054	-0.403666	0.0881134	-0.0671951	0.947361	-1.38033	1.01559	0.81672	-0.0180607	0.961969	0.755655
	PKM	0.986186	1.44851	1.02593	0.201193	0.317637	-0.216672	0.168922	-0.142659	-0.774161	-0.107049	-1.11619	-1.47858	-1.76504	-1.95227	-1.7946	1.64273	1.75962	0.940947	0.597676	1.00994	0.733412	0.459096	0.221868	0.303997	0.296949	-0.12542	-0.1807	-0.55476	-1.29959	-0.606933
	PLCH1	-1.83886	-1.03397	-0.768658	-0.360453	-1.22856	0.0661877	0.194231	-0.0620998	-0.040397	0.440756	0.369687	0.634861	1.81908	1.07147	1.37825	-1.76628	-1.3492	-1.51609	-0.522165	-1.64893	0.739441	0.565852	-0.664328	0.834431	0.729434	0.560225	0.474477	0.835607	1.06867	1.01734
	PLG	0.288208	0.141123	0.284552	0.205793	-1.49205	-2.0962	-1.16818	0.462533	-0.695319	0.0283481	-0.737033	1.87435	0.106738	1.70582	1.56304	1.26908	0.00675524	1.18938	-0.654501	-0.292069	-0.733849	-0.133452	-0.650253	-1.40614	0.103404	-0.786747	-1.09561	0.809574	0.288379	1.61431
	PLTP	0.158477	0.986468	-0.716304	1.3314	-0.467388	-0.853886	0.67272	0.450414	0.623139	-0.476104	-0.531143	-1.59887	-1.2238	-1.88685	-1.98613	0.723507	0.339101	-0.27819	0.558271	1.12922	1.02239	0.765745	1.11433	0.0742166	0.633478	1.54186	-0.0609649	-0.703514	0.61336	-1.95497
	PLXDC2	-1.45885	0.271579	0.00378303	0.654492	-0.798446	0.147709	0.545072	0.258041	0.291729	0.403028	-0.760711	-1.75234	-1.07049	-1.98266	-1.93165	-0.551208	0.793824	-1.24134	0.869491	0.462387	1.26733	1.2066	0.693794	0.255819	1.13127	1.45647	1.55398	0.221957	-0.0959148	-0.844752
	PNPLA8	-1.57945	-0.21067	-0.913648	-1.12615	-1.35502	-0.666314	-0.239268	0.136603	-0.0893538	0.288744	1.5164	1.2539	0.556932	1.11599	1.34336	-2.34444	-0.216039	-0.863971	-0.977015	-0.619873	-0.267615	0.269853	-0.1516	-0.816344	0.527063	0.969291	1.02068	0.466853	1.08193	1.88916
	PON3	-1.08105	0.299433	-0.669375	0.633572	2.32812	-0.806278	-0.467954	0.164248	-1.37507	-1.12063	-1.15547	-0.54262	-0.0761784	-0.90945	-0.145875	0.0617957	0.855627	0.153447	0.936535	1.32242	1.57616	1.59506	0.569262	0.71551	1.10875	-0.328505	-1.16079	-1.64723	0.272609	-1.10608
	POSTN	0.504866	0.0219053	0.241818	0.907024	0.106344	-0.127252	0.305244	0.753386	0.533328	1.32069	0.49431	-1.04345	-1.19706	-1.64274	-2.79467	0.0333261	1.53952	-0.180299	0.323035	-0.0295002	1.04046	0.126983	-0.681534	0.120528	1.22453	0.787557	0.289973	-0.0456682	-0.398872	-2.53378
	PPBP	1.20775	0.57164	0.457592	1.16022	0.359457	-2.19091	-0.758852	-0.826202	-0.786558	-0.820418	-1.75132	-1.01875	-1.1441	-1.34288	1.16433	0.846511	1.72693	1.25737	1.30053	1.25222	-0.604048	0.526648	-0.600466	0.553912	0.459804	-0.581043	0.107822	-0.113918	0.0154669	-0.428758
	PRDX2	-1.70378	-0.825796	-0.848602	-1.01232	-1.03913	-1.01884	-0.845939	0.664372	-0.278383	-0.127423	0.229012	-0.922313	0.420958	0.220105	0.204283	0.530198	0.167866	-0.495635	-0.579564	-0.0321566	-0.648116	-1.15627	0.365807	0.37944	0.36031	1.25166	0.645018	2.61037	0.692256	2.79262
	PRDX6	-1.0793	-0.561223	-0.790879	-0.850451	-1.3504	-0.678626	-1.11704	0.502716	-0.479074	0.347907	-0.479728	-1.23383	-0.0544395	-0.118211	0.273152	0.0110273	-0.846492	0.1289	-0.412754	-0.355142	-0.163133	-1.03033	-0.0688926	1.15474	1.21509	1.42624	0.658454	2.52664	0.834381	2.5907
	PRG4	-0.202933	1.26127	-0.192248	0.363543	3.29095	0.868211	0.809596	-0.0451127	0.355266	-1.06064	-0.649063	0.525659	-0.353646	-1.23702	-0.321827	0.264623	-0.977116	-0.4351	0.419453	0.00622538	-2.75831	-0.349532	0.849594	0.480741	-0.104051	-0.048688	-1.00414	0.920391	-0.5368	-0.139287
	PROC	-0.797788	0.534092	-1.36292	0.118742	0.335357	-1.23305	-0.964705	0.127199	-0.475718	-0.0377479	1.26193	1.72775	1.42577	1.53095	1.99063	-0.679284	-1.34832	-0.976695	-0.483704	0.657157	-0.428661	-0.27184	-0.732589	-0.166563	-1.94305	0.783462	-0.726627	0.267957	1.05006	0.818204
	PROCR	-1.83218	-0.246508	-1.33915	0.570464	-1.56472	-1.05345	-0.0934532	1.38258	0.0190296	0.0564068	0.62732	-0.671972	-0.598038	-0.148034	-0.950997	-0.150751	-1.0677	-0.944869	0.157728	0.586481	0.447307	-1.02685	0.328358	0.285413	0.47334	2.13714	0.691976	0.0816426	2.32265	1.52083
	PROS1	0.916196	-0.144142	-0.417471	0.545111	-0.604915	0.75758	0.703558	0.799363	0.545988	-0.996007	-0.44767	-0.144109	-2.00991	-0.702837	-2.09584	0.801581	0.556376	-0.268928	-1.81519	1.49372	-1.05991	0.362584	1.0056	-1.18019	0.467824	-0.487209	0.121507	0.654459	0.439423	2.20344
	PTPRB	-1.74085	0.496716	-0.0192711	-0.230133	-1.31752	-0.399599	0.417771	-0.144392	-0.157551	1.05002	-0.125556	0.597899	0.148201	1.33241	1.02529	-0.0246741	-2.46559	0.00693378	-0.880331	0.407205	1.03452	1.25224	-0.374378	-1.17261	0.654233	1.30135	1.21768	0.0824794	0.336415	-2.3089
	PTPRG	-2.09222	-0.954761	-0.837938	-1.05122	-0.812664	-1.22424	0.720012	0.803952	-0.567205	0.144996	0.788194	-0.918582	0.160626	-0.511744	-1.03882	-0.811357	-0.398538	-0.880928	0.162736	-0.648665	1.78354	0.233931	0.369944	0.602521	1.34428	1.3207	0.853309	1.23615	2.19566	0.0283266
	PTPRJ	0.491227	1.35726	1.06187	1.20887	0.158021	0.671066	0.327891	0.121665	-0.241069	-0.592079	-0.808765	-1.69362	-1.39158	-1.75627	-2.06997	1.02912	0.524812	-0.141273	1.20481	0.595919	0.775283	0.594651	0.93977	1.22191	-0.322803	-0.0952957	-0.0427566	-1.41254	-0.0159963	-1.70012
	PZP	0.403517	0.935949	0.484243	0.783866	-0.0261601	1.01688	0.740624	-0.494016	0.203474	1.07604	1.42911	1.2268	0.552527	1.10124	1.34822	-0.391835	-2.24141	-0.987122	-1.31449	-1.30178	-0.450542	-0.0930958	0.692098	-0.547039	-0.791687	0.136248	0.0815729	-1.34827	-2.27293	0.047956
	QSOX1	-2.29727	-0.833768	-0.43309	-0.530328	-1.13513	-0.167507	-0.0413366	1.39479	0.605117	0.393197	0.414322	-0.386625	-0.222907	-0.139741	-0.547368	-2.41112	-0.63379	-0.674382	-0.341488	-0.218401	0.0584519	0.141196	0.328652	0.191468	0.291621	0.917693	1.07501	0.927744	2.12206	2.15293
	RBP4	-1.04717	-0.900058	-1.21691	-0.427332	-0.506903	-0.501289	-0.559058	0.0839681	-0.315375	0.614951	0.330611	1.13726	0.953475	0.941577	1.37296	-1.27709	-1.94739	-0.948125	-0.981393	-0.914929	0.506	0.0147641	-0.547796	-0.933325	0.259406	1.16957	0.714353	1.9	1.08863	1.93663
	RC3H2	0.405966	0.982688	-0.126405	0.021728	-0.24979	-0.112863	-0.188865	0.5787	0.433962	-0.832999	-1.34229	-0.48584	-0.539844	-1.02275	-1.23845	0.719643	1.12676	-0.265964	1.86312	1.29636	0.674714	0.722123	1.02492	-0.0558163	0.664726	0.537621	0.886658	-1.67831	-0.893772	-2.90574
	RECK	-0.955043	0.727782	0.150935	-1.99057	-1.16377	0.43303	-0.444626	-1.15327	-0.241271	0.226783	1.00008	1.02055	2.06144	-0.547478	1.5256	-0.762065	-0.0210281	0.216909	-0.488448	-1.73608	1.21535	1.09664	-1.23145	0.0722249	-0.62163	1.05075	0.285229	-1.26508	0.632226	0.906269
	RELA	-0.867632	-0.435782	-0.0134996	-0.413655	0.755574	0.322924	0.464043	0.00447399	-2.62626	1.0349	1.14053	0.64413	1.10483	1.0907	1.40531	-1.24259	-2.89069	-0.684811	0.0331474	-1.05359	0.0428231	0.686829	0.320862	-0.876782	0.0326788	0.787607	0.577787	0.234699	0.181211	0.240228
	RGP1	-0.761402	0.971314	-1.4976	-0.232148	-1.07215	-0.954247	-0.933821	0.871694	-0.271212	-0.202587	-0.494518	-0.815257	0.312049	-0.888854	-0.233862	-0.328081	-0.167723	0.297534	-0.648829	-0.489965	-0.0318068	-0.777518	-0.846702	-0.332769	1.07978	0.766292	1.33078	2.89138	1.3221	2.13813
	RNASE4	-2.4033	-0.751362	-1.03305	-1.06449	-1.63364	0.226797	0.139985	-0.132449	-0.84164	0.281296	1.7503	1.9915	1.60944	0.934307	1.34947	-0.680926	-0.347015	0.101414	-0.834419	-1.0467	0.489259	0.160847	-0.630105	-0.0587285	-0.0720089	0.526932	-0.280558	0.977589	0.175597	1.09567
	RUNDC3A	0.513382	-0.168895	-0.577623	-0.41165	2.52102	0.353501	0.0473029	1.68799	1.41398	0.526708	1.67343	0.131764	-0.396564	-0.355098	-1.04234	-1.00382	-0.860035	-1.17018	-0.0859282	-0.24944	1.38727	-1.26831	0.62942	0.0177038	-0.19113	0.180982	0.26992	-1.46453	-0.110489	-1.99835
	S100A4	-3.03509	-0.643936	-0.0652906	-0.971459	0.267837	-0.654025	-0.31378	-0.192568	0.909233	1.08489	0.518227	-0.790138	0.428384	0.891549	-0.195114	-0.866461	0.352703	-1.0932	0.238851	-0.366182	-0.993825	-1.44799	0.0364776	0.209338	0.504949	1.46882	0.431501	1.80181	0.715371	1.76912
	S100A6	-2.59148	-0.953149	-0.590807	-1.03192	-1.11421	-1.03627	-0.583424	-0.132475	0.518745	1.16189	-0.076955	-0.362223	0.39113	-0.0981778	0.186901	-0.777935	-0.657107	-0.443568	-0.393888	-0.41473	0.195977	-0.228875	0.178999	0.252207	0.621403	2.02923	1.08652	2.18144	0.818991	1.86376
	S100A8	2.12602	1.74463	1.99391	-0.0296919	-0.435495	1.94471	-0.165229	-0.977985	-0.910445	-0.214287	-1.9837	-0.310613	0.0320149	0.817853	-0.0220889	0.491336	-0.990388	0.244345	-0.117146	-0.45755	-0.638069	-0.134206	0.154054	-0.896466	-1.65193	-1.04433	0.348137	0.161517	-0.163599	1.08468
	S100A9	2.47525	1.8956	1.65391	0.635941	0.934233	1.92073	0.0656806	-1.20032	-0.0753126	-0.744545	-1.1128	-0.372515	-1.23596	0.318066	0.164368	0.535838	-0.661912	0.305377	-0.0902913	-0.603615	-0.791354	-0.61523	0.111429	-0.600395	-0.696305	-0.94551	-0.701145	-0.411138	-1.28722	1.12916
	SAA1	1.82514	1.51308	0.0228963	-0.591095	0.486619	1.99842	-0.30937	-1.18907	-0.267443	-1.29794	-0.519111	-0.386508	0.825288	1.32886	0.879424	1.65216	-0.237069	-0.159114	-0.292159	-1.90413	-1.51674	-1.02931	0.746819	-0.114326	-1.03333	-0.0651466	-0.80994	-0.471272	0.266306	0.648064
	SAE1	-0.950444	-0.865294	-1.09194	-0.253402	-1.81702	-1.08492	-0.622291	0.468114	0.175727	-0.247805	1.02433	0.228107	0.547449	1.0993	0.740211	-1.32159	-1.26541	-0.0080652	-0.957108	-0.530713	0.660757	-0.105059	-0.352567	0.409901	-0.340991	-0.137405	0.59012	1.3177	1.9903	2.70002
	SAMHD1	-2.8369	-0.564774	-1.24884	0.351424	0.256157	-0.0914668	-0.422528	0.0258603	0.526704	0.250865	0.0596413	0.932926	0.330639	1.03223	1.63262	-2.92694	-0.284139	-0.263962	-0.614726	-0.799031	0.0462136	1.35873	-0.295913	-0.0560006	0.219205	1.31474	0.810836	0.36364	0.397979	0.494815
	SELENBP1	-0.684681	-0.314524	-0.459383	-1.27071	-1.44502	-1.33499	-0.633956	-0.721785	-0.19356	0.80684	0.06612	-0.669764	-0.205947	-0.424411	-0.76407	2.29864	-0.645939	-0.014123	-0.929262	0.0720571	-0.317635	-1.16682	1.23734	0.310242	0.474859	1.15604	1.05843	1.82696	0.732872	2.15617
	SELENOP	-0.290094	-0.243665	-0.107	0.93003	0.674338	-0.676479	-0.266326	-0.19307	-1.80862	-1.44966	-0.941375	-0.16301	-0.768625	-1.37581	-1.48244	0.133451	1.07919	-0.0410574	1.32269	1.32475	2.2694	1.7412	0.859795	-0.356781	0.0772178	-0.949335	-1.07585	0.387484	0.500688	0.888978
	SELL	1.75683	0.503803	0.667607	1.00117	0.34734	0.769118	0.208219	-0.203265	-0.410062	-0.491385	-0.849781	-1.18059	-1.08689	-1.07931	-1.39064	1.79925	1.0352	1.2981	1.49278	0.706742	0.835786	0.265826	0.71458	-0.319856	-0.672869	-0.821931	-0.976686	-1.39003	-0.881991	-1.64706
	SEMA4B	0.270197	-1.63519	-1.49158	-0.825265	1.13527	-0.995576	-0.587996	-1.01179	0.23677	-1.0823	-0.707099	0.443079	2.18159	1.29409	0.122647	-0.0228833	0.807706	-0.0925968	-0.525156	-1.13671	-0.0384671	-1.33304	-0.283111	0.239731	-0.00064474	-0.186314	1.08609	0.889966	0.954767	2.29382
	SERPINA10	0.328413	0.716166	0.319626	-1.64384	1.83986	0.709161	-0.207449	-0.479332	0.153848	-1.06102	1.37996	1.15452	1.90838	1.77484	0.43541	-0.286531	0.0462005	-0.299685	-1.0209	-1.21799	-0.159823	-1.01266	-0.51706	0.446223	-0.562244	-0.930064	-1.97389	0.848985	-0.974228	0.28512
	SERPINA11	0.862967	0.999241	0.0732557	0.769418	-0.121019	1.33467	0.958469	-0.738796	1.74629	0.925424	0.408102	-0.102867	-0.794731	-0.75865	-0.889313	-0.539355	0.563689	1.01593	-0.151805	0.835161	1.01245	0.636815	-0.553982	0.606473	-0.310296	-1.42006	-0.779453	-1.20024	-2.01502	-2.37277
	SERPINA3	2.12058	1.26269	0.433778	-0.591236	1.17874	1.45316	-0.907997	-0.371363	-0.632035	-2.10618	-1.11206	-0.575113	0.368275	0.550496	-0.140221	1.35616	1.38281	-0.150971	-0.128534	0.537909	-1.11474	-0.959419	1.33786	0.0783272	-1.26312	-1.2198	-0.387063	-0.822463	0.276623	0.144905
	SERPINA4	-0.423856	-0.994406	-1.39797	-0.966599	-0.774477	-1.23827	-0.456163	0.274643	0.266193	0.552333	0.780183	1.07878	0.966443	1.59406	1.82956	-1.32831	-1.06405	-1.07774	-0.692727	-0.793953	0.0556335	0.0983299	-1.44936	0.353046	-0.274796	0.267301	0.300553	1.34232	1.39305	1.78026
	SERPINA5	-0.838226	-0.208414	-0.79227	-0.937053	-0.422754	-0.757573	0.722983	0.550244	0.744729	1.11188	1.09015	0.191628	-1.14192	-0.151323	-0.26999	-3.02993	-0.844536	-1.50295	-0.168099	-0.598285	0.595289	0.464466	0.267569	-0.0971683	0.125988	1.01582	0.382692	1.8434	1.80171	0.851954
	SERPINA6	1.79945	1.59718	0.822724	0.867105	0.857581	0.294971	-0.131186	-0.50001	-0.413588	-0.791895	-1.11959	-1.03122	-0.254967	-0.634109	-0.199475	1.37451	1.01324	0.718348	1.03393	1.02258	0.783744	0.400858	0.43814	0.0752202	-1.09413	-1.02008	-1.43099	-1.7556	-0.872885	-1.84984
	SERPINA7	1.36609	0.458887	0.910891	0.65445	0.676291	-0.197066	0.145765	-0.12967	0.490714	0.21354	0.246838	-0.443356	-0.28977	-0.258949	-0.520778	1.63231	0.769935	0.549596	0.539013	1.16596	0.0967738	-0.0997195	1.1475	0.369629	-0.566533	-0.837027	-1.26032	-2.08127	-2.01342	-2.7363
	SERPIND1	1.64817	0.783385	0.72777	0.0358174	1.58867	-1.46824	0.766704	-0.10266	0.0821327	-0.0677356	-0.799637	1.02739	0.0461828	1.05287	0.703468	1.69078	0.770012	0.487922	-0.253874	-0.930139	-2.26484	-1.18899	-0.69	-0.371649	-1.23506	-1.75116	-0.162357	-0.0996479	-0.768896	0.743616
	SERPINF1	-1.21963	-1.48194	-1.03555	-0.872596	-0.967881	-0.328496	-0.0564406	0.362455	0.294359	0.668837	1.02554	0.494889	0.650772	0.178786	-0.243778	-2.10272	-1.37917	-1.16279	-0.627214	-0.629822	0.474035	-0.222125	0.155283	-0.0989663	0.507557	1.2415	1.20881	1.85628	1.64821	1.66181
	SERPINF2	0.934416	2.05572	0.642159	0.750028	0.311	0.758063	-0.498745	0.555172	0.25204	0.147943	0.12672	-0.151367	-0.537568	0.100292	-0.993441	1.43676	0.613707	1.58361	0.101991	0.506987	0.755998	0.141224	-0.122201	-0.0561669	-2.05009	-0.916786	-1.48007	-1.62726	-1.64409	-1.69603
	SERPING1	2.96752	0.749586	0.761207	0.563464	0.587433	0.0865564	0.0244037	-0.245944	-0.445067	-1.13118	-0.622352	-1.06982	-1.29373	-1.06867	-1.88283	1.31008	1.94932	0.66948	0.354172	0.557881	0.410721	-0.0146488	0.3344	0.433465	-0.296841	-0.69266	-0.882509	-0.480307	-0.524686	-1.10844
	SHBG	0.984883	1.11909	0.667294	0.740355	0.781363	0.180719	-0.0546144	0.153674	-0.117587	-0.285604	-0.665024	-0.929508	-0.470154	-0.751081	-0.375483	1.55103	1.12066	0.97739	0.884253	1.24492	0.785819	0.812947	0.192988	0.264994	-0.294114	-1.00434	-1.49132	-1.9095	-1.94751	-2.16656
	SIRPB1	-3.00963	-0.463892	-0.210378	-0.590403	-0.474229	0.688549	0.0860198	-0.201925	-0.210667	-0.288486	0.622898	0.954129	1.1274	0.873478	1.54989	-1.68247	-2.2604	-0.395992	-0.882127	0.220693	0.299186	0.672674	0.786918	-0.0397286	1.0317	-0.415646	0.566989	0.478075	-0.181054	1.34842
	SLC27A5	-1.71255	-0.61578	-1.36635	-0.741695	-1.53055	-0.534599	-0.454897	0.543654	-0.116531	0.382787	0.875297	-0.568983	0.788468	0.0971543	-0.360273	-0.195405	-0.784758	-0.221835	-0.246079	-0.319	-0.00466189	-0.928545	0.503467	0.567532	0.457224	0.201296	0.0304312	2.39987	0.626828	3.22848
	SLC3A2	-2.23942	-0.940487	0.658308	0.980212	1.08194	-0.199831	-0.626668	0.489308	0.158805	-1.16891	-0.523328	-1.23152	0.284847	-0.386013	0.541398	-1.70327	-0.983229	0.623647	-0.157344	-0.1765	0.449626	-0.893186	0.542943	-0.0241594	-0.000918894	-0.45151	0.850147	1.51183	2.79035	0.742949
	SORCS1	-0.203	-0.589001	-0.499231	0.617038	2.07567	-0.708536	-0.577337	0.0240035	0.337177	1.08262	1.68806	0.608458	0.415546	0.329572	-0.522448	0.00387076	-3.26102	-0.480386	-0.0341045	-0.43513	0.660375	1.07276	-1.95249	-0.439018	-0.813167	0.481751	-0.153413	0.180024	1.0868	0.0045674
	SPARC	0.470384	0.435292	0.0896341	1.02451	0.0354639	-0.5576	-0.211651	-0.866734	-0.315086	-0.681837	-1.51437	-1.70806	-1.46636	-2.37133	0.630861	0.526362	1.13803	1.4565	1.66604	1.77566	0.39234	1.04594	-0.742352	0.40983	0.077581	-0.85747	0.595594	0.235882	0.134359	-0.847428
	SPP2	0.933721	1.53453	1.22021	0.549344	0.47414	0.17485	-0.318306	-0.103515	-0.329418	0.450899	-0.420805	-0.228156	-0.396461	-1.00656	-1.15396	2.04902	1.90188	0.69812	0.654355	0.671119	0.359413	0.684941	-0.784456	-0.586404	-0.83079	-0.191237	-1.09191	-1.04552	-1.52447	-2.34457
	SRCAP	-2.42701	-0.834278	-1.27899	-0.205786	-0.811932	-0.835275	-0.329487	-0.830133	0.554528	0.230297	0.901776	2.0607	1.54864	1.55321	1.30809	-2.10034	-0.81355	0.105733	-0.633721	-0.631591	0.243742	0.406738	0.305174	-0.0156974	0.033633	0.382717	0.392091	0.285875	0.610037	0.824815
	SRGN	0.602047	1.76337	0.534521	0.718336	0.549931	-0.0982596	-0.715317	-1.15681	-0.488385	-1.68663	-1.69937	-1.27016	-0.291181	-1.23677	1.28362	0.394862	1.94246	1.0289	1.22069	1.08178	-0.822802	0.196727	-1.58224	0.467901	-0.119192	-0.973262	0.743867	-0.309752	0.0552709	-0.13418
	ST3GAL6	-0.909019	-0.558627	-0.937822	-1.07937	1.35046	0.242182	0.471072	-0.807863	0.0536855	0.0966388	1.52177	1.73574	1.5072	1.81896	1.0143	-1.05041	-1.50349	-0.376527	-1.35522	-1.2792	-0.222545	0.739367	-0.124152	-1.12822	-0.464367	-0.50264	-0.0911851	0.359982	-0.139781	1.61908
	SUSD3	1.12759	0.474184	1.16365	0.371728	-0.0532649	-0.411011	-0.0334662	0.522663	0.432082	-0.796074	-0.988593	-1.21461	-1.08906	-1.07959	-2.11098	1.66336	0.694383	1.59111	1.06701	1.66071	0.194197	0.342507	0.638214	0.168605	0.0974765	-0.385529	-0.295847	-0.664227	-0.92543	-2.16182
	SZT2	1.88001	-0.280021	0.413225	0.182575	0.752338	-0.534222	-0.163747	0.0785017	0.0926533	-0.873152	-1.08732	-0.715016	-1.23203	-1.40494	-1.51457	1.16583	1.02146	1.75079	0.785253	2.15212	0.806712	0.746122	0.0304541	-0.376657	0.263971	0.063801	-0.440791	-0.623595	-1.51574	-1.424
	TBC1D30	-0.337717	-0.317851	-0.661608	-0.379395	-0.805302	-0.160155	-1.76006	-0.803743	0.418924	0.648943	2.34177	1.46309	2.09916	0.737078	1.51739	-0.019037	-1.57177	0.39363	-0.660329	-1.47042	1.01128	-0.238904	-0.34881	0.441079	-0.111823	-0.761406	1.05035	-0.466706	-0.636836	-0.610825
	TC2N	-2.52046	-1.38914	-0.675044	-1.45953	-0.486688	0.462979	0.360514	-0.158761	0.00166429	1.3715	0.339524	0.662375	1.03988	0.444366	1.48063	-2.1063	-1.54995	-0.71574	-0.603276	-0.141506	0.674299	0.637774	0.204571	-0.358866	0.57889	0.554697	1.34813	0.522726	0.845793	0.634946
	TELO2	-1.33574	-1.13196	-0.927464	-0.141287	0.589209	0.158149	-0.18161	-0.452446	-0.605968	0.313316	-0.0312245	0.458428	0.258165	0.165401	2.02086	-2.29525	-1.93645	-1.38814	-0.861559	-0.0926544	-0.0511085	0.502643	0.56691	0.948276	0.555312	0.435245	0.400302	0.498132	1.49273	2.06977
	TF	-2.55714	-0.610094	-0.248162	0.0243733	-1.5382	-1.75325	0.109247	-0.0187648	0.585669	0.114119	0.676908	0.623548	0.0165876	1.29421	1.02994	1.52108	-0.757242	1.03564	-0.357769	0.0103533	0.525032	0.490191	-1.59824	-1.05488	1.08726	1.03285	1.21164	0.039474	0.310461	-1.24484
	TFRC	1.6103	0.809159	1.15647	-0.515438	0.0920145	1.1469	0.346369	0.111649	-0.654768	-1.95479	-0.488292	-1.06533	-0.713376	-1.07949	-1.28804	1.11145	-0.0467994	0.265987	0.555604	-0.0097039	-1.03283	-0.119119	1.37331	1.21077	0.70551	1.10007	0.915886	-0.759142	-0.473728	-2.3106
	THBS1	1.01155	1.14162	0.707957	1.13949	0.204978	-0.859543	-0.724615	-1.05652	-0.745664	-1.10195	-1.59907	-0.985819	-1.05493	-1.22255	1.15948	0.512797	2.19609	1.26932	1.28058	1.29796	-0.138969	0.604448	-1.26094	0.315438	0.175987	-1.33857	-0.0847685	-0.154277	-0.262481	-0.427034
	THBS4	-1.00476	-0.567517	0.293818	0.380317	-0.297474	-0.719744	1.08359	0.603795	0.809574	0.785511	-0.266437	-1.57554	-1.38967	-2.38124	-2.21943	0.0344268	0.720852	-0.187755	0.15977	0.438034	1.08077	-0.171412	-0.0157343	-0.161592	1.63223	1.99744	0.936134	0.490721	-0.0842927	-0.404387
	TNC	-0.232847	-0.613994	1.3667	0.826646	-0.679054	0.695874	1.90606	0.207649	0.685373	-0.0826264	-0.818249	-0.753299	-2.05924	-1.68251	-1.63005	0.353465	0.923445	0.900932	0.147262	0.71495	0.425361	1.23034	0.361197	0.152552	1.01608	0.204504	0.399733	-1.16901	-1.76646	-1.03079
	TNXB	-0.942175	0.286342	0.340467	0.152483	0.0116681	-0.613484	0.432246	0.753397	-0.233233	0.0274407	-0.459219	-1.91536	-0.80924	-1.87258	-2.43722	0.466972	1.64081	1.16607	1.10744	-0.00945852	1.36223	1.31575	0.382434	0.920612	1.11508	0.34187	-0.141798	-0.701311	-0.426049	-1.26219
	TPI1	-1.24007	-0.531899	-0.804466	-1.68498	-0.0219168	0.0855523	-1.70487	0.175437	0.925897	1.09534	-1.21785	-1.09876	0.123969	-0.6449	-0.349882	-0.427041	-0.611699	-0.264551	0.296829	1.24079	0.842774	-0.972308	0.302721	-0.104164	-0.36123	0.713433	2.10787	1.9702	0.32564	1.83413
	TTC6	-1.29226	0.811133	0.710469	0.290368	0.998204	0.365925	0.357774	0.603088	1.14324	0.90582	0.775892	0.968337	0.442671	0.978462	2.01949	-0.288973	-2.53468	-0.160017	-0.957264	-1.0129	-1.35152	-0.150366	-1.13915	-0.180535	-0.553064	-1.12536	-0.613634	-0.577743	-0.826545	1.39314
	TTR	-1.33464	-0.893539	-1.24399	-0.404656	-0.345087	-0.615148	-0.657135	0.309958	-0.208683	0.609698	0.820508	0.88519	0.789095	1.02067	1.46355	-1.50325	-1.87886	-1.38554	-0.610523	-0.744509	-0.151624	-0.140304	-0.376269	-0.308742	0.131213	1.09166	0.722151	1.35539	1.68085	1.92256
	TXN	-2.48723	-1.29387	0.487002	0.193941	-0.445003	-0.90959	-0.849645	-0.216236	-0.505707	0.902042	0.538155	-0.850767	0.412936	0.441848	-0.703503	1.49071	-1.06576	-0.503327	0.219679	-0.573575	-0.862773	-0.437404	0.844116	1.47358	0.0704912	0.195744	-0.0191519	2.43449	0.199859	1.81895
	UBB	-1.95806	0.302887	-0.0943187	0.388611	-0.516318	-0.26717	-0.391722	-0.0365202	-0.522186	1.38979	-0.296234	-0.710578	0.374389	-0.740959	0.800414	-0.728366	-0.506541	-1.10505	-1.30676	-0.194518	-0.523337	-0.761447	0.816757	-0.239184	0.191231	1.26406	0.106867	2.54938	-0.0800361	2.79493
	Unknown	-1.40536	-2.50736	-1.96451	-0.263635	-0.0841635	-0.135362	0.651292	-1.17658	1.45264	-0.430592	0.519353	0.438088	0.485191	0.286156	0.514707	-2.0694	-0.310372	-0.206637	0.364956	0.0642848	1.05245	0.704228	0.0666142	-0.695208	0.485124	0.476476	1.08916	-0.122465	1.91743	0.803511
	VASN	-1.86228	-1.53445	-0.837572	-0.468344	-0.402241	-0.46159	0.366653	0.387102	0.532682	-0.371641	0.30874	-1.02404	-1.4027	-1.00124	-1.58552	-0.86132	0.345784	-0.589665	0.0399735	0.171564	1.24548	0.939211	0.35568	-0.157309	1.12426	1.34944	1.07853	1.83584	1.95772	0.521244
	VCAM1	1.15801	0.3906	1.26339	0.337014	-0.64414	0.324667	-0.357208	1.03923	0.308811	-0.19332	-0.319869	-1.70671	-1.10769	-1.67851	-2.35357	1.61404	0.682338	0.346495	0.208857	-0.438183	0.71103	-0.283926	0.718837	-0.447912	0.592342	1.02658	1.53139	-0.419145	-0.434516	-1.86894
	VTN	-1.29924	-0.305262	-0.404583	-0.766719	-0.0260362	-0.152969	-0.45347	-0.0695696	0.526315	1.23337	1.62971	2.19304	1.13207	1.88035	1.36666	-0.907653	-0.615314	-0.179741	-0.520372	-0.976129	-1.82458	-0.991182	-0.863817	-1.20097	-0.512363	-0.23701	0.63583	0.454351	0.0761215	1.17917
	VWF	-1.63057	-1.56438	0.295142	-0.112172	-1.97439	0.579149	0.465226	0.968441	-0.634553	-1.5402	-0.742313	0.83055	-0.224859	0.608354	0.508808	-1.16831	-0.0835391	0.0996485	-0.938807	-1.14607	-0.513909	-0.398035	0.60576	1.19415	0.697897	1.6356	1.6322	1.43999	0.107495	1.0037
	ZSWIM9	-1.66597	0.234524	-0.997207	-0.449077	-0.437707	0.544636	0.255034	-0.304797	0.470463	0.441841	0.391845	1.99905	0.800589	1.17635	1.80246	-2.09853	-2.36956	-1.01666	-0.72319	-0.861457	1.02154	0.297346	0.355615	-0.619078	0.139707	0.75349	-0.0787379	-0.142926	0.133493	0.94691
