# Supplementary material for: Ontology-guided clustering enables proteomic analysis of rare pediatric disorders
Source: EMBO Mol Med. 2025 May 27;17(7):1842–67. doi: 10.1038/s44321-025-00253-z (PMC12254340; doi:10.1038/s44321-025-00253-z)
Supplement: Supplementary file 6 — Dataset EV3 [file 44321_2025_253_MOESM6_ESM.xlsx]

## Sheet: Urine
	Dataset EV3: Pairwise differential expression analysis of the urine proteome for the ten most prevalent diseases in our cohort against the control group (ANCOVA with sex and age as covariates)
	Gene	protein_group	Adrenogenital disorder (disorder)	Adrenogenital disorder (disorder)	Celiac disease (disorder)	Celiac disease (disorder)	Chronic ulcerative colitis (disorder)	Chronic ulcerative colitis (disorder)	Crohn's disease (disorder)	Crohn's disease (disorder)	Cystic fibrosis (disorder)	Cystic fibrosis (disorder)	Diabetes mellitus type 1 (disorder)	Diabetes mellitus type 1 (disorder)	Disorder of immune function (disorder)	Disorder of immune function (disorder)	Familial Mediterranean fever (disorder)	Familial Mediterranean fever (disorder)	Hemophilia A (disorder)	Hemophilia A (disorder)	Short stature disorder (disorder)	Short stature disorder (disorder)
			ancova_pvalue	log2(FC)	ancova_pvalue	log2(FC)	ancova_pvalue	log2(FC)	ancova_pvalue	log2(FC)	ancova_pvalue	log2(FC)	ancova_pvalue	log2(FC)	ancova_pvalue	log2(FC)	ancova_pvalue	log2(FC)	ancova_pvalue	log2(FC)	ancova_pvalue	log2(FC)
	A1BG	P04217	0.627532	0.182356	0.848859	0.0256181	0.745777	-0.230325	0.146425	0.589347	0.840384	0.108533	0.689275	0.264871	0.140224	-0.802278	0.861313	0.0597751	0.185243	0.99441	0.770973	-0.058695
	A1BG	P04217;P04217-2	0.276564	0.338449	0.164423	0.219937	0.251686	0.372952	0.0704102	0.463094	0.0272875	0.397015	0.421252	0.140893	0.879469	0.0442252	0.642548	0.166035	0.0308449	0.876958	0.711197	0.0932799
	A2M	P01023	0.708958	0.156426	0.892335	0.0322934	0.241389	-0.262553	0.480107	-0.100201	0.785977	-0.0748102	0.0389374	-0.497801	0.720542	-0.0144215	0.402287	0.308111	0.202146	-0.525844	0.826026	-0.0981549
	A2M	P01023;P20742;P20742-2	0.204727	0.673566	0.746473	-0.0893835	0.597092	-0.20033	0.319812	-0.343998	0.704169	0.0179507	0.963123	-0.00835883	0.0664504	1.15693	0.0600534	1.10932	0.697533	-0.225004	0.636116	0.168188
	A2ML1	A8K2U0	0.024059	-0.626315	0.954639	0.0416266	0.193859	-0.239523	0.12062	-0.428645	0.330723	-0.281104	0.627402	0.0359328	0.520466	-0.610054	0.427997	0.574101	0.97538	-0.195311	0.200455	-0.440771
	A2ML1	A8K2U0;A8K2U0-2	0.367592	-0.10019	0.666284	0.157251	0.0972418	-0.397815	0.557229	0.462398	0.157615	-0.464646	0.800953	0.125326	0.15577	0.351702	0.0493406	1.48129	0.695867	-0.0790963	0.504542	-0.346337
	AARS1	P49588;P49588-2	0.436979	0.326011	0.720804	-0.13329	0.381253	0.573158	0.289149	0.216348	0.391752	0.0871179	0.871203	-0.119394	0.398309	0.115846	0.607537	0.130921	0.628531	-0.581701	0.254707	0.320421
	ABCA2	Q9BZC7;Q9BZC7-2;Q9BZC7-3;Q9BZC7-4	0.379406	-0.0985554	0.480558	0.0731343			0.328532	0.3257	0.631601	1.15446	0.666326	0.547458			0.647412	-0.26764			0.227173	0.368578
	ABCB1	P08183	0.129426	-0.309833	0.589354	0.118847	0.0113991	-1.12907	0.35688	-0.119588	0.802054	-0.0401911	0.545849	0.0594272	0.743586	-0.0985809	0.170787	-0.344028	0.290587	-0.387753	0.00326543	-0.632715
	ABCB1	P08183;P08183-2	0.795107	-0.01125	0.137966	-0.136072	0.911824	0.0089497	0.379219	-0.121088	0.193121	-0.114557	0.828203	0.00736548	0.917953	-0.0997334	0.466506	-0.097863	0.92383	-0.0723603	0.381378	-0.161113
	ABCB1	P08183;P21439;P08183-2;P21439-2;P21439-3	0.0702446	1.0633	0.0308404	0.760149	0.877698	0.144841	0.00121016	1.34449	0.766521	0.0575116	0.0647171	0.552595	0.00823944	1.94087	0.967725	-0.0363552	0.951851	0.14297	0.118734	0.716418
	ABCB1	P08183;P21439;Q2M3G0;Q9NP78;P08183-2;P21439-2;P21439-3;Q2M3G0-1;Q9NP78-2;Q9NP78-5;Q9NP78-6;Q9NP78-7	0.287667	-0.0115765	0.426737	0.199847			0.866119	-0.139808	0.479659	0.200101	0.772013	0.322639					0.224933	0.140361	0.192026	0.173694
	ABCB11	O95342									0.702731	-0.340256							0.315994	0.119716
	ABCB6	Q9NP58;Q9NP58-4		-0.238062		-1.56826		-2.54999		-1.10985
	ABCC2	Q92887	0.258935	-1.87477	0.594988	-0.375956	0.650784	0.466109	0.871678	0.182316	0.60587	-0.195134	0.792786	0.219174			0.925148	-0.272936	0.885938	-0.136221	0.439289	-0.313743
	ABCD3	P28288;P28288-2			0.648375	0.391855	0.393642	-0.2479							0.269391	0.751805	0.967403	1.22256
	ABHD14A	Q9BUJ0	0.116324	-0.585841	0.687745	0.0605763	0.625268	0.171656	0.681878	-0.206892	0.036532	-0.432652	0.443505	0.0475171	0.426913	-0.306879	0.13244	-0.610281	0.614551	0.0330511	0.656875	-0.0260116
	ABHD14B	Q96IU4	0.543304	0.188507	0.0670479	0.240783	0.894274	-0.0145655	0.348126	0.283702	0.0243413	0.370628	0.12203	0.442881	0.421587	0.225951	0.162031	-0.416533	0.874813	0.179106	0.0804196	0.487276
	ABHD14B	Q96IU4;Q96IU4-2	0.938705	-0.0826313	0.393654	0.174607	0.767456	0.321774	0.83299	0.251068	0.129289	0.295445	0.819842	0.242895	0.272683	0.446384	0.463813	0.194959	0.959317	0.190181	0.256375	0.455322
	ABI1	Q8IZP0;Q8IZP0-5;Q8IZP0-2;Q8IZP0-4;Q8IZP0-10;Q8IZP0-11;Q8IZP0-12;Q8IZP0-3;Q8IZP0-6;Q8IZP0-7;Q8IZP0-8;Q8IZP0-9			0.0218069	-0.458135					0.818944	0.113314	0.382617	-0.0743287	0.362318	0.225163	0.336743	-0.120838	0.237272	-0.713195
	ABI1	Q8IZP0;Q8IZP0-5;Q8IZP0-2;Q8IZP0-4;Q8IZP0-10;Q8IZP0-12;Q8IZP0-3;Q8IZP0-6;Q8IZP0-7;Q8IZP0-8;Q8IZP0-9	0.0721014	-2.20176	0.965832	-0.157953	0.902401	0.0227203	0.506343	-0.500276	0.241773	0.474018	0.650227	-0.057441			0.755446	-0.0781721	0.430035	-1.40604	0.626421	-0.890732
	ABI1	Q8IZP0;Q8IZP0-5;Q9NYB9;Q9NYB9-2;Q8IZP0-2;Q8IZP0-4;Q8IZP0-10;Q8IZP0-12;Q8IZP0-3;Q8IZP0-6;Q8IZP0-7;Q8IZP0-8;Q8IZP0-9;Q9NYB9-3;Q9NYB9-4	0.674228	0.03522	0.0269407	0.396167	0.937815	-0.0797075	0.865406	0.114652	0.164158	0.411186	0.104809	0.345126	0.508874	-0.353769	0.00678514	1.13101	0.22036	0.167274	0.167156	0.291365
	ABI3BP	Q7Z7G0	0.789588	0.0786986	0.0500947	0.281	0.0799245	0.415195	0.561302	-0.109295	0.420384	0.296443	0.30534	-0.203978			0.284732	-0.270972	0.620424	-0.0975214	0.735734	-0.0752839
	ABI3BP	Q7Z7G0;Q7Z7G0-2;Q7Z7G0-3;Q7Z7G0-4	0.443616	-0.23008	0.875176	-0.0224846	0.868047	-0.0667997	0.0799487	-0.398208	0.811774	-0.0317546	0.638524	-0.0996516	0.284953	0.278417	0.0543243	-0.472538	0.654584	-0.127283	0.63974	-0.11075
	ABO	P16442	0.314556	0.716498	0.615398	0.133543	0.105981	-0.51658	0.121512	-0.243721	0.0533864	-0.367334	0.0430229	-0.333341	0.43391	0.527028	0.621646	-0.161525	0.458557	-0.0833821	0.652069	0.33776
	ACAA2	P42765	0.945017	-0.324145	0.154129	0.190346	0.334641	0.621848	0.522021	-0.225334	0.68406	0.175308	0.40156	-0.364856	0.254055	-0.37897	0.113873	0.687321	0.0425493	-0.803445	0.0102446	-1.48388
	ACADM	P11310;P11310-2	0.752988	-0.778387	0.221171	0.282012	0.573044	-0.120536	0.0950145	-2.16332	0.325198	0.427888	0.164652	1.0091			0.03552	2.49135	0.763255	0.00390093	0.439548	0.307943
	ACADVL	P49748;P49748-2;P49748-3	0.639394	-0.67651	0.110624	0.938144	0.922257	0.6309			0.624596	0.688608	0.981465	0.562622	0.447126	0.594998	0.1893	1.48271	0.392588	1.47945	0.928731	-0.615634
	ACAN	P16112;P16112-2	0.45053	-0.254996	0.331652	0.169753	0.596864	0.0298941	0.907191	-0.00624608	0.190952	-0.187787	0.811119	0.23725	0.598236	0.208887	0.272894	-0.598299	0.438841	-0.0348647	0.369855	0.386322
	ACAN	P16112;P16112-2;P16112-3	0.357772	0.118772	0.899019	-0.0141559	0.168244	-0.525085	0.998007	-0.177131	0.392118	-0.0964901	0.552585	0.0189416	0.658945	0.278782	0.47374	-0.187282	0.0744854	-0.299205	0.764298	0.0212188
	ACAT1	P24752	0.436138	1.68327	0.567171	0.38625	0.742359	0.310889	0.130191	-2.05385	0.582436	-0.414634	0.635966	-0.284559	0.514495	0.913472	0.92416	0.757456
	ACAT1	P24752;P24752-2	0.335093	-0.925265	0.0585062	-0.638116	0.406658	0.701445			0.495084	-0.203174	0.179053	-0.776306	0.41062	-0.54523	0.316625	1.07979	0.340451	0.420717	0.347196	-0.380568
	ACAT2	Q9BWD1;Q9BWD1-2	0.484542	-0.179844	0.789771	-0.0362997	0.883922	0.138673	0.853514	-0.0699978	0.781745	0.0359075	0.213817	-0.168223	0.381439	-0.238822	0.734827	0.0898669	0.232736	-0.267141	0.0828346	-0.388403
	ACE	P12821;P12821-3;P12821-2;P12821-4	0.3321	0.205766	0.438679	0.0903606	0.771506	-0.0221057	0.686714	0.142875	0.132623	0.201665	0.498727	0.235592	0.60471	-0.157286	0.929889	-0.00240192	0.751109	0.183082	0.422471	0.255699
	ACE	P12821;P12821-3;P12821-4	0.256117	-1.13471	0.488815	0.084226	0.254917	-1.37694	0.568135	-0.361456	0.078293	0.496294	0.602351	-0.158436	0.682043	0.177922	0.29414	-1.72421	0.789057	-0.27382	0.619763	-0.515502
	ACE	P12821;P12821-2	0.245971	-0.445872	0.462823	0.104837	0.896925	-0.0433817	0.712778	0.0194905	0.726866	-0.098859	0.602615	0.0282375	0.0927515	-0.496687	0.287845	0.349026	0.409541	0.242906	0.779272	0.0329289
	ACE2	Q9BYF1	0.0690396	-1.05989	0.246481	0.308699	0.483003	0.230175	0.644808	0.0567186	0.723588	0.0835781	0.0815026	0.392437	0.263784	0.737776	0.725027	0.0939196	0.571734	-0.299748	0.888055	-0.139839
	ACE2	Q9BYF1;Q9BYF1-3	0.0649471	-0.530397	0.691988	0.0823286	0.0372794	-0.56614	0.177168	-0.19427	0.32885	-0.130594	0.19614	0.37053	0.0626914	-0.645157	0.530717	0.18015	0.0322281	-0.543295	0.256753	-0.173054
	ACLY	P53396;P53396-2		-1.35061							0.287172	-0.844219						1.22694
	ACLY	P53396;P53396-2;P53396-3	0.900607	-0.0154314	0.646634	0.114993	0.91571	-0.040105	0.266663	-0.400623	0.608821	-0.0976915	0.121628	-0.443381	0.315279	0.643093	0.859496	-0.0463574	0.860325	0.0855784	0.329862	-0.372539
	ACMSD	Q8TDX5;Q8TDX5-2			0.776302	-0.320771					0.83486	0.0313924	0.233118	0.291916					0.316208	-0.00835958
	ACO1	P21399	0.692774	0.0999139	0.361707	0.0967679	0.165753	0.253335	0.88541	-0.036955	0.405155	-0.0908273	0.600627	-0.178102	0.289801	0.266825	0.811792	-0.0386058	0.258571	-0.301402	0.300735	0.16886
	ACO2	Q99798	0.190479	0.985815	0.0576713	0.808252	0.0390098	1.70093	0.076266	0.89021	0.861358	0.432969	0.0156676	0.992041	0.256081	2.1268	0.0351202	1.65031	0.706088	0.378789	0.647781	0.332077
	ACOT2	P49753;Q86TX2;Q3I5F7			0.0221038	0.680662	0.973812	0.793695	0.984473	-0.388608	0.280219	-0.303248	0.0143577	0.607838			0.460461	0.398008	0.62188	-0.102944	0.885711	0.0908723
	ACOT2	P49753;Q86TX2			0.538909	0.240476	0.0353256	0.471054	0.0374568	0.379681	0.00150424	0.261003	0.0615545	0.837813
	ACOT2	P49753;Q86TX2;P49753-2						-0.491723		1.2808		-0.38957
	ACOX1	Q15067;Q15067-2;Q15067-3			0.646003	0.0216414	0.341689	2.27854	0.914313	-0.55703	0.638641	-0.256822	0.24234	1.29153	0.009221	3.67309	0.149172	1.65926	0.409702	-1.67758	0.285637	-0.951956
	ACP1	P24666;P24666-2;P24666-3	0.00060119	1.16218	0.546582	-0.098293	0.551639	0.119306	0.181603	0.38545	0.801527	-0.0282229	0.935427	-0.0588012	0.216473	0.369564	0.781353	0.118323	0.813416	-0.129473	0.727184	0.185962
	ACP1	P24666;P24666-2;P24666-3;P24666-4	0.667711	0.0445823		0.00714685				0.0440225	0.70152	0.311205	0.243359	0.0782818			0.237916	-0.407599		-0.0781008		-0.664395
	ACP2	P11117;P11117-2	0.175053	-0.452814	0.554359	-0.0955971	0.0112794	-1.14319	0.960158	-0.0238288	0.461767	-0.113617	0.558028	0.193971	0.940914	0.0313699	0.547901	0.203529	0.969328	0.0638895	0.576038	-0.143503
	ACP2	P11117	0.601824	-0.227512	0.415193	-0.143033	0.227351	-0.611488	0.631056	-0.0197933	0.0758342	-0.277168	0.651229	0.00429512	0.675104	0.262819	0.490187	0.251757	0.406635	-0.245712	0.622033	-0.202716
	ACP3	P15309;P15309-2;P15309-3	0.471604	-0.337686	0.571819	0.1578	0.00238851	-1.63289	0.199448	0.966519	0.611007	-0.00928524	0.991215	0.501049	0.289645	0.663728	0.831894	-0.349	0.398777	1.01019	0.785395	0.164908
	ACP3	P15309;P15309-2	0.0457107	-0.333442	0.86844	-0.0106972	0.806427	-0.0496655	0.318296	0.269376	0.723599	-0.0385141	0.927476	0.12888	0.694326	-0.229543	0.274507	-0.245528	0.312207	0.143035	0.676208	0.157013
	ACP5	P13686	0.0603562	1.24236	0.316594	-0.160098	0.413425	0.507794	0.589106	0.423803	0.511977	-0.157947	0.712931	0.031723			0.569795	-0.317742	0.92983	0.160668	0.383371	0.504536
	ACSL1	P33121;P33121-2;P33121-3			0.710305	-0.126919	0.332309	0.521449			0.9464	0.0225903	0.0197686	-1.24268	0.026978	1.47663					0.0501826	-0.934494
	ACSL4	O60488;O60488-2	0.282764	0.801543	0.735334	0.115555	0.236751	0.900097	0.812003	0.0954584	0.288044	0.579809	0.120555	0.755264			0.926811	-0.0270665	0.544614	0.673006	0.937851	-0.0454648
	ACSM1	Q08AH1;Q08AH3;Q68CK6							0.331469	0.00603245	0.2079	1.07759	0.508807	-0.268374			0.201587	0.517762	0.150112	0.701265
	ACSM2A	Q08AH3;Q68CK6			0.342161	-1.37652			0.530174	-0.37354	0.578165	-0.81179					0.504813	-0.524735
	ACTA2	P62736;P63267;P68032;P63267-2	0.0074709	3.74812	0.82085	0.411588	0.119786	-0.221542	0.0219808	0.663293	0.817657	-0.00929102	0.158058	2.06649	0.477567	1.06008					0.351759	-0.67832
	ACTA2	P62736;P63267;P68032;P68133	0.757571	-0.149852	0.919686	-0.0631372			0.401794	0.297107	0.215079	0.495412	0.51917	0.261172	0.334645	0.574531					0.917985	0.085431
	ACTA2	P62736;P63267;P68032;P68133;P63267-2	0.551677	0.307104	0.289933	0.173907			0.539167	-0.204294	0.831515	-0.00881686	0.956544	-0.0468864	0.289501	0.403187	0.603096	0.254579	0.254028	0.207422	0.531809	0.271597
	ACTA2	P62736;P68032;P68133	0.198744	6.12806					0.429106	3.72394	0.424184	3.76546	0.92614	0.203476
	ACTB	P60709;P62736;P63261;P63267;P68032;P68133	0.821841	0.0868557	0.337285	0.0932169	0.0696399	0.289018	0.627489	0.0769191	0.951323	-0.0154494	0.671891	0.00192827	0.310578	0.0270169	0.0929954	0.54227	0.73196	-0.0757223	0.0988522	0.238844
	ACTB	P60709;P62736;P63261;P63267;P68032;P68133;P63267-2	0.344911	0.562773	0.585324	0.123546	0.272869	-0.22671	0.138483	-0.293648	0.0163872	-0.627713	0.0065186	-0.326613	0.363346	-0.56549	0.379859	0.39651	0.28212	-0.0588119	0.329454	0.799225
	ACTB	P60709;P62736;P63261;P63267;P68032;P68133;Q562R1	0.0276832	1.0679	0.782501	0.0362457	0.440264	0.339578	0.0355269	0.745102	0.271579	0.305329	0.572779	-0.188268	0.215982	0.76317	0.638892	0.352766	0.53163	0.420292	0.743112	0.160486
	ACTB	P60709;P62736;P63261;P63267;P68032;P68133;Q562R1;P63267-2	0.47188	0.3075	0.493729	0.146937	0.31429	0.524765	0.919574	0.229838	0.442463	0.170315	0.595678	0.235883	0.085701	0.592477	0.762679	0.0586396	0.922677	0.0201595	0.90298	0.110476
	ACTB	P60709;P63261	0.129008	-0.254789	0.567148	0.0587538	0.756038	0.0807662	0.962921	-0.00210368	0.296621	-0.142818	0.79268	-0.0842395	0.230304	0.19694	0.961166	0.0105541	0.585792	-0.213122	0.907686	-0.018659
	ACTB	P60709;P63261;Q562R1	0.275318	0.294955	0.143233	-0.362052	0.0838022	-1.05578	0.299338	0.0944717	0.329434	0.142901	0.339748	0.139715	0.831921	-0.0688394	0.598957	0.263935	0.56484	0.121366	0.714795	-0.0104499
	ACTB	P60709;P63261;Q6S8J3	0.00123682	2.54356	0.773765	0.0847763			0.694708	0.127414	0.450432	0.321399	0.101568	0.691134			0.433818	0.370989	0.934612	-0.0451019	0.907361	0.129764
	ACTBL2	Q562R1	0.382679	-0.29779	0.255614	0.105375	0.675027	0.055761	0.324657	-0.126321	0.06258	0.200557	0.319515	-0.174883	0.101444	0.466351	0.546595	0.158971	0.248847	0.299247	0.364039	0.083265
	ACTN1	P12814;P12814-2;P12814-3;P12814-4	0.812051	-0.105394	0.926127	-0.0715282	0.708164	0.509575	0.781353	-0.0304884	0.800513	0.158383	0.601027	-0.350651	0.14001	1.20515	0.0638346	1.2263	0.464025	-0.661194	0.552473	-0.473529
	ACTN1	P12814;P12814-2;P12814-3			0.0384316	-0.276093	0.442819	-0.219086	0.693504	0.224864	0.914033	-0.298895	0.00812812	0.021692	0.00627695	0.126037	0.0841016	0.178809
	ACTN2	P35609;P35609-2		1.90596		-0.0525866				1.86556	0.876868	0.156248						0.929662		-0.150592		1.68338
	ACTN4	O43707;Q9H254;Q9H254-2;Q9H254-4	0.917224	0.0530008	0.5389	0.0823436	0.335592	0.308145	0.447308	0.195289	0.224165	-0.194057	0.465339	0.0654334	0.4664	0.172031	0.202382	0.468035	0.391851	-0.33968	0.903827	-0.00662908
	ACTN4	O43707;P12814;Q08043;P12814-2;P12814-3;P12814-4	0.358543	-0.210306	0.949848	0.0193978	0.808159	-0.770187	0.49275	-0.568672	0.81454	-0.0167237	0.916057	-0.203831	0.677919	-0.245848	0.000311021	2.59856	0.373446	-0.0480195	0.989661	-0.220409
	ACTN4	O43707;P12814;P35609;Q08043;P12814-2;P12814-3;P12814-4;P35609-2	0.313586	0.625669	0.97365	0.069299	0.188063	-0.321819	0.869613	0.250062	0.832596	-0.0650975	0.392426	-0.081842	0.00220752	1.58924	0.00163615	2.81408	0.581231	-0.326349	0.416724	-0.255219
	ACTN4	O43707;P12814;P35609;Q08043;O43707-2;P12814-2;P12814-3;P12814-4;P35609-2	0.194172	1.20445	0.655814	-0.223921	0.296513	1.37136	0.405782	-0.74362	0.742942	-0.142419	0.817298	0.108554	0.919041	0.145003	0.947103	0.347423			0.190172	-0.932882
	ACTN4	O43707;P12814;P35609;O43707-2;P12814-2;P12814-3;P12814-4;P35609-2	0.631209	-0.236838	0.0236133	-0.622173	0.77695	0.111537	0.855449	-0.0353422	0.598275	-0.315387	0.169027	-0.282699	0.413703	0.313931	0.315757	0.771416	0.44856	-0.33954	0.358697	0.6363
	ACTN4	O43707;P12814;P12814-2;P12814-3;P12814-4		-1.11322												-0.269564		0.80528
	ACTN4	O43707;P12814;P35609;O43707-2;P12814-2;P12814-3;P12814-4;O43707-3;P35609-2	0.0947344	-0.561144	0.812282	-0.0374776	0.141062	-0.728157	0.383509	0.0221541	0.3261	-0.199707	0.321596	-0.174342	0.0150295	0.733137	0.674179	-0.10834	0.490826	-0.433967	0.521976	0.129732
	ACTN4	O43707;P12814;O43707-2;P12814-2;P12814-3;P12814-4	0.590196	-0.153276	0.89389	-0.00400408	0.435176	0.381382	0.878955	0.205186	0.979674	0.0231287	0.434627	-0.121618	0.232036	0.390218	0.327519	0.485588	0.765415	-0.180399	0.291563	-0.303117
	ACTN4	O43707;O43707-3	0.736396	-0.0545853	0.413031	0.118258	0.658426	-0.129349	0.752934	-0.173378	0.235097	0.120877	0.652004	0.00742947			0.00163268	0.938065	0.497289	-0.0907871	0.607835	-0.0661448
	ACTN4	O43707;O43707-2;O43707-3	0.659181	0.184564	0.528654	0.0949857	0.99285	0.0985726	0.304725	-0.17321	0.787873	-0.0730562	0.939832	0.00290343	0.798214	-0.243666	0.0331603	0.560613	0.383678	-0.42131	0.897584	-0.0317035
	ACTN4	O43707;O43707-2	0.295683	0.452553	0.651429	-0.00211777	0.122021	-0.362433	0.787084	0.116619	0.228567	-0.236464	0.0327223	-0.470447	0.0330124	0.534662	0.853765	-0.0702243	0.864852	-0.0181032	0.327074	-0.190371
	ACTN4	O43707	0.00357886	1.51026	0.98801	-0.0251757	0.673347	-0.0691982	0.0984699	0.910735	0.610299	-0.0802117	0.987492	0.372898	0.129544	1.00104	0.00112209	1.92659	0.328169	-0.223229	0.0411209	-0.846575
	ACTN4	O43707;P12814;O43707-2;P12814-2;P12814-3;P12814-4;O43707-3	0.0601895	1.15605	0.670972	-0.136266	0.095473	1.28305	0.885937	0.140389	0.0868462	-0.627299	0.483523	0.25817	0.257905	0.339898	0.251422	0.845207	0.640588	-0.0775176	0.626916	-0.487721
	ACTR2	P61160;P61160-2	0.0900234	-0.358466	0.641064	0.0422766	0.528034	-0.151566	0.673194	-0.0814017	0.461807	0.0453954	0.162239	-0.286445	0.390119	0.123042	0.612932	0.12927	0.21878	-0.435747	0.734178	-0.0186013
	ACTR2	P61160			0.822032	-0.0993934	0.60599	-0.177095	0.876484	0.228662	0.813437	-0.120031	0.201757	-0.677607			0.352627	-0.302741	0.420652	0.520808	0.8682	-0.0503582
	ACTR3	P61158;Q9P1U1;Q9P1U1-2;Q9P1U1-3	0.404428	-0.32249	0.917147	0.0243521	0.999577	-0.18937	0.308226	-0.800204	0.932205	0.0316004			0.586055	0.32118	0.336809	0.897847	0.935873	-0.167786	0.380147	-0.450512
	ACTR3	P61158	0.0385329	-0.449526	0.686422	-0.0462662	0.852484	0.0767455	0.926244	-0.0196306	0.428461	-0.102391	0.253694	-0.151748	0.0356352	0.329914	0.349685	0.205746	0.72189	-0.178572	0.414456	-0.165428
	ACTR3	P61158;Q9P1U1;Q9C0K3;Q9P1U1-2;Q9P1U1-3			0.611002	0.0879198			0.168866	0.417633	0.0783768	1.22081	0.0471023	1.64871			0.0131357	3.33015			0.606515	-0.0917529
	ACVR1B	P36896;P36896-2;P36896-3;P36896-4;P36896-5	0.0857684	0.307768	0.0371501	0.315619	0.544046	0.0003448	0.827989	-0.0761115	0.897228	0.0244911	0.151794	0.324864	0.165518	0.530382	0.797791	-0.465434	0.901484	0.0475549	0.421592	0.177418
	ACY1	Q03154;Q03154-2;Q03154-3	0.892936	0.0639144	0.822464	0.266702	0.259439	-0.975287	0.798814	-0.171487	0.713665	-0.0438003	0.989589	0.0944988	0.642106	0.270911	0.0720277	0.972902	0.2584	-0.781833	0.575973	-0.368282
	ACY1	Q03154;Q03154-2;Q03154-3;Q03154-4	0.00602191	-0.575405	0.251868	-0.123941	0.393028	0.214922	0.890199	-0.00636352	0.647599	0.043085	0.090092	-0.34784	0.191005	0.231499	0.400452	-0.166753	0.31181	0.096349	0.946952	-0.0370049
	ACY1	Q03154;Q03154-2;Q03154-4	0.052736	-0.609552	0.441407	-0.13467	0.219851	0.566713	0.337021	0.326845	0.812155	-0.0413189	0.0285483	-0.639823	0.713611	0.103697	0.724522	0.162226	0.355355	0.340733	0.702169	-0.091649
	ACY1	Q03154;Q03154-3;Q03154-4	0.00391652	-1.10267	0.57103	-0.0832154	0.426616	-0.421646	0.8756	-0.0747487	0.335998	-0.240574	0.857753	-0.248509	0.996085	-0.14182	0.428012	-0.179619	0.413191	-0.0422643	0.902056	-0.157984
	ACY3	Q96HD9	0.150588	0.3274	0.264413	-0.13025	0.933074	-0.0495608	0.934646	-0.035558	0.422232	0.0693723	0.706383	-0.116584	0.871499	-0.0473916	0.90897	0.0682271	0.426221	-0.00548576	0.041864	-0.452505
	ACYP1	P07311	0.157685	0.614019	0.721122	-0.0621044	0.998583	-0.147315			0.157601	-0.205645	0.983522	0.100788	0.0104454	-0.754156	0.157237	-0.472661	0.901459	0.0432585	0.724324	0.00617235
	ADAM10	O14672	0.711251	-0.0909952	0.863077	0.0964091	0.85909	-0.243248	0.925709	0.297967	0.797762	0.0655789	0.555009	0.0410751	0.913217	0.0613398	0.602179	-0.216871	0.904534	0.0511193	0.191015	0.803159
	ADAM10	O14672;O14672-2	0.666086	0.428912	0.814266	-0.0548401	0.489848	-0.814713	0.409975	-0.412648	0.997942	0.127295	0.331523	-0.215917	0.413293	-0.984046	0.897647	-0.0746022	0.112921	-1.15255	0.665156	0.252247
	ADAM22	Q9P0K1;Q9P0K1-2;Q9P0K1-3;Q9P0K1-4;Q9P0K1-5	0.317844	-0.574143	0.435769	0.10747	0.618197	0.40591	0.318798	0.32558	0.0423221	-0.592833	0.290689	0.168581	0.843737	0.38589	0.636159	-0.670492	0.178292	0.467731	0.224657	0.34865
	ADAMTS1	Q9UHI8	0.492829	0.307624	0.00951857	-0.921321	0.00139534	-2.80714	0.741646	0.548375	0.808784	0.463234	0.163228	0.181002	0.729145	0.322239			0.258414	-0.620092	0.462771	-0.161805
	ADAMTS15	Q8TE58		-0.0978872	0.725626	-0.913748					0.0275317	-0.250819		-0.732561
	ADAMTSL2	Q86TH1	0.457786	-0.175119	0.136546	0.156011	0.00228376	0.727665	0.14089	0.199978	0.741856	-0.0681775	0.732262	-0.0333703	0.150074	-0.420391	0.277329	-0.212148	0.188756	0.109588	0.43742	0.0654431
	ADAMTSL4	Q6UY14;Q6UY14-3;Q6UY14-2	0.101885	0.25892	0.4722	0.120917			0.104531	0.325162	0.399523	0.385969	0.0744592	0.452506
	ADD3	Q9UEY8;Q9UEY8-2				0.127757				1.63984	0.670189	0.851751		0.408278
	ADGRF1	Q5T601;Q5T601-2	0.298697	-0.839163	0.667346	0.051361	0.513735	0.390212	0.448004	-1.69928	0.998162	-0.0552881	0.0623724	0.644234			0.442701	-0.426903	0.827994	-0.219695	0.500621	0.214841
	ADGRF5	Q8IZF2;Q8IZF2-2;Q8IZF2-3	0.714111	0.329253	0.398145	-0.263833	0.848049	0.195074	0.712829	-0.400264	0.936427	-0.063326	0.886595	-0.219107	0.767948	0.130108	0.22966	-0.954905	0.640582	-0.408545	0.710385	-0.0279866
	ADGRG1	Q9Y653;Q9Y653-2;Q9Y653-3	0.389603	0.33552	0.628345	-0.129083	0.147339	-0.895367	0.062563	0.547681	0.417496	-0.343506	0.467599	0.0214136	0.846428	-0.0983275	0.984606	-0.149956	0.445755	0.263872	0.87026	-0.189798
	ADGRG1	Q9Y653;Q9Y653-2;Q9Y653-3;Q9Y653-4;Q9Y653-5	0.62731	0.172231	0.723466	0.113441	0.323383	-0.527602	0.972939	0.0371698	0.517323	0.162262	0.752545	0.113958	0.752165	-0.175994	0.287343	0.550594	0.913097	0.0680784	0.824567	-0.11165
	ADGRG1	Q9Y653;Q9Y653-2;Q9Y653-3;Q9Y653-5	0.635755	0.383046	0.0684364	0.476555	0.037505	-1.40896	0.609621	0.100487	0.240462	0.27136	0.097869	-0.382133	0.649664	0.153879	0.444922	-0.0064993	0.977349	0.193949	0.136266	-0.364197
	ADGRL1	O94910	0.763157	-0.260973	0.2998	0.251251					0.0885313	0.761412	0.317727	0.837777	0.876656	0.597066			0.471638	0.819336	0.154956	0.306215
	ADGRL1	O94910;O94910-2	0.283898	0.118219	0.892952	-0.00518827	0.325515	-0.29929	0.455805	-0.225413	0.248188	-0.109859	0.775381	-0.152451	0.467136	-0.0120824	0.815785	-0.0262483	0.0896597	-0.24185	0.472257	0.0851699
	ADGRL2	O95490;O95490-2;O95490-3;O95490-4;O95490-5;O95490-6;O95490-7	0.672623	0.245748	0.407336	-0.240474	0.152947	-0.696142	0.159237	-0.510669	0.622527	0.214785	0.657543	0.20309	0.896899	0.186719	0.286414	-0.938766	0.296302	-0.281024	0.450814	-0.155722
	ADGRL3	Q9HAR2;Q9HAR2-2;Q9HAR2-3;Q9HAR2-4	0.974403	0.152835	0.899904	-0.1171	0.977936	0.0847521	0.501411	-0.650247	0.493225	0.311926	0.277777	0.448894	0.88653	-0.182657	0.721133	-0.513762	0.88715	0.0384245	0.366916	0.470108
	ADH1B	P00325;P00326;P07327;P00325-2			0.379016	-0.184828						0.1566								-0.261998
	ADH1C	P00326			0.669852	0.443805	0.412009	1.14137			0.828927	0.319242	0.299374	0.706684			0.881589	0.0934288	0.546417	0.775184	0.438833	0.869103
	ADH5	P11766	0.808494	-0.0328012	0.0318706	0.29308	0.822276	0.215971	0.700696	0.00532043	0.494727	0.138734	0.604874	0.100067	0.738974	0.145653	0.400067	0.38109	0.69342	0.162141	0.17914	0.368523
	ADH6	P28332;P28332-2	0.420346	-0.303121	0.842764	0.0400606	0.111784	0.752107	0.656822	0.190395	0.742136	0.053235	0.377422	-0.255908	0.162297	0.49349	0.807843	-0.0148246	0.237668	0.261231	0.738432	0.247123
	ADI1	Q9BV57;Q9BV57-2			0.981261	-0.111657	0.354576	-0.779325	0.939167	-0.302705	0.237866	-0.278229	0.0846144	0.257186	0.292467	0.717042	0.375564	-0.425714
	ADIPOQ	Q15848	0.769841	-0.069116	0.454979	0.135957	0.398001	0.350969	0.852699	-0.0108235	0.687733	0.090519	0.497415	0.220249	0.577846	0.189728	0.00127221	-1.39973	0.732496	-0.0652108	0.399226	0.267217
	ADK	P55263;P55263-2;P55263-3		-1.27871		-0.810465		-1.02118				-0.808268		-1.39295				-0.385345				-1.55362
	ADK	P55263;P55263-2;P55263-3;P55263-4		-0.851637				-0.760887			0.544955	-0.929465						1.01207
	ADM	P35318	0.261609	-0.713106	0.458892	-0.410238					0.362283	-0.419846	0.521423	0.180853	0.283011	1.29268			0.75932	0.416149	0.267959	1.19533
	ADPRS	Q9NX46			0.100823	-0.482334			0.500225	-0.232352	0.808566	-0.0513742	0.228602	-0.317338	0.631264	-0.635485	0.992335	0.28598			0.356582	-0.321653
	ADSL	P30566				0.439622						0.246081
	ADSS2	P30520			0.718011	0.0558291	0.293887	-0.422192	0.129308	0.738077	0.160907	-0.206955	0.603796	0.0198007	0.444241	-0.0760669	0.309818	-0.185562	0.667561	-0.467894	0.131276	0.664884
	AEBP1	Q8IUX7;Q8N436	0.138382	1.2579	0.999416	0.0465918			0.264604	0.635855	0.730041	-0.120684	0.883158	0.0439707	0.234096	0.524347	0.586607	0.577152	0.055521	0.645145	0.66308	-0.422881
	AFDN	P55196;P55196-1;P55196-2;P55196-3;P55196-5;P55196-6	0.494095	0.709119	0.809303	1.13532	0.200274	3.28833			0.721769	0.727695	0.64329	2.06854	0.51034	-0.751968	0.297849	2.50397
	AFM	P43652	0.105322	0.724776	0.721777	-0.0158143	0.785395	0.109852	0.418699	0.387551	0.912556	0.0252276	0.407739	0.441632	0.121065	0.271976	0.0591991	0.652371	0.0126766	0.877029	0.851321	0.0894399
	AFMID	Q63HM1;Q63HM1-2	0.383866	-0.409656	0.723008	0.0236002			0.36799	0.768631	0.0760888	0.843282					0.463959	-0.633958	0.570836	0.0413044
	AGAP1	Q9UPQ3;Q8TF27;Q9UPQ3-2			0.984138	0.0872905					0.157792	-0.73489	0.960851	0.0014198					0.312965	-0.867945	0.568909	-0.652754
	AGL	P35573;P35573-2;P35573-3	0.317169	0.737746	0.0199298	-0.361568	0.0455195	0.647212	0.359325	0.17058	0.180624	-0.264128	0.25393	-0.266303	0.0600398	-0.0923475	0.0578513	-0.862023			0.998119	0.217001
	AGMAT	Q9BSE5			0.0109446	-1.64174	0.337868	-1.12389	0.0876804	1.33025	0.833272	0.422902	0.208735	0.94296	0.603585	-0.39963			0.69319	-0.231276	0.180545	-0.3388
	AGR2	O95994;Q8TD06			0.0131593	1.03548				-0.338693						1.25924		-0.534303		-0.128073		0.792637
	AGRN	O00468;O00468-2;O00468-3;O00468-4;O00468-5;O00468-6;O00468-7	0.954681	-0.0518083	0.737821	0.0321102	0.878127	-0.112352	0.497302	0.0851845	0.686462	0.0809809	0.527561	0.113322	0.197454	-0.217773	0.0194999	-0.59315	0.936427	0.0871026	0.271054	0.213813
	AGRN	O00468;O00468-3;O00468-4;O00468-5;O00468-6;O00468-7	0.204949	0.752706	0.430403	0.154192	0.801308	0.266351	0.859871	0.0601498	0.407934	-0.154745	0.751016	-0.0011152	0.986161	0.166861			0.817114	0.195218	0.708563	0.122384
	AGT	P01019	0.437406	-0.160017	0.125739	-0.287974	0.298311	0.637513	0.84248	0.108387	0.227691	0.21365	0.484003	-0.0198209	0.657241	-0.393603	0.0967912	-0.765369	0.266897	0.414115	0.0894542	0.585059
	AGTPBP1	Q9UPW5;Q9UPW5-2;Q9UPW5-3	0.308016	-0.192407	0.0360567	-0.355533	0.137104	-1.14031	0.289913	-0.259512	0.269827	-0.284549	0.181292	-0.508736	0.0746772	-1.05676	0.0355065	-1.09081	0.104351	-0.822669	0.132207	-0.654575
	AGTRAP	Q6RW13;Q6RW13-2			0.206183	-0.785332					0.880416	0.0148886	0.605025	0.641845	0.373577	-0.497576	0.0211278	-0.62213	0.0217907	-1.50466	0.266906	0.0549752
	AGTRAP	Q6RW13;Q6RW13-2;Q6RW13-3;Q6RW13-4;Q6RW13-5			0.331377	0.674292			0.723413	-0.303212	0.822875	-0.33604			0.554748	-0.738916	0.259746	-1.19487	0.771039	-0.88686	0.847145	-0.320028
	AHCY	P23526;P23526-2	0.382389	-0.233968	0.609605	-0.101719	0.99149	-0.250436	0.798991	-0.188668	0.677312	-0.249088	0.614148	-0.443772	0.929084	-0.119648	0.586592	0.194632	0.373816	-0.114586	0.790591	-0.1451
	AHCY	P23526	0.110569	-0.556847	0.421992	-0.167051	0.117263	0.376358	0.923929	-0.191544	0.519174	0.0644647	0.872537	-0.267325	0.906419	-0.0141725	0.451398	0.2229	0.144524	0.242254	0.617499	-0.0281484
	AHCYL1	O43865;O43865-2	0.602639	-0.239928	0.0394242	-0.752429	0.380963	0.49804			0.707788	-0.100096	0.739774	0.120148	0.905531	-0.161661	0.960687	0.122423			0.24937	-0.678116
	AHCYL1	O43865;Q96HN2;O43865-2;Q96HN2-2;Q96HN2-3;Q96HN2-4	0.359029	-0.249835	0.654579	0.0990174	0.81537	0.0514569	0.818042	0.107936	0.872747	0.0190263	0.0691187	-0.520282	0.416061	0.152563	0.239684	0.498107	0.0902737	0.388575	0.432827	-0.168985
	AHNAK	Q09666	0.803119	0.473885	0.857128	0.0535511	0.729197	0.50305	0.584607	-0.117354	0.213781	-0.341495	0.0213715	-0.933048	0.819764	-0.243609	0.36087	0.86268	0.948133	-0.634315	0.690504	-0.710543
	AHSA1	O95433;O95433-2		1.86725						1.92614		-0.383468
	AHSG	P02765	0.837251	0.121634	0.776116	0.0625077	0.198742	-0.342223	0.373046	-0.103404	0.0491996	0.40567	0.580193	0.420945	0.545238	-0.401102	0.0748411	-0.678257	0.287649	0.51018	0.104742	0.567342
	AIF1L	Q9BQI0;Q9BQI0-2;Q9BQI0-3	0.396812	0.303273	0.753522	0.209355	0.253604	-0.259809			0.779838	0.300599	0.575907	0.21914	0.403168	0.270733	0.30009	0.113234	0.0552032	-0.131901	0.594353	-0.219927
	AIMP1	Q12904;Q12904-2																1.45406
	AK1	P00568	0.024628	0.770557	0.866929	-0.0386613	0.59233	0.113061	0.696938	-0.13953	0.863038	-0.0229477	0.595377	0.00144717	0.417449	0.227642	0.0279901	0.592628	0.536374	0.142705	0.897006	-0.059434
	AK1	P00568;Q9Y6K8;Q9Y6K8-2;Q9Y6K8-3	0.0316116	0.973349	0.328689	-0.451196			0.105565	-0.30471	0.980624	0.129099	0.226025	-0.709538			0.554766	-0.450095			0.0715128	-0.260648
	AK2	P54819;P54819-2;P54819-3;P54819-4;P54819-5;P54819-6	0.428104	0.323118	0.195962	-0.358567	0.0857456	1.01431	0.238239	0.119013	0.787262	0.00633475	0.518179	-0.321171	0.0414728	0.745141	0.130669	0.0829269	0.857376	-0.476727	0.52751	-0.383407
	AK2	P54819;P54819-2;P54819-3;P54819-5	0.497156	0.59273	0.348715	0.136074	0.105007	0.636065	0.489937	-0.427809	0.794272	0.127	0.0801302	-1.05393			0.0253356	1.48458	0.525683	-0.113692	0.877238	-0.313065
	AK2	P54819;P54819-2;P54819-5;P54819-6			0.257729	0.488572	0.762172	0.153771	0.26466	-0.474974	0.251943	-0.535218	0.676391	0.313788	0.30823	-0.61227	0.979888	0.236111	0.948308	0.14876	0.290242	-1.00196
	AK4	P27144	0.320759	-0.411014	0.634377	-0.0597472	0.0218566	1.161	0.0486195	0.43851	0.33075	-0.0806339	0.0214626	0.465287	0.069508	0.784106	0.735569	0.396308	0.0649811	-0.289584	0.138025	0.0390716
	AKR1A1	P14550	0.00556443	-0.639613	0.620134	-0.0692371	0.73856	-0.240034	0.303358	0.0404467	0.577427	-0.112059	0.211932	-0.38126	0.857423	0.0976252	0.860226	0.0867459	0.904626	-0.152636	0.514286	0.0565996
	AKR1B1	P15121	0.104496	-0.615055	0.516304	-0.136281	0.244364	-0.515901	0.0970102	-0.649158	0.426782	0.137962	0.596678	-0.146432	0.928801	-0.0749058	0.953478	0.0481508	0.800053	0.00174753	0.543162	0.149189
	AKR1B10	O60218	0.616833	1.10236	0.723272	-0.22263	0.668799	0.357379	0.593084	-0.0456669	0.388745	-0.264253	0.167631	0.583466			0.304982	0.900983	0.166819	-0.480129	0.825024	-0.390301
	AKR1B15	C9JRZ8;O60218;C9JRZ8-2	0.644656	-0.0592513	0.0602329	-0.481828	0.988843	0.226702	0.573568	0.335302	0.494417	-0.457255	0.151715	-0.735425	0.556568	-1.39954	0.543091	-0.211485	0.320015	-1.13892
	AKR1B15	C9JRZ8;P15121;C9JRZ8-2	0.69399	-0.142966	0.315518	0.252022	0.505634	-0.338019	0.33527	-0.537174	0.339737	0.162157	0.828138	-0.127689	0.540045	-0.30392	0.907614	-0.0862788	0.300903	-0.575752	0.815661	-0.143028
	AKR1C2	P52895			0.88986	0.00377872		0.213641						-0.0942939								-0.442135
	AKR1C2	P52895;Q04828			0.215926	-0.403237	0.807408	-0.358492	0.315397	0.697617	0.736747	0.136182	0.868817	0.0567841	0.996414	-0.548667	0.8333	0.401899	0.73912	-0.417182	0.555196	0.387226
	AKR1C3	P42330			0.690764	0.180732			0.464217	-0.250682	0.264652	-0.231256	0.304657	-0.962687	0.334418	-0.66569	0.814928	-0.0136431	0.314756	-0.41874
	AKR1C3	P42330;P42330-2	0.400006	-0.380584	0.471506	0.132084	0.0987109	0.480549	0.442678	0.00926275	0.88384	0.0125671	0.816319	-0.271177	0.337576	-0.289732	0.216474	-0.413299	0.0598784	0.636444	0.636367	0.00768399
	AKR1C3	P42330;P52895;Q04828;P42330-2	0.243761	-0.536954	0.79736	-0.0981787	0.27756	0.634893	0.981719	-0.0148933	0.684698	-0.0568059	0.423327	-0.34709	0.882326	-0.137777	0.914745	0.0849404	0.780451	-0.172034	0.499392	-0.297534
	AKR1C3	P42330;Q04828	0.268312	-0.436405	0.605519	-0.102309	0.866229	-0.171606	0.294012	-0.344989	0.206904	0.221738	0.316889	-0.356056	0.677328	0.137948	0.15805	-0.544274	0.811115	-0.2674	0.412072	-0.368744
	AKR1C3	P42330;Q04828;P42330-2	0.964403	-0.437192	0.511072	0.408805			0.803245	-0.66767	0.21046	0.840453	0.852587	0.314935			0.642088	0.58471	0.537526	0.188419	0.880135	0.105374
	AKR1C4	P17516;P42330;P52895;Q04828;P42330-2	0.853388	-0.242774	0.610772	-0.0977356	0.554337	0.619016	0.862964	0.0478611	0.472308	0.212344	0.961002	0.00883755	0.972987	0.11604	0.422753	0.428753	0.832737	0.0845355	0.321495	0.317353
	AKR1C4	P17516;P42330;P52895;Q04828;P52895-2	0.232543	-0.428141	0.960303	-0.01204	0.089271	0.646917	0.934233	-0.201739	0.851024	0.0145297	0.2529	0.138132	0.973545	0.221834	0.29964	0.325486	0.855994	-0.0178143	0.238653	0.257973
	AKR1C4	P17516;P42330;Q04828	0.990892	-0.158481	0.0831524	0.572802	0.576652	0.209468	0.120261	0.879602	0.663441	0.262568	0.98935	-0.0613331	0.478773	0.268445	0.662219	-0.342729	0.172307	0.763463	0.432276	0.338733
	AKR1C4	P17516;P42330;Q04828;P42330-2	0.383118	-0.593846	0.295077	0.436295	0.10657	1.47778	0.341728	-0.294513	0.446506	0.215487	0.913745	0.338945			0.476868	-0.1953			0.864948	0.159009
	AKR1D1	P51857;P51857-2	0.000240891	-2.18041	0.312162	-0.203621	0.737828	0.177914	0.354683	-0.47144	0.403204	-0.218292	0.943181	-0.0708803	0.689121	0.233595	0.163905	-0.706441	0.292882	-0.504204	0.532893	0.14589
	AKR1D1	P51857;P51857-2;P51857-3	0.889545	0.138234	0.798857	0.214814					0.976252	0.391633	0.866872	0.357405	0.359033	-0.718263	0.617411	-0.34385			0.525361	-0.92374
	AKR7A2	O43488;Q8NHP1;Q8NHP1-3			0.48517	0.132544	0.364381	0.310835	0.511031	-0.0405983	0.646512	0.268553	0.968472	-0.14	0.115239	-0.564843	0.0343569	0.856911	0.251046	0.644469	0.595248	0.480636
	AKR7A2	O43488;Q8NHP1	0.842296	0.160361	0.149983	-0.359427			0.325496	-0.640374	0.555307	-0.304245	0.189588	-0.754708			0.0837967	1.17043	0.310289	0.237376	0.0271258	-1.2721
	AKR7A2	O43488	0.257233	-0.266184	0.122618	0.193628	0.937841	-0.0964362	0.476568	0.0893467	0.254435	0.15654	0.905122	-0.0750514	0.698337	0.0972285	0.0674165	0.632245	0.7961	-0.0675192	0.292574	0.225178
	AKR7A2	O43488;O95154;Q8NHP1			0.400065	0.639448			0.525849	1.46451	0.246956	0.596219					0.680611	-0.334172	0.069583	-0.0232032	0.208658	0.134192
	AKR7A3	O95154	0.688233	-0.162663	0.0796446	0.267122	0.222628	0.286229	0.178039	0.246995	0.563845	0.0421772	0.279431	0.144957	0.762164	0.126543	0.314269	0.371185	0.0450293	0.512279	0.11116	0.388958
	AKR7A3	O95154;Q8NHP1	0.836843	0.340513	0.00674014	0.818786	0.112529	0.479931	0.340701	0.000409908	0.261011	0.161229	0.158438	0.396985	0.302272	0.424768	0.0341812	1.25512	0.586889	-0.193418	0.213831	0.361973
	AKR7A3	O95154;Q8NHP1;Q8NHP1-3	0.124979	-0.666256	0.344615	0.123431	0.0930515	0.379204	0.256635	0.122392	0.712341	0.00790525	0.480237	-0.284262	0.504201	-0.270828	0.390955	-0.26177	0.907202	-0.150611	0.145007	0.189951
	ALAD	P13716;P13716-2	0.816973	0.153138	0.440123	0.117615	0.708417	0.0919464	0.258954	0.179883	0.148761	0.16607	0.292144	-0.198004	0.302242	-0.488483	0.635515	-0.0311611	0.88187	-0.2415	0.684156	0.0157452
	ALB	P02768;P02768-3;P02768-2	0.467963	0.191512	0.182396	-0.144921	0.263068	-0.156956	0.326828	-0.0806258	0.0910951	-0.213954	0.0496854	-0.229652	0.431253	0.105906	0.857917	0.0436407	0.376872	-0.228341	0.642296	0.12604
	ALB	P02768	0.713047	0.186392	0.537375	-0.149434	0.143679	-0.653066	0.858933	0.0742947	0.887128	-0.0744251	0.408692	0.382901	0.686708	-0.368031	0.120128	-0.70227	0.165001	0.480344	0.518134	-0.319192
	ALB	P02768;P02768-2	0.544809	0.222353	0.531758	0.140881	0.341088	-0.376809	0.707457	-0.131297	0.199453	-0.380742	0.471547	0.0633329	0.662828	0.072269	0.885284	0.0322865	0.152969	0.258079	0.153718	0.387554
	ALB	P02768;P02768-3	0.939128	0.0445409	0.131221	-0.222058	0.0545541	-0.514354	0.680002	-0.0223854	0.230948	-0.220862	0.394898	-0.0865002	0.761652	-0.252993	0.709129	-0.119423	0.779151	-0.191707	0.543825	-0.171969
	ALCAM	Q13740;Q13740-2	0.498045	-0.210311	0.076358	-0.357082	0.301032	0.796428	0.996093	0.397374	0.0288871	-0.297062	0.734598	0.251605	0.0399474	-0.795568	0.0205537	-0.894131	0.168696	-0.144692	0.804577	0.0412959
	ALCAM	Q13740;Q13740-2;Q13740-3	0.0897321	-1.1633	0.0517673	0.923572	0.383849	-0.0789129	0.304566	0.662202	0.502677	0.304802	0.20691	0.130542
	ALCAM	Q13740;Q13740-2;Q13740-4			0.534095	-0.228903			0.96923	-0.00204578	0.216717	-0.328322			0.386556	-0.608387			0.196525	-0.732924	0.227224	-0.957227
	ALDH1A1	P00352	0.0417547	-0.553143	0.224615	-0.193973	0.265867	0.365198	0.746328	-0.0928627	0.351434	0.135729	0.297322	-0.215281	0.550002	-0.233387	0.730108	0.111278	0.577907	-0.215577	0.798686	0.0546636
	ALDH1A1	P00352;P05091	0.609459	-0.53687	0.59019	-0.270046	0.386355	-1.11411	0.833844	0.0699269	0.394184	0.252925	0.934256	-0.151429	0.740275	-0.113811	0.0409255	1.78533	0.572646	-0.799296	0.857691	-0.0636006
	ALDH1A2	O94788;P00352;P05091;P30837;P47895;O94788-2;O94788-3;O94788-4;P05091-2	0.0256843	1.21805	0.75077	0.108321	0.974851	-0.0594884	0.657355	0.255435	0.895553	0.00013887	0.761396	-0.00695738	0.378972	0.360264	0.874634	0.359945	0.630741	-0.26289	0.839247	0.118836
	ALDH1A3	P47895				-0.572223		-2.05759				-0.489703		0.416791		2.09665		0.792129
	ALDH1L1	O75891;Q3SY69;O75891-3;O75891-4;Q3SY69-2;Q3SY69-3			0.633567	0.136619	0.916075	-0.187102	0.916441	-0.0250836	0.368516	0.692648	0.879843	0.10789			0.283111	1.30507	0.345006	0.581209	0.829125	-0.205096
	ALDH1L1	O75891;Q3SY69;O75891-2;O75891-3	0.446865	-0.41829	0.30158	-0.226065	0.285235	-0.566928	0.411382	-0.244684	0.674016	-0.0778843	0.0519616	-0.395435	0.580493	-0.155519	0.0405564	1.20297	0.283663	-0.382223	0.0737244	0.712793
	ALDH1L1	O75891;O75891-2;O75891-3	0.348506	-0.203314	0.11555	-0.196361	0.480612	-0.170482	0.807836	-0.0224498	0.45936	0.0867488	0.183073	-0.239796	0.516067	0.137004	0.533418	-0.15898	0.687043	-0.175435	0.706758	0.0663319
	ALDH1L1	O75891;O75891-2;O75891-3;O75891-4	0.114588	-0.395587	0.223753	0.174254	0.34758	0.184226	0.39604	0.0526148	0.0435233	0.323117	0.419919	-0.34757	0.675225	0.0990351	0.212324	0.397741	0.313875	0.18837	0.37274	-0.304842
	ALDH1L1	O75891;O75891-3;O75891-4	0.893915	-0.110337	0.492495	0.221201	0.0473587	1.0724	0.880403	0.137099	0.912757	-0.0601523	0.85226	0.0635077	0.432615	0.436351	0.408101	1.05027	0.154455	0.717692	0.397082	0.511314
	ALDH1L2	Q3SY69;Q3SY69-2;Q3SY69-3	0.0204789	-0.855683	0.578954	-0.456742	0.245312	0.168331	0.0128176	0.262045	0.664112	-0.202927	0.271346	-0.182589	0.978077	0.0652311	0.271612	-0.350195	0.314408	0.0278549	0.0758961	0.148462
	ALDH1L2	Q3SY69;Q3SY69-3	0.647883	-0.230673	0.993624	-0.0265459	0.353925	0.893231	0.764855	-0.168624	0.822793	0.103149	0.276999	-0.648951	0.894409	-0.0634548	0.70189	0.464719	0.251441	-1.0183	0.965053	0.0229925
	ALDH2	P05091						-1.62647						-1.06824		0.115445						-1.87049
	ALDH2	P05091;P05091-2	0.382297	0.492557	0.888295	0.0296525	0.734675	-0.25115	0.804984	-0.0582496	0.0848335	0.317178	0.607439	-0.120183	0.471442	-0.257349	0.093375	0.752968	0.204308	0.362496	0.165408	0.237455
	ALDH3A1	P30838		-0.0167517														-0.102002
	ALDH3A2	P51648;P51648-2			0.491859	0.331403	0.897498	0.60897			0.318092	0.891301	0.927806	0.16383	0.359123	0.962406	0.732526	1.78877			0.591272	1.21787
	ALDH3B1	P43353	0.00285316	-1.52682	0.323704	-0.281669	0.305003	-0.383397	0.00508542	-1.47258	0.709374	-0.0299168	0.142457	-0.341988	0.0695523	-0.564806
	ALDH3B1	P43353;P43353-2								-0.271294
	ALDH3B1	P43353;P48448;P43353-2	0.0886323	-1.42944	0.193105	-0.46697	0.314277	-0.448588	0.306077	-0.795942	0.678813	-0.132843	0.271454	-0.90392							0.647055	-0.0852438
	ALDH4A1	P30038;P30038-2;P30038-3						1.80189										1.57349
	ALDH6A1	Q02252;Q02252-2	0.686398	0.153451	0.574326	-0.126586	0.287533	-0.448188	0.511021	0.239764	0.532045	-0.108153	0.712556	0.0454383	0.981104	0.0732125	0.253243	0.650232	0.196124	0.996898	0.836431	0.0535875
	ALDH7A1	P49419;P49419-2;P49419-4	0.596008	-0.042787	0.864753	0.0270679	0.567546	-0.10189	0.574311	-0.0131109	0.185994	0.21384	0.11211	-0.219574	0.141895	0.356942	0.75809	-0.052422	0.549831	0.143407	0.703825	0.0070723
	ALDH7A1	P49419;P49419-2	0.865839	0.0870769	0.828363	-0.0324003	0.318024	-0.353214	0.421085	-0.222647	0.726625	-0.0398601	0.27797	-0.347364	0.464542	0.1758	0.515744	0.287345	0.855877	-0.189145	0.80093	-0.0926341
	ALDH8A1	Q9H2A2;Q9H2A2-4				-0.532945		-1.74221			0.507064	-0.0495979		-1.23142		-0.334775		-0.373759	0.294346	-0.137169
	ALDH8A1	Q9H2A2;Q9H2A2-2;Q9H2A2-4	0.049701	1.73729	0.465126	-0.211915			0.212297	-0.717522	0.889078	0.0364371	0.98889	-0.0132545	0.635386	-0.660835			0.561221	0.226105	0.428721	-0.437235
	ALDH8A1	Q9H2A2;Q9H2A2-2;Q9H2A2-3;Q9H2A2-4	0.0262928	-1.41051	0.0100081	-0.729339			0.071026	-0.944132	0.535672	0.258534	0.432863	0.0431792			0.0733005	-0.472264			0.938852	0.125918
	ALDH9A1	P49189;P49189-2;P49189-3	0.294411	-0.178448	0.516532	-0.0845623	0.999732	0.0616935	0.576954	-0.0782354	0.448007	0.083777	0.271425	-0.160532	0.168276	-0.540416	0.519888	0.147632	0.774582	-0.164985	0.81058	-0.0733047
	ALDH9A1	P49189;P49189-3	0.195577	-0.463592	0.890924	0.0656351	0.788323	0.192961	0.900551	0.200501	0.42237	-0.225145	0.195571	-0.318568	0.291584	0.678013	0.216016	0.768356	0.949875	0.0409795	0.413975	-0.347161
	ALDOA	P04075			0.120327	-0.47876					0.71651	0.259541	0.298977	-0.00899912					0.284349	-0.448675	0.0468187	-0.777121
	ALDOA	P04075;P04075-2	0.228563	-0.161983	0.146818	0.19606	0.506044	0.324624	0.446611	-0.10821	0.820785	-0.00374474	0.561842	0.0718261	0.121069	0.225236	0.220899	0.33401	0.900955	-0.220425	0.203798	-0.303202
	ALDOA	P04075;P05062;P09972;P04075-2	0.026498	1.27753	0.303659	0.347422	0.115476	1.7341	0.133201	1.12756	0.28365	0.394593	0.571742	0.445208	0.791022	-0.155692	0.196336	-0.835648	0.896762	0.181526	0.78343	0.237798
	ALDOA	P04075;P09972;P04075-2	0.451599	0.188377	0.724558	0.0739693			0.22953	0.469956	0.0532074	-0.576834	0.858383	-0.5105			0.121786	0.06779	0.692995	-0.500371	0.306387	-0.79671
	ALDOB	P05062;P09972	0.0230913	-0.603614	0.139127	-0.256446	0.303159	0.304248	0.774635	-0.106725	0.179194	-0.240745	0.725265	-0.173108	0.941161	0.0235774	0.349663	-0.357133	0.96156	-0.122783	0.995421	-0.0350356
	ALDOB	P05062	0.00394265	-0.742283	0.174151	-0.179782	0.109704	-0.733339	0.816813	-0.0754209	0.876671	-0.0504238	0.403585	-0.345643	0.703371	0.131171	0.476069	-0.135807	0.682253	-0.296869	0.709527	-0.0250255
	ALDOC	P09972	0.0358682	0.69289	0.774462	0.0138064	0.557871	0.0450301	0.765752	0.089183	0.445984	-0.171973	0.755532	-0.0121566	0.0303812	0.531687	0.119105	0.644017	0.693184	-0.118484	0.143794	-0.246041
	ALOX12	P18054	0.837272	0.431022	0.0293917	0.595043	0.410625	1.04185	0.00963068	-1.85199	0.959154	0.286454	0.626275	0.264964	0.94439	-0.597289	0.617647	1.73727
	ALOX12B	O75342		-1.48063				-0.507214						-0.210818				0.299429				0.21872
	ALOX15B	O15296;O15296-3	0.805398	-0.40593	0.150446	-0.885954	0.563482	1.12828	0.368656	-1.60497	0.631667	-0.664851	0.644833	-0.274215	0.706413	-0.0099354	0.415326	2.08787
	ALOX5AP	P20292			0.0214534	0.582477					0.258267	0.66729	0.78765	0.000284742			0.911667	-0.434803
	ALPI	P09923	0.31583	0.564221	0.818392	0.0236728	0.630746	0.327541	0.365623	0.29114	0.849617	0.00111638	0.89562	-0.5023	0.870178	-0.0153371	0.498034	0.3213	0.765882	-0.11266	0.765605	-0.346054
	ALPL	P05186;P05186-2;P05186-3	0.756419	0.0675471	0.489011	0.109442	0.3553	-0.27068	0.784284	0.0231847	0.333208	-0.151592	0.969229	-0.0247706	0.640438	0.0679428	0.228078	-0.210951	0.230489	-0.429324	0.602093	-0.0810642
	ALPL	P05186	0.0499425	0.776947	0.207698	0.339505					0.145651	0.190471	0.706819	0.125648
	ALPP	P05187;P10696	0.198593	-0.262124	0.40026	0.279329			0.116832	1.17697	0.334884	-0.0136968					0.975402	1.02532	0.101002	1.13417	0.781598	0.498307
	ALPP	P05187;P09923	0.344556	-0.254653	0.654596	-0.0916133			0.206712	-0.319584	0.652875	-0.108057	0.689349	0.0581015	0.62822	0.279869	0.682689	-0.202831	0.950278	-0.441921	0.554867	0.343555
	ALPP	P05187;P09923;P10696	0.808383	0.122401	0.419158	-0.288288	0.438392	-0.767646	0.436736	0.427723	0.458135	0.219743	0.687664	0.254323	0.755864	0.214214	0.937607	0.203437	0.48037	-0.563597	0.585975	0.305493
	ALYREF	Q86V81								-0.179501		-0.880431						-0.536018
	AMBP	P02760	0.566009	0.108465	0.993076	-0.00844925	0.106815	-0.523906	0.0132465	0.553412	0.219346	0.232005	0.895342	0.114899	0.84508	0.0343272	0.0806947	-0.504918	0.832275	0.224969	0.0148421	0.627082
	AMH	P03971	0.674017	0.170258	0.438074	-0.561661			0.280631	-2.22426	0.801997	0.0380008	0.707772	0.560374					0.95323	0.272373	0.631112	0.275717
	AMIGO2	Q86SJ2			0.45719	-0.334696	0.222812	-1.11998	0.818918	-0.224891	0.953262	0.22965	0.0064223	3.79879	0.119813	-1.52618	0.673481	-0.51134	0.815104	-0.11034	0.231321	-1.07755
	AMN	Q9BXJ7	0.0369341	0.681249	0.364711	-0.204911			0.522421	-0.241077	0.847374	0.0544939	0.436259	0.316768	0.597406	-0.181562	0.703317	-0.263046	0.199553	-0.510551	0.910084	-0.0437019
	AMY1B	P0DTE7;P0DTE8;P0DUB6	0.12474	-0.619109	0.797515	0.0471442	0.695224	-0.438398	0.363312	0.00437993	0.601466	-0.144769	0.481511	-0.0223593	0.246922	-0.49922	0.255178	-0.609567	0.419465	0.100564	0.477245	0.141833
	AMY1B	P0DTE7;P0DTE8;P0DUB6;P19961;P19961-2	0.226484	-0.498039	0.655565	-0.0980994	0.812752	-0.226163	0.909307	-0.0404593	0.626243	0.12513	0.826672	-0.126402	0.321581	-0.243787	0.182511	-0.552713	0.981011	0.176774	0.713224	0.157076
	AMY2A	P04746;P19961;P19961-2;P04746-2	0.0151424	-0.536313	0.468632	0.12795	0.552284	-0.319196	0.684373	-0.202467	0.0208291	-0.448754	0.67296	-0.257522	0.0619887	-0.800008	0.253077	-0.347216	0.833693	-0.158907	0.606505	-0.0587675
	AMY2A	P04746	0.702531	0.0464803	0.710519	-0.137249			0.651121	0.30598	0.0882011	-1.02244	0.0203549	-0.971517	0.472665	-0.298063	0.30579	-1.08733	0.698413	-0.209021	0.660609	0.288832
	AMY2A	P04746;P04746-2	0.842895	-0.0801495	0.99028	-0.00179484	0.139465	0.513426	0.454114	0.186431	0.00137214	-0.960209	0.112703	-0.520614	0.401753	-0.210215	0.728813	0.122734	0.451028	0.396443	0.308074	0.348994
	AMY2A	P04746;P0DTE7;P0DTE8;P0DUB6;P19961	0.759004	-0.232551	0.555442	-0.157589	0.492314	-0.576576	0.720804	-0.0817305	4.57215e-05	-1.05452	0.0895042	-0.843623	0.243146	-0.473633	0.110177	-0.62678	0.878895	0.0240666	0.23628	0.359077
	AMY2A	P04746;P0DTE7;P0DTE8;P0DUB6;P19961;P19961-2	0.685778	-0.13603	0.787095	0.0368766	0.462014	-0.322419	0.586743	0.105013	0.00058132	-0.578175	0.43449	-0.19	0.537976	-0.150806	0.700248	-0.148212	0.67316	0.233	0.30689	0.339304
	AMY2A	P04746;P0DTE7;P0DTE8;P0DUB6;P19961;P19961-2;P04746-2	0.0738135	-0.432037	0.364048	-0.121523	0.274949	-0.363026	0.855571	-0.0620577	0.000189023	-0.538336	0.00155873	-0.694658	0.590617	-0.105285	0.348706	-0.23518	0.247344	0.315152	0.100107	0.380536
	AMY2A	P04746;P19961	0.922582	-0.210742	0.41485	-0.324623	0.963453	0.382941	0.8933	0.0601157	0.684398	0.147007	0.979864	0.0360372	0.124541	-0.783225			0.225194	-0.251886	0.606646	0.472021
	AMY2B	P19961;P19961-2	0.0317	-1.27517	0.926737	0.0284196	0.996506	-0.0328942	0.509446	0.419863	0.204684	-0.43799	0.813707	-0.0799005	0.887998	-0.168821	0.422114	-0.586768	0.392363	0.362622	0.597524	0.178708
	ANG	P03950	0.0537272	-0.560939	0.628855	0.107399	0.788464	-0.19753	0.185237	-0.31833	0.284044	-0.28127	0.0763429	-0.551177	0.206169	-0.632016	0.00110595	-1.2781	0.838219	-0.00240315	0.896029	-0.0162902
	ANGPTL1	O95841	0.335029	0.737397	0.241863	0.372283	0.464815	0.319738	0.726995	-0.163852	0.394048	0.194233	0.648615	0.263998	0.303687	0.601979	0.309949	0.469361	0.707021	-0.191357	0.571316	-0.212156
	ANGPTL1	O95841;Q9UKU9	0.759599	0.254179	0.880803	0.0688684	0.17539	1.09668	0.592227	-0.602148	0.866328	-0.0702979							0.658434	0.506705	0.499126	-0.489678
	ANGPTL1	O95841;Q9UKU9;Q9UKU9-2	0.481041	-0.416533	0.137966	-0.344006	0.00527311	-1.11966	0.846267	-0.210895	0.569001	0.163365	0.907182	-0.0954076	0.901817	0.0684464	0.00847344	-1.91888	0.913411	-0.104033	0.626848	0.105273
	ANGPTL2	Q9UKU9	0.621751	0.0351448	0.638985	0.0407035	0.891479	-0.102653	0.314457	0.0698168	0.779287	-0.00387183	0.891311	-0.136694	0.556609	-0.0061282	0.0216597	-1.01884	0.926479	-0.0322241	0.712021	-0.0182717
	ANGPTL2	Q9UKU9;Q9UKU9-2	0.530711	-0.21014	0.63214	0.0397084	0.0173695	-0.838011	0.0817299	0.187468	0.573139	0.0876693	0.766854	-0.0539963	0.166048	-0.186965	0.00313774	-0.742085	0.299092	0.365762	0.117374	0.298443
	ANGPTL3	Q9Y5C1	0.515677	0.166424	0.0507846	0.2754	0.914041	-0.0912456	0.993384	0.0312219	0.00946118	0.371629	0.272873	0.047951	0.274528	0.1582	0.711774	0.107174	0.130971	0.110828	0.617259	0.0750547
	ANGPTL6	Q8NI99	0.821945	0.121489	0.385197	0.217531	0.614868	-0.419263	0.129977	0.557733	0.769878	-0.0684183	0.568154	0.0442593	0.26335	0.616506	0.613108	-0.251101	0.373304	0.373066	0.754351	0.0280892
	ANGPTL6	Q8NI99;Q9UKU9;Q9UKU9-2	0.951308	0.162703	0.704423	0.17758	0.464131	-0.685504	0.340992	0.160247	0.700236	-0.0477858	0.0545131	0.646569	0.945166	0.0719326	0.693029	-0.800027	0.969895	0.341195	0.218024	0.511327
	ANKFY1	Q9P2R3;Q9P2R3-2;Q9P2R3-4			0.0670281	-0.0153865											0.229596	-0.0666829	0.219556	0.182553
	ANKRD22	Q5VYY1				0.592967		2.00557						-0.253282		2.03122		1.11208
	ANKRD34C	P0C6C1				-0.988849				1.37628		-0.568265				0.336204				-0.373007
	ANKRD36B	Q8N2N9;Q8N2N9-4;A6QL64;Q5JPF3;A6QL64-4;A6QL64-5;Q8N2N9-2;Q8N2N9-3			0.358689	-0.379926					0.71183	0.1551	0.280076	0.371741
	ANO6	Q4KMQ2;Q4KMQ2-2;Q4KMQ2-3	0.207	0.310456	0.022522	-0.606643	0.018119	-1.40091	0.969781	-0.064185	0.692481	0.127646	0.211755	-0.310839	0.229356	0.441195	0.112717	-0.786059	0.277623	-0.48353	0.472163	-0.480496
	ANO6	Q4KMQ2;Q4KMQ2-2;Q4KMQ2-3;Q4KMQ2-4	0.300577	0.419031	0.798261	0.0255617	0.791701	0.391143	0.237704	-0.616935	0.611108	0.227743	0.442094	-0.0826035					0.418878	-0.266241	0.675075	-0.0577757
	ANP32A	P39687	0.464845	0.175062	0.245452	-0.401152	0.528464	0.288443	0.57466	0.29711			0.355094	1.1024	0.37417	0.405544	0.952539	-0.181513
	ANPEP	P15144	0.214712	-0.245293	0.23775	-0.112156	0.0598165	-0.506831	0.488884	0.0596213	0.118443	0.155756	0.606864	0.0600787	0.649372	-0.00136432	0.530301	-0.122608	0.49596	-0.0260751	0.436763	0.140094
	ANTXR1	Q9H6X2;Q9H6X2-2;Q9H6X2-3;Q9H6X2-4;Q9H6X2-5;Q9H6X2-6	0.752834	-0.0986815	0.700351	-0.0867538	0.222366	0.411179	0.667948	-0.0696025	0.231388	0.234492	0.137625	0.44365	0.618885	0.200351	0.0153292	-0.880189	0.90718	0.178698	0.266	0.353585
	ANXA1	P04083	0.325724	-0.0469922	0.928923	-0.0510592	0.165895	1.2676	0.580851	0.327437	0.453223	-0.311335	0.255073	-0.56447	0.700104	-0.677276	0.00320528	1.5133	0.629842	-0.65056	0.838254	-0.3582
	ANXA10	Q9UJ72	0.658781	-0.403006	0.0452655	0.440891	0.0192081	-1.14204	0.964975	-0.0661475	0.143649	0.423733	0.129322	0.590036	0.754279	0.0682364	0.0342043	-1.05111	0.0298265	-0.766397	0.912798	0.12973
	ANXA11	P50995;P50995-2	0.834409	-0.0670196	0.0808654	-0.193767	0.799888	-0.100631	0.468968	0.134243	0.0188926	-0.327291	0.438572	0.101383	0.0139959	-0.602493	0.205015	-0.298838	0.923562	-0.0366248	0.409335	0.14992
	ANXA13	P27216;P27216-2			0.664692	0.0626381	0.0260262	-1.2665	0.269832	-0.504135	0.214269	-0.424637	0.425387	-0.21988	0.69097	-0.0765701			0.316301	0.101368	0.884482	-0.26364
	ANXA13	P27216;P50995;P27216-2;P50995-2	0.00347038	-1.89563	0.235772	-0.405801	0.534094	-0.420047	0.993881	0.0701328	0.771293	-0.0758146	0.336748	-0.401192	0.735649	-0.220979	0.666214	0.274954	0.429398	0.568809	0.228485	-0.441803
	ANXA2	P07355;P07355-2	0.0246847	-0.722219	0.794964	-0.0343788	0.682416	0.407937	0.68039	0.0452701	0.182002	-0.333538	0.133257	-0.516033	0.865966	-0.639982	0.0267693	1.18516	0.979403	-0.720384	0.149389	-0.678092
	ANXA2P2	A6NMY6;P07355;P07355-2	0.217803	-0.188609	0.744313	0.000619033	0.968853	0.341145	0.264909	-0.214555	0.0478134	-0.46004	0.0211695	-0.562347	0.801709	-0.480509	0.0598252	0.817153	0.718609	-0.573122	0.326163	-0.457619
	ANXA3	P12429	0.320102	-0.23137	0.269283	0.203971	0.753008	0.259073	0.441348	-0.0637426	0.646595	-0.179083	0.943045	-0.071585	0.115522	0.381221	0.0110323	1.26149	0.796273	-0.591931	0.295449	-0.370799
	ANXA4	P09525;P09525-3	0.437805	-0.130494	0.357266	0.0898635	0.548536	0.17916	0.854895	0.0615247	0.965396	-0.0147719	0.263343	0.196865	0.718676	0.0983686	0.24393	0.26133	0.607065	0.138184	0.57143	-0.0876832
	ANXA4	P09525;P09525-2;P09525-3	0.459416	0.115559	0.676049	0.0377302	0.94541	-0.0189585	0.920341	-0.0273112	0.291073	-0.114732	0.190504	0.139175	0.254925	-0.236093	0.404025	0.16349	0.534794	0.0651499	0.562009	-0.0980046
	ANXA5	P08758	0.190138	-0.213587	0.302976	-0.0983805	0.926424	-0.0370022	0.705823	-0.0542817	0.327605	-0.113765	0.106817	0.20457	0.477949	-0.137375	0.729912	0.0610458	0.990774	0.00275126	0.277279	0.168843
	ANXA6	P08133;P08133-2	0.974239	-0.0259549	0.286633	0.117138	0.0227634	0.400475	0.21299	0.100613	0.458391	0.0405211	0.0814133	0.0807364	0.50388	0.0979415	0.347094	0.293978	0.399581	-0.387904	0.768343	-0.0410467
	ANXA7	P20073;P20073-2	0.570027	-0.0536743	0.362432	-0.0718524	0.0318675	-0.337871	0.795278	0.0900455	0.404754	-0.0787652	0.805825	0.0159439	0.874685	-0.118307	0.281505	0.192993	0.592719	-0.159601	0.596577	0.085695
	ANXA8	P13928;Q5VT79;P13928-3	0.601024	0.0732089	0.301185	0.256084	0.62413	-0.519206	0.641779	-0.217432	0.469919	0.142347	0.0118731	-1.43838			0.00529065	2.54755			0.110481	0.940387
	ANXA8	P13928;Q5VT79;P13928-2		-0.61523		0.371436				-1.65824								1.54343
	ANXA8	P13928;Q5VT79;P13928-2;P13928-3	0.534264	0.299519	0.917294	0.250233	0.673604	-0.103842	0.0865689	-0.126873	0.544028	-0.0666014	0.301176	0.681942	0.279814	0.394676	0.00660722	2.15439	0.000906694	-1.96784	0.548321	0.228898
	ANXA8	P13928;Q5VT79;P13928-2;Q5VT79-2			0.35525	0.50463					0.253688	0.360375					0.00538512	3.17798
	ANXA8	P13928;Q5VT79;P13928-3;Q5VT79-2	0.918485	0.165356	0.460411	0.0664233	0.0605431	0.308309	0.594829	-0.593156	0.0913284	0.645504	0.648047	-0.203517	0.907571	-1.68236	0.0124606	4.01969			0.408196	-0.226296
	ANXA9	O76027	0.893999	-0.123456	0.00964016	-1.88593	0.482651	1.06539	0.738003	0.101845	0.437085	0.287983	0.734607	0.170268	0.760065	0.0428651	0.430405	0.820289
	AOC1	P19801;P19801-2	0.288198	-0.275762	0.881793	-0.0227218	0.178317	-0.426725	0.345942	-0.184799	0.0341664	-0.276343	0.754467	0.0685423	0.0176879	-0.619037	0.0675616	-0.562809	0.435039	0.378643	0.312712	0.283355
	AOC3	Q16853;Q16853-2	0.420312	0.448749	0.18113	-0.213598	0.425401	-0.232868			0.884282	-0.0173204	0.42975	-0.250527					0.833998	0.571889	0.122496	-0.683996
	AOX1	Q06278	0.0140889	-1.02096	0.267831	-0.147762	0.391551	0.343247	0.0933645	0.47891	0.715863	0.0352168	0.788681	0.062277	0.52442	0.210538	0.872553	0.0222586	0.521832	-0.240105	0.597074	-0.161412
	AP1B1	Q10567;Q10567-3;Q10567-2	0.127446	0.90947	0.317993	-0.404331	0.399912	0.717709			0.028369	-0.164445	0.892115	1.17181	0.868182	-0.313247	0.594542	0.489812
	AP1B1	Q10567;Q10567-3;Q10567-2;Q10567-4		-0.829172														2.04915
	AP1G1	O43747;O43747-2			0.171453	0.49537	0.702652	0.397652			0.720383	0.407527	0.618759	0.372989	0.111151	1.64693
	AP1M1	Q9BXS5;Q9BXS5-2				0.00901167		0.32846		-0.590185		-0.352384		-0.332421		-0.651818		0.950055			0.430774	-0.310589
	AP1M1	Q9BXS5;Q9Y6Q5;Q9BXS5-2;Q9Y6Q5-2				-0.219354		-0.868049			0.667033	0.327887	0.8437	-0.15589				0.301031
	AP1S1	P61966;P61966-2					0.168355	1.228					0.45861	-0.190223			0.963341	0.34302	0.301774	0.438018
	AP2A1	O95782;O95782-2				-1.16773		-0.00595314				-0.728168		-0.803873
	AP2A2	O94973;O95782;O94973-2;O94973-3;O95782-2	0.368356	1.08374	0.978766	-0.00690406	0.800781	0.115521	0.742276	-0.0588415	0.257509	-0.528318	0.971457	-0.236951			0.379122	-0.587846	0.573666	-0.835277	0.155707	-1.20745
	AP2B1	P63010;P63010-2;P63010-3		-0.851823		0.0465735						-0.460255								-0.265528		-0.542852
	AP2B1	P63010;P63010-2;Q10567;Q10567-3;P63010-3;Q10567-2;Q10567-4	0.856432	-0.278186	0.349197	-0.300466	0.784144	-0.145119	0.965331	-0.020617	0.21839	-0.481397	0.396942	-0.587432	0.366681	-0.630901	0.150817	1.64211	0.197822	-0.73195	0.115763	-1.17324
	AP2M1	Q96CW1;Q96CW1-2	0.396625	-0.354008	0.71742	0.318199	0.891697	-0.128029	0.302792	0.104349	0.423294	-0.278733	0.637222	-0.246311	0.0441654	-1.70589	0.824838	-0.00331599	0.739948	-0.614666	0.280943	0.151862
	AP2S1	P53680						0.0671426		-0.324847	0.423154	0.354132		0.331376
	AP2S1	P53680;P53680-2	0.313111	-0.506249	0.556235	-0.14111	0.401543	0.235508	0.471169	-0.264105	0.512896	-0.0933843	0.216281	-0.332131			0.840935	-0.0200256	0.450773	-0.455411	0.993838	-0.0207384
	AP3B1	O00203;O00203-3				0.679182		0.169508
	APCS	P02743	0.391515	0.357243	0.0284961	0.435919	0.0238498	-0.765898	0.96028	0.177148	0.881455	-0.0329329	0.934229	0.0738952	0.29297	0.193797	0.527807	0.470301	0.0173544	0.755907	0.989162	-0.0270625
	APEH	P13798	0.792831	-0.0237194	0.253361	-0.117136	0.69052	-0.106289	0.463988	0.0662469	0.0623343	0.205879	0.937256	-0.121754	0.45456	0.0778227	0.22515	0.329493	0.48994	-0.376144	0.99179	-0.114567
	APEX1	P27695			0.92076	-0.258598		-1.76232			0.694709	-1.43585				1.12059		-0.319537
	APLP2	Q06481;Q06481-3;Q06481-6	0.413044	0.150111	0.507045	-0.190977	0.0212443	-1.38134	0.963622	-0.200869	0.322196	-0.367256	0.229873	0.00251899	0.6966	0.12261	0.110103	-0.93906	0.706461	0.0705955	0.408153	0.0780314
	APLP2	Q06481;Q06481-5;Q06481-2;Q06481-3;Q06481-4;Q06481-6	0.717917	0.0602139	0.0973051	-0.195071	0.700129	-0.113804	0.764004	-0.0908385	0.114705	-0.204514	0.167262	0.25374	0.0928981	-0.435911	0.141297	0.378056	0.0174192	-0.568436	0.331666	-0.224372
	APMAP	Q9HDC9;Q9HDC9-2			0.466849	0.203023	0.862344	-0.343912			0.0794993	1.29247		0.596269		1.83851		1.30878
	APOA1	P02647	0.643523	0.318998	0.556612	0.143808	0.202353	-0.341898	0.501259	0.541756	0.635907	-0.0902997	0.294857	-0.0571687	0.964614	-0.187795	0.923626	0.0208367	0.914491	0.148625	0.921982	0.13627
	APOA2	P02652	0.00837726	1.04927	0.731641	0.116958	0.0105666	-1.36228	0.659448	0.127031	0.787847	-0.0424133	0.639378	0.309307	0.382889	0.260637	0.199266	-0.503579	0.505394	0.506635	0.0729672	-0.462073
	APOA4	P06727	0.306992	-0.310568	0.0928354	0.295276	0.342552	0.330799	0.239203	0.318313	0.342768	0.152486	0.742782	0.0010136	0.531534	-0.193576	0.0495068	-0.686739	0.202465	0.360899	0.220463	0.315928
	APOA5	Q6Q788	0.559567	-0.247948	0.643119	-0.1863	0.832195	0.0560041	0.267435	0.138179	0.104136	0.385642	0.50588	0.310508	0.0565845	0.693018	0.44528	-0.26131	0.442476	0.0501871	0.0342792	0.694375
	APOB	P04114	0.924676	0.0380135	0.848486	-0.0412406	0.273766	-0.486542	0.92427	-0.0108255	0.0519003	-0.385095	0.523751	0.0272104	0.656103	-0.200401	0.640606	-0.116594	0.877369	-0.178595	0.770586	-0.170022
	APOC1	P02654	0.915182	0.0592877	0.0590354	-0.793292	0.431489	-0.870372	0.540955	-0.116034	0.218697	0.511672	0.219284	-0.410092					0.135833	0.91781	0.236407	-0.506447
	APOC2	P02655										1.37666
	APOC3	P02656			0.14364	-0.465319	0.555087	0.039902	0.871575	0.148809	0.786501	-0.0665276	0.0106949	-2.44851	0.814916	-0.1537			0.481474	-0.655285	0.909868	-0.338805
	APOD	P05090	0.0999513	-0.672462	0.678279	-0.0999545	0.255352	0.560954	0.764632	0.1619	0.300959	0.256423	0.768072	-0.219817	0.144143	1.02195	0.192664	1.07874	0.616227	0.101104	0.596608	0.172471
	APOE	P02649	0.191413	0.245943	0.0860941	0.183675	0.508738	-0.114942	0.580676	0.125348	0.148912	0.145604	0.96621	0.0367126	0.579109	0.114325	0.157613	-0.314428	0.15959	0.318343	0.129907	0.297075
	APOH	P02749	0.613767	0.132138	0.380282	0.137202	0.732156	-0.136129	0.238975	0.209814	0.182644	0.178967	0.311059	0.225473	0.400016	-0.356271	0.0736027	-0.578607	0.117095	0.339038	0.684011	0.0791924
	APOL1	O14791;O14791-2	0.219468	0.481127	0.324711	-0.187026	0.585772	-0.41359	0.754154	0.0112103	0.167856	0.371195	0.612214	0.319803	0.994371	-0.008605	0.0709013	0.982991	0.254555	0.285189	0.336194	-0.384858
	APOL1	O14791;O14791-2;O14791-3	0.105984	0.938444	0.857145	0.0872566	0.888846	0.184099	0.822258	0.177761	0.735952	0.0176272	0.83946	-0.110387	0.801037	-0.313241	0.129011	-0.917447	0.401997	0.503946	0.281381	-0.520048
	APOM	O95445;O95445-2	0.759195	0.0808863	0.306892	0.150329	0.271641	0.406128	0.199478	0.265802	0.0426978	0.34129	0.240937	0.2337	0.0659293	0.754052	0.242215	0.434528	0.402871	0.216424	0.019957	0.477433
	APOM	O95445	0.757581	0.774207	0.0714679	0.530487			0.0706964	0.183229	0.379266	0.511914	0.0564087	0.821031	0.681948	-0.368286			0.0806403	0.888753	0.84008	0.243806
	APP	P05067;P05067-11;P05067-7;P05067-8;P05067-9	0.515661	0.179693	0.23705	0.151002	0.838959	0.0772605	0.187653	-0.379876	0.962025	0.0274114	0.666809	0.0681966	0.782511	-0.0688547	0.03677	-0.877482	0.686658	0.0280066	0.941346	0.0776789
	APP	P05067;P05067-2;P05067-4;P05067-10;P05067-11;P05067-3;P05067-5;P05067-6;P05067-7;P05067-8;P05067-9	0.647783	-0.0389028	0.0793278	0.257592	0.869109	-0.0651367	0.0261145	0.534364	0.623314	-0.0902815	0.155529	0.286063	0.373028	-0.267508	0.881055	0.0982578	0.313136	0.104793	0.169274	0.308068
	APP	P05067;P05067-2;P05067-4;P05067-11;P05067-3;P05067-5;P05067-6;P05067-7;P05067-8;P05067-9	0.777046	0.390187	0.0804478	0.807712	0.351701	0.445036	0.210027	0.303887	0.594703	0.0855957	0.262432	-0.0939354	0.12705	1.80196	0.897408	-0.256516	0.951453	-0.394471	0.37631	0.438624
	APP	P05067;P05067-4;P05067-10;P05067-11;P05067-3;P05067-5;P05067-6;P05067-7;P05067-8;P05067-9	0.025682	0.422947	0.847055	-0.0276023	0.848108	-0.0974299	0.758664	-0.0899791	0.983472	0.023003	0.409529	0.10968	0.00752092	-0.501642	0.57879	0.111698	0.855367	0.0500978	0.991538	-0.01576
	APP	P05067;P05067-4;Q06481;Q06481-5;P05067-10;P05067-11;P05067-3;P05067-5;P05067-6;P05067-7;P05067-8;P05067-9;Q06481-2;Q06481-3;Q06481-4;Q06481-6	0.821281	-0.175433	0.595364	-0.260689	0.345986	1.09095			0.262278	-0.81783	0.473821	0.193777	0.458798	0.780249	0.973492	0.172899			0.766904	-0.694433
	APPL1	Q9UKG1	0.413309	0.294529	0.788922	0.0123493	0.319794	0.364055	0.305847	-0.452692	0.584345	0.087345	0.875762	-0.0350563	0.261761	0.686869	0.991233	-9.83822e-05	0.807936	0.167801	0.242835	0.445984
	APPL2	Q8NEU8;Q8NEU8-2;Q8NEU8-3	0.497584	1.02797	0.62014	0.372016	0.388119	0.346822	0.974578	0.396556	0.485695	0.418199	0.174087	0.879128	0.86264	0.509137	0.330172	0.579606	0.450216	0.994108	0.909932	0.464891
	APRT	P07741			0.541493	0.179232			0.500484	-0.408451	0.933954	0.221957
	APRT	P07741;P07741-2	0.360316	-0.205344	0.924895	0.0154605	0.00700916	0.794782	0.455244	-0.114155	0.368851	-0.122997	0.895883	0.0572688	0.458269	-0.345063	0.474526	-0.134624	0.280239	0.23422	0.616946	-0.0643783
	AQP1	P29972	0.619212	0.188569	0.138783	-0.347056	0.10536	-0.747238	0.0687485	-0.599117	0.192864	-0.141833	0.0735408	-0.291485	0.702728	0.225575	0.187159	-0.713432	0.11145	-0.365909	0.828962	0.290861
	AQP1	P29972;P29972-2;P29972-3;P29972-4	0.0936788	-0.488759	0.614515	-0.0732328	0.801319	0.146686	0.537545	-0.124582	0.559876	0.119707	0.519737	-0.0238177	0.444633	-0.217301	0.225367	0.447014	0.396594	-0.0755441	0.454999	-0.124189
	AQP2	P41181	0.729067	-0.0948724	0.745318	-0.073514	0.50788	0.136954	0.870555	-0.0478872	0.963355	-0.0272322	0.783625	-0.0597172	0.116943	-0.383427	0.876674	-0.0934145	0.628807	-0.021935	0.117071	-0.35451
	AQP7	O14520	0.315519	-0.349928	0.126782	-0.380923	0.109524	-0.613769	0.36189	0.282724	0.198138	-0.340031	0.0462405	-0.637857	0.920127	-0.00936921					0.351759	-0.151872
	AQP7	O14520;A6NL99;A0A075B734		-0.450199		0.217448						-0.550053
	ARCN1	P48444;P48444-2																0.77414
	ARF3	P61204;P84077;P84085;P61204-2	0.680098	0.178329	0.164805	0.346586	0.720894	0.410847	0.106082	-0.0765119	0.372741	-0.189272	0.276074	0.0150649			0.580727	1.11486	0.922254	0.12386	0.90976	0.29055
	ARF3	P61204;P84077;P61204-2	0.916024	-0.0762606	0.111825	-0.233769	0.140459	0.529166	0.507056	-0.148933	0.677658	-0.0589198	0.375083	-0.203557	0.935294	0.0363302	0.788784	0.0337434	0.893482	-0.0297727	0.668297	-0.108262
	ARF3	P61204;P84077	0.113483	0.397741	0.300409	0.131428	0.434488	0.146061	0.376442	-0.129386	0.941638	0.00107813	0.362102	0.10876	0.169182	-0.273171	0.00339824	0.780054	0.0798442	0.224555	0.351228	0.11599
	ARF4	P18085	0.0648538	0.545049	0.809408	-0.0654711	0.477856	0.342574	0.945154	-0.0762416	0.86513	0.00878226	0.884496	0.000257104	0.0657062	0.919914	0.000483597	1.67885	0.110298	-0.235959	0.971837	0.0897132
	ARF4	P18085;P61204;P84077;P84085	0.259081	-0.276589	0.209058	-0.189157	0.23323	0.33982	0.541858	0.135757	0.818493	0.043536	0.31526	-0.202119	0.679789	0.113667	0.910683	0.0286337	0.505564	-0.249369	0.173503	-0.280228
	ARF4	P18085;P61204;P84077;P84085;P61204-2	0.207638	-0.0624289	0.656334	-0.0409811	0.182096	0.186311	0.159713	-0.159571	0.0119889	-0.246896	0.81217	-0.0320311	0.282154	0.107531	0.0844433	0.465199	0.144569	0.052308	0.842445	0.00204389
	ARF5	P84085	0.795491	0.0556759	0.938565	0.0113026	0.077961	1.79191			0.368751	0.430939	0.697264	0.0859106			0.432148	1.00941
	ARF6	P62330	0.0390513	-0.741536	0.429968	-0.158057	0.0387056	0.575082	0.526858	-0.359002	0.462313	0.0856846	0.575921	-0.152709	0.0174633	-0.805866	0.0647855	0.906287	0.459203	0.164036	0.415256	0.167147
	ARFIP1	P53367;P53367-2						-0.342227				0.29626		1.35123
	ARG1	P05089;P05089-2	0.337534	-0.306101	0.946819	0.03306	0.297557	-0.217022	0.371102	-0.252712	0.508499	0.283562	0.83127	0.152297	0.199712	0.968582	0.755237	-0.147323	0.359445	-0.682404	0.0719868	-1.07963
	ARG1	P05089;P05089-2;P05089-3	0.836653	0.122024	0.847318	0.0437565	0.76096	-0.112113	0.649311	0.0377918	0.934263	-0.0260661	0.772471	-0.0258439	0.608235	0.233652	0.633438	0.333776	0.529857	0.127142	0.354575	-0.489587
	ARHGAP1	Q07960	0.83695	-0.0724775	0.413035	-0.122328	0.23013	0.372822	0.772189	-0.0733015	0.796877	-0.03725	0.540961	0.121837	0.48061	-0.147492	0.0646124	0.801617	0.762944	0.01811	0.519092	0.0501627
	ARHGAP18	Q8N392;Q8N392-2	0.866938	0.0837311	0.913296	0.00944359	0.419926	-0.870053	0.365984	0.076826	0.830793	-0.0126326	0.065904	0.193471			0.40248	0.0319278	0.151782	0.490317	0.409406	-0.00953251
	ARHGAP27	Q6ZUM4;Q6ZUM4-2;Q6ZUM4-3		0.328654	0.228558	1.03872		-0.664538				0.296833		-0.615332				0.960548
	ARHGDIA	P52565	0.931502	0.00969672	0.292892	0.116364	0.823399	-0.0386329	0.967118	-0.0131455	0.834169	-0.0302109	0.746581	-0.012441	0.416776	-0.171282	0.252683	0.226706	0.56347	-0.0849938	0.820672	0.0792457
	ARHGDIA	P52565;P52565-2	0.269675	-0.421621	0.476593	0.155169	0.6595	0.235451	0.703358	0.059743	0.0469298	0.414273	0.268993	0.438898	0.83228	-0.14782	0.857387	0.0193072	0.53341	-0.217409	0.539646	-0.0956621
	ARHGDIB	P52566	0.617291	-0.0272623	0.0474888	0.480183	0.53655	-0.0131969	0.505837	-0.39905	0.418669	-0.283122	0.383314	-0.503256	0.320015	0.273644	0.0900766	0.908021	0.846983	-0.555765	0.890032	-0.168315
	ARHGEF10L	Q9HCE6;Q9HCE6-2;Q9HCE6-3;Q9HCE6-4;Q9HCE6-5	0.960839	0.062645	0.916891	-0.00641412	0.730625	-0.402367	0.266135	0.436689	0.161255	0.498482	0.633062	-0.415427	0.423862	1.02645	0.791826	0.2332	0.946314	-0.299582	0.693031	0.148006
	ARHGEF10L	Q9HCE6;Q9HCE6-2;Q9HCE6-3;Q9HCE6-5	0.913059	0.062635	0.860138	0.044889	0.026768	1.14419	0.954203	-0.157953	0.33791	0.299197	0.739629	0.00989995	0.370209	0.298287	0.990542	0.233476			0.346944	-0.525824
	ARHGEF10L	Q9HCE6;Q9HCE6-2;Q9HCE6-3;Q9HCE6-4	0.836042	0.124218	0.262454	0.299104	0.267371	0.611831	0.0130379	1.10127	0.550665	0.189495	0.472376	0.267992	0.447527	0.326898	0.0678283	0.891974	0.370748	-0.237506	0.432512	-0.384249
	ARL1	P40616;P40616-2										-1.12308				0.74366		3.35073				0.673584
	ARL13B	Q3SXY8	0.534834	0.230308	0.506646	-0.283085	0.523775	-0.0909774	0.977746	-0.0463977	0.1796	-0.366998	0.15497	-0.534499	0.575741	-0.332748	0.92591	-0.0805407	0.446756	-0.221432	0.326393	-0.538767
	ARL13B	Q3SXY8;Q3SXY8-2;Q3SXY8-3	0.696679	-0.0478812	0.627293	-0.0935831	0.356459	-0.245459	0.796356	-0.137745	0.727256	-0.0841609	0.850595	0.0115821
	ARL15	Q9NXU5	0.179863	0.925739	0.85731	-0.0219348	0.573641	-0.224819	0.561424	-0.318919	0.828698	0.0248445	0.8622	0.0311272	0.663297	-0.182441	0.196176	-0.607046	0.245046	-0.576669	0.232967	-1.05954
	ARL3	P36405	0.379938	0.327467	0.717919	-0.0383214	0.167952	-0.491938	0.299619	0.112504	0.899089	-0.0162843	0.066849	0.272798	0.32305	0.229574	0.831073	0.08366	0.86816	-0.123927	0.209625	0.318458
	ARL8A	Q96BM9	0.420542	0.43827	0.69509	-0.128469			0.675479	0.115769	0.552741	-0.114542	0.562901	-0.862364	0.409247	0.44934	0.326097	0.568059	0.582738	-0.406483	0.998465	-0.161903
	ARL8A	Q96BM9;Q9NVJ2	0.330732	-1.06874	0.218677	-0.466939	0.354887	0.540058	0.460632	0.880459	0.169231	-0.710234	0.206813	-0.574587	0.103866	-1.15821	0.705144	-0.251728			0.294372	-0.74334
	ARL8B	Q9NVJ2;Q9NVJ2-2	0.483561	-0.0973656	0.896352	-0.0394597	0.985941	0.190292			0.562588	-0.202474	0.0432178	0.56995	0.0628271	0.954748	0.0457064	0.842666			0.447633	-0.0129505
	ARL8B	Q9NVJ2			0.602232	0.19078			0.80818	0.136651	0.890139	0.0611462	0.962207	0.227435			0.058733	1.77633	0.504653	-0.512342	0.385367	0.419587
	ARMC5	Q96C12;Q96C12-2;Q96C12-3;Q96C12-4	0.86118	-0.439446	0.540456	-0.285039	0.0623887	-1.21412	0.471712	-0.250364	0.151361	-0.544896	0.260556	-0.396204	0.990966	0.00166052	0.305378	-0.583428	0.658838	0.447497	0.536327	-0.00609817
	ARPC1A	Q92747	0.890216	0.0389474	0.186158	-0.323853	0.364564	0.626167	0.370314	-0.330625	0.984912	-0.116825	0.428801	-0.195755	0.0216946	-1.88763	0.202933	1.2798	0.760018	0.15876	0.937672	-0.119012
	ARPC1A	Q92747;Q92747-2	0.623331	0.00451911	0.494281	0.223677	0.133534	0.502049	0.50028	0.0923409	0.402326	0.0927472	0.68919	0.293272	0.777376	-0.468467	0.0011679	3.26103	0.0908139	0.262771	0.0130602	0.972559
	ARPC1B	O15143	0.976369	-0.0551612	0.764089	0.0931413	0.145582	0.987196	0.37898	-0.373719	0.376077	-0.295363	0.872219	-0.0878822	0.992148	-0.000530939	0.380285	1.05037	0.969922	0.0485416	0.433834	-0.447874
	ARPC2	O15144	0.270103	-0.110916	0.133897	-0.131956	0.11221	0.407899	0.530038	-0.105648	0.32621	0.0734953	0.874728	0.00483083	0.0931108	0.255034	0.221213	0.271625	0.483181	-0.0174616	0.508084	-0.156269
	ARPC3	O15145	0.380615	-0.111677	0.565494	0.109476	0.755639	0.0869308	0.0170027	-0.559556	0.87016	-0.0738221	0.848047	-0.0985798	0.325642	0.282734	0.00416947	1.90052	0.273641	-0.489966	0.781199	0.0397691
	ARPC4	P59998;P59998-3;P59998-4				-0.090058
	ARPC4	P59998;P59998-2;P59998-3;P59998-4			0.461181	0.247307	0.0746998	1.44874	0.0011865	-5.73239	0.446472	0.443431	0.582009	0.211734			0.0285188	2.32846	0.0434743	-1.89161	0.0689117	-2.84783
	ARPC4	P59998;P59998-2;P59998-3	0.0167389	-0.51973	0.601923	-0.0381027	0.435491	0.326498	0.15193	-0.234379	0.520601	-0.122576	0.209932	-0.228627	0.147916	0.288392	0.339875	0.249395	0.62281	-0.0638088	0.723968	0.0291259
	ARPC5	O15511;O15511-2	0.91618	0.082324	0.585391	0.0190321	0.114352	0.507503	0.0459615	-0.588694	0.79312	-0.0676455	0.715283	-0.176386	0.736087	0.0103911	0.492759	0.287747	0.927061	-0.308364	0.977706	-0.251913
	ARPC5L	Q9BPX5			0.173715	-0.255855	0.125868	-0.756133	0.889863	-0.180343	0.477404	0.0837079	0.915668	-0.163906	0.61379	0.139104	0.291211	0.70161	0.936605	-0.151952	0.935654	-0.178498
	ARRDC1	Q8N5I2	0.0259092	0.549778	0.692535	-0.073007	0.831063	-0.0261517	0.247414	-0.316186	0.403365	-0.141991	0.974128	-0.119341	0.0769985	-0.464548	0.715962	0.104834	0.778025	0.0145593	0.122038	0.265044
	ARSA	P15289;P15289-2	0.764732	-0.123221	0.0268213	-0.332911	0.551237	0.0845317	0.343706	0.138057	0.110823	0.246925	0.0315513	0.47739	0.81278	0.0571863	0.799174	-0.0970743	0.462133	-0.0450684	0.501976	0.187902
	ARSA	P15289;P34059	0.552851	-0.275744	0.542767	-0.123765	0.69953	0.5972	0.232889	-0.263477	0.558078	0.130135	0.332372	0.296873	0.46909	0.170086	0.363847	0.168071	0.94171	0.352822	0.0931907	0.57061
	ARSB	P15848;P15848-2	0.470222	-0.20575	0.59794	-0.0441062	0.624936	-0.106949	0.133191	-0.308731	0.900031	-0.000882432	0.957345	0.166008	0.955573	-0.00662339	0.22679	0.50993	0.148092	-0.425287	0.960444	0.0411382
	ARSB	P15848;Q5FYB1;P15848-2	0.522058	-0.339437	0.990225	-0.0487958	0.389697	-0.252617	0.410734	-0.239136	0.392674	0.290667	0.517174	0.260307	0.787699	-0.0919105			0.0446688	-0.769463	0.486667	0.293813
	ARSB	P15848	0.5018	0.486486	0.693132	-0.0172744	0.804182	0.135429	0.573534	-0.0392278	0.093654	0.343063	0.268231	0.39121	0.649401	0.105236	0.102151	0.624953	0.869271	-0.00310542	0.177168	0.393236
	ARSF	P54793	0.0874648	0.518629	0.532408	-0.0945043	0.375964	0.255112	0.530363	-0.22145	0.521113	-0.122699	0.0853156	-0.436294	0.409656	-0.318515	0.426384	0.378743	0.198301	0.166694	0.432907	0.108512
	ARSG	Q96EG1																		1.51866
	ARSL	P51690;P51689;P54793;Q5FYA8;P51689-3	0.948957	-0.0482753	0.74661	-0.0681929	0.509572	0.11284	0.29056	-0.268226	0.987579	0.00127247	0.491585	-0.304317	0.324461	-0.439547	0.0107302	1.16211	0.475711	-0.686104	0.67254	-0.0475348
	ARSL	P51690;P51689;Q5FYA8;P51689-2;P51689-3	0.860383	0.305329	0.962091	-0.0309468			0.807986	1.16137	0.948402	2.00954	0.81846	0.891707	0.994345	1.91962	0.33598	1.32674
	ART3	Q13508;Q13508-2;Q13508-3	0.720282	0.00497608	0.0417074	-1.07051	0.707277	-0.400204	0.399074	-0.234829	0.969486	0.227235	0.0907375	-0.927341			0.490417	-0.766217	0.381743	-0.553852	0.162648	1.47278
	ASAH1	Q13510;Q13510-2	0.56624	-0.140656	0.725387	-0.0667153	0.174724	-0.675999	0.185482	0.547338	0.261775	0.26451	0.0289115	0.814853	0.969858	-0.134677	0.118086	-0.790303	0.960825	-0.127977	0.484619	0.287597
	ASAH1	Q13510;Q13510-2;Q13510-3	0.692941	-0.0424038	0.912567	-0.0137215	0.453636	0.340371	0.721049	0.103283	0.199108	0.232584	0.573346	0.396527	0.962619	-0.0115261	0.245485	0.277501	0.602773	0.0693649	0.713318	0.239516
	ASGR2	P07307;P07307-3;P07307-2	0.724742	0.123938	0.609883	0.0237115			0.606172	-0.513678	0.762297	-0.000424227	0.0839032	0.231758	0.583891	0.257197			0.50137	0.0294624	0.925423	-0.306594
	ASL	P04424;P04424-3	0.0935871	-0.816992	0.86615	0.0698495			0.173922	-0.387144	0.253856	-0.372118	0.348788	-0.286106			0.194858	-0.813763	0.101516	-0.503754	0.0903972	-0.634043
	ASL	P04424;P04424-2	0.166948	-1.01988	0.257817	-0.187675	0.684214	-0.0577513	0.610723	-0.350042	0.584518	-0.0780292	0.168868	-0.341071	0.839702	-0.599574	0.194282	0.660151	0.97033	0.0179042	0.506624	0.261868
	ASL	P04424;P04424-2;P04424-3	0.203467	0.503667	0.493309	-0.0723204	0.613958	0.106311	0.430515	-0.233639	0.143247	-0.223806	0.968463	-0.130225	0.609105	0.170498	0.523765	0.215826	0.474285	0.0317889	0.68329	-0.168905
	ASPA	P45381	0.0530939	-1.17233	0.0370893	-0.570782	0.310267	-1.00829	0.413605	-0.624397	0.538284	-0.25931	0.23331	0.249811	0.603194	-0.491384	0.590093	-0.28983	0.75045	-0.215909	0.779119	-0.360186
	ASPDH	A6ND91	0.228498	-1.02952	0.812203	0.0929786	0.135808	0.565239	0.432794	0.476641	0.763322	-0.0587248	0.463933	-0.238268	0.561138	0.528055	0.445896	0.483776	0.0560598	1.12362	0.904049	-0.101962
	ASPDH	A6ND91;A6ND91-2	0.27284	-0.651611	0.750998	0.0389941	0.284454	0.430047	0.697252	-0.114863	0.656433	-0.0601886	0.0994633	-0.455593	0.188406	0.758233	0.0681724	0.611186	0.87133	-0.120608	0.565065	0.122642
	ASPH	Q12797;Q12797-10			0.994018	-0.040273	0.846219	-0.1982			0.713859	-0.0366846	0.320634	-0.266315			0.385221	0.4128
	ASRGL1	Q7L266	0.0102462	-0.723969	0.620905	-0.074445			0.0394591	-0.307107	0.586601	-0.184353	0.199311	-0.333223			0.451031	0.137062	0.921306	-0.216748	0.744681	-0.262467
	ASRGL1	Q7L266;Q7L266-2	0.731674	-0.0964532	0.307208	-0.162089	0.831148	0.0976013	0.628209	0.00730875	0.589782	0.15177	0.302911	-0.306311	0.599198	0.320197	0.340619	-0.307591	0.397181	-0.114375	0.76931	0.0408149
	ASS1	P00966	0.265955	-0.232394	0.997624	0.000447596	0.70976	-0.124688	0.721399	0.0532974	0.612415	0.060787	0.367238	-0.192117	0.299221	0.26867	0.698693	-0.0912684	0.533287	0.0506996	0.19611	0.267204
	ATF6	P18850								1.20731		0.913868								1.02351
	ATF6B	Q99941;Q99941-2	0.845735	-0.0205405	0.435938	-0.420678	0.821004	-0.525852	0.730725	-0.88789	0.419673	0.61084	0.690345	-0.929786	0.690957	-0.372921	0.592822	-0.887877	0.452386	-1.44605
	ATIC	P31939;P31939-2	0.858406	0.0073107	0.873407	-0.0432848	0.177663	0.473932	0.949055	-0.0161715	0.453806	-0.102425	0.495825	0.128483	0.220261	0.31309	0.739854	0.151159	0.453308	-0.368147	0.591891	-0.12043
	ATOX1	O00244	0.795209	0.169337	0.910181	-0.18584	0.148789	0.898284	0.792282	0.287451	0.814542	0.124005	0.652618	0.334681	0.552649	0.346069	0.0634308	-1.53322	0.702303	-0.000623826	0.243749	0.560285
	ATP12A	P54707;P54707-2	0.341484	0.343308	0.253334	0.206129	0.687773	0.222563	0.935251	-0.0490154	0.534169	0.145776	0.0232787	0.601866	0.0484428	1.26141	0.56628	0.25881	0.29929	-0.455005	0.537138	-0.230604
	ATP13A4	Q4VNC1;Q4VNC1-2;Q4VNC1-3				-0.06018
	ATP1A1	P05023;P13637;P50993;P05023-3;P05023-4;P13637-2;P13637-3	0.571805	0.147297	0.630258	0.133053	0.648944	0.127261	0.0125542	0.66473	0.00705199	0.436775	0.283834	0.362785	0.630252	0.120706	0.853046	0.237905	0.31898	0.276414	0.811876	0.0765849
	ATP1A1	P05023;P05023-3;P05023-4	0.13933	0.525733	0.963841	0.0156759	0.107801	0.542036	0.0834911	0.391947	0.850612	0.0277474	0.0804505	0.34782	0.757677	-0.0877734	0.55269	-0.176515	0.186386	0.391219	0.707558	0.0371365
	ATP1A1	P05023;P13637;P50993;Q13733;P05023-2;P05023-3;P05023-4;P13637-2;P13637-3	0.533758	0.431436	0.546138	-0.143661	0.525478	-0.450697	0.218724	-0.432012	0.855723	-0.00550952	0.354553	-0.183809	0.531139	-0.318634	0.26046	-0.947977			0.674891	-0.315873
	ATP1A1	P05023;P13637;P50993;P05023-2;P05023-3;P05023-4;P13637-2;P13637-3	0.40641	0.253792	0.158049	0.201203	0.176055	-0.738236	0.885666	0.0325992	0.528243	0.0840736	0.239532	0.255457	0.79928	-0.046688	0.691123	-0.0634072	0.119173	0.300838	0.803352	0.0929865
	ATP1A1	P05023;P13637;P50993;P54707;Q13733;P05023-3;P05023-4;P13637-2;P13637-3;P54707-2	0.778733	-0.0139932	0.984887	0.0191493	0.235748	-0.645232	0.217436	0.537215	0.96121	-0.0295081	0.919871	0.0432144	0.119341	0.556448	0.432458	-0.259989	0.874603	-0.255051	0.905637	-0.0965452
	ATP1A1	P05023;P13637;P20648;P50993;P54707;Q13733;P05023-3;P05023-4;P13637-2;P13637-3;P54707-2	0.72821	-0.105702	0.952623	0.0243072	0.742024	0.137031	0.392014	-0.657001	0.26319	-0.264827	0.516217	-0.430801	0.993569	-0.0625277	0.84353	0.119504	0.116543	0.638437	0.249882	-0.440379
	ATP1A1	P05023;P05023-2;P05023-4	0.203257	0.846744	0.0652802	0.552701	0.686679	-0.221844	0.204854	0.832165	0.260975	0.595154	0.853768	0.177736	0.14271	1.04088	0.401018	-0.689828	0.955028	0.322716	0.802082	0.169992
	ATP1A1	P05023;P13637;P20648;P50993;P05023-2;P05023-3;P05023-4;P13637-2;P13637-3	0.887641	0.0404596	0.117598	-0.549352					0.322864	-0.370943	0.192376	-0.416857			0.688236	-0.346883
	ATP1A1	P05023;P13637;P05023-3;P05023-4;P13637-2;P13637-3	0.596394	0.265368	0.35876	0.179259	0.162994	-0.635083	0.555808	0.225153	0.46691	-0.0685709	0.451639	0.323931			0.144881	-0.672099	0.0752702	-0.508751	0.590658	-0.192601
	ATP1A1	P05023;P05023-2;P05023-3;P05023-4	0.935715	0.0685313	0.9239	0.0365925	0.371439	0.354473	0.290312	0.316031	0.671723	0.0629513	0.744372	0.111094	0.901733	-0.0620228	0.546036	-0.165689	0.686113	-0.143635	0.369728	-0.175291
	ATP1A1	P05023;P13637;P20648;P50993;P54707;Q13733;P05023-2;P05023-3;P05023-4;P13637-2;P13637-3;P54707-2	0.0716703	0.339003	0.165111	0.21905	0.111384	-0.329867	0.988264	0.082636	0.194563	0.17938	0.542981	0.0880306	0.949586	0.100516	0.907502	0.244307	0.547152	0.254909	0.408226	0.3131
	ATP1B1	P05026;P05026-2	0.433271	0.231499	0.19468	0.21027	0.79225	-0.0759199	0.5354	0.161848	0.907337	0.0145907	0.083011	0.388829	0.879031	0.0523756	0.76525	0.0793265	0.615976	0.163924	0.587323	-0.127909
	ATP2A1	O14983;P16615;Q93084;O14983-2;O14983-3;P16615-2;P16615-3;P16615-4;P16615-5;Q93084-1;Q93084-3;Q93084-4;Q93084-5;Q93084-6;Q93084-7		3.01136						1.18969								-2.15553				0.819511
	ATP2A2	P16615;P16615-2;P16615-3;P16615-4;P16615-5			0.0187311	0.360302	0.296643	0.998309					0.7419	-0.689826			0.0711738	0.26535
	ATP5F1A	P25705;P25705-2;P25705-3	0.0517347	0.706813	0.788907	-0.0245383	0.0423593	1.30731	0.613686	0.208224	0.247551	0.174714	0.0205011	0.55612	0.054461	0.708613	0.00159164	3.02095	0.863953	-0.240412	0.902036	-0.195858
	ATP5F1A	P25705;P25705-2	0.00878014	1.374	0.738383	0.131354	0.0282713	1.49424	0.237135	0.549037	0.430035	-0.327923	0.765817	-0.6753	0.0571068	2.81418	0.0125314	1.13969			0.18653	0.613427
	ATP5F1A	P25705;P25705-3						1.77083						0.908349				0.975951
	ATP5F1B	P06576	0.209758	0.806451	0.383129	-0.119437	0.192919	0.656155	0.989694	-0.0510836	0.0924885	0.256605	0.721012	-0.0665792	0.298041	0.529955	0.414672	0.459913	0.776156	-0.22177	0.599603	-0.104075
	ATP5F1C	P36542;P36542-2		0.249182		0.404872						0.364565		-0.00648949				2.24969
	ATP5IF1	Q9UII2	0.392417	1.17289	0.454019	0.126966	0.778478	-1.738	0.531782	-0.177742	0.536338	-0.424639			0.331122	0.273691	0.101431	2.36491	0.696251	-0.657903	0.782658	-0.825705
	ATP5MC1	P05496;P48201;Q06055;Q06055-2;Q06055-3	0.210148	0.190786	0.501488	0.172927	0.395932	0.334115	0.493229	0.493369	0.0687966	0.542016	0.548334	-0.00168783	0.838716	-0.369058	0.456808	0.647977	0.101945	0.698674	0.0706887	1.0195
	ATP5PB	P24539						4.21141								4.75946		3.31793
	ATP6AP1	Q15904	0.694374	0.0746063	0.592698	-0.130855	0.0498111	-1.0908	0.891409	-0.0648839	0.693071	-0.0507058	0.84712	-0.00323352	0.586447	-0.21471	0.866597	-0.100595	0.821693	-0.090322	0.398043	0.179206
	ATP6AP2	O75787;O75787-2	0.275072	0.24506	0.0963263	0.215636	0.00630223	0.743642	0.635639	0.0456655	0.504429	0.061817	0.0639351	0.274486	0.171774	-0.401478	0.880595	0.0595873	0.231746	0.276738	0.130711	0.306898
	ATP6V0A1	Q93050;Q93050-1;Q93050-3	0.942689	-0.176513	0.862376	0.0465647	0.933926	0.0144607	0.0921051	0.827678	0.729048	-0.0681556	0.105159	-0.477799	0.196027	-0.395037	0.181773	-0.680104	0.161506	-0.444822	0.664423	0.185703
	ATP6V0A4	Q9HBG4	0.243305	0.471529	0.14433	0.33324	0.250416	-0.661245	0.986002	-0.0210156	0.105383	0.364307	0.174584	0.36502	0.811899	0.18108	0.854853	-0.0857866	0.959321	0.0553957	0.87219	-0.0281556
	ATP6V0C	P27449	0.242612	0.476252	0.668338	-0.0100501	0.375848	0.556213	0.629722	0.189878	0.810929	0.0248162	0.415256	-0.263607	0.688694	-0.181853	0.0861408	-0.649788	0.578574	-0.00118031	0.738197	-0.279224
	ATP6V0D1	P61421	0.260421	-0.456086	0.865572	-0.0695609	0.774163	0.0102873	0.474349	-0.261267	0.316188	-0.168701	0.681749	-0.172887	0.6963	0.206412	0.738955	-0.0420152	0.291948	-0.576088	0.956744	-0.107021
	ATP6V0D2	Q8N8Y2	0.528529	0.333756	0.735336	-0.0469272	0.941931	-0.165315	0.404568	-0.497859	0.456892	0.17979	0.404718	-0.346335	0.831493	0.0170485	0.763605	0.0878199	0.43266	-0.41854	0.762626	-0.247088
	ATP6V1A	P38606;P38606-2	0.911771	0.0360897	0.263985	0.111628	0.565326	0.154901	0.369032	-0.126739	0.0488062	0.205772	0.644616	0.100999	0.593791	0.0697173	0.00559119	-0.611428	0.0824705	-0.354697	0.359291	-0.127476
	ATP6V1B1	P15313	0.0446493	0.568469	0.0374276	0.320087	0.812696	-0.0299156	0.691648	-0.0587444	0.412401	0.0970819	0.450107	0.225761	0.921143	-0.024459	0.701186	-0.104364	0.223142	0.362555	0.672628	-0.0969422
	ATP6V1B1	P15313;P21281	0.0562188	0.569347	0.452889	0.13535	0.948903	-0.0198169	0.715693	0.0463749	0.141741	0.263576	0.424894	0.156987	0.260064	0.583123	0.660778	-0.146075	0.899753	0.0786194	0.607512	-0.105111
	ATP6V1B2	P21281	0.504487	-0.0937642	0.490839	0.086109	0.120246	-0.416181	0.951887	-0.0274842	0.903752	0.01834	0.64862	-0.0830045	0.647335	0.0726987	0.325375	0.258359	0.209222	-0.399787	0.301493	-0.264447
	ATP6V1C1	P21283	0.535672	-0.181363	0.230929	-0.189171	0.925366	-0.0329087	0.913164	-0.0651448	0.698346	0.0361806	0.690582	-0.00287526	0.72664	-0.0993639	0.575585	0.156786	0.0792819	-0.508771	0.868514	-0.0239455
	ATP6V1C2	Q8NEY4;Q8NEY4-2	0.30963	-0.240058	0.408014	-0.694567	0.0143919	-1.86658	0.559593	0.898365	0.834982	-0.361601	0.351628	-0.349172	0.501628	0.558477	0.234888	-0.600787	0.837794	-0.686911	0.0968203	0.955114
	ATP6V1D	Q9Y5K8	0.527123	-0.185654	0.956676	0.0624296	0.197422	0.975852	0.470397	0.393804	0.67137	0.101358	0.687942	0.502091	0.197331	0.684931	0.424081	0.493483	0.837987	0.0974337	0.307894	-0.23812
	ATP6V1E1	P36543;Q96A05;P36543-2;P36543-3	0.529232	0.495267	0.996346	-0.0629272	0.76761	-0.345446	0.358795	1.02198	0.835425	-0.148176	0.424459	-0.0485121			0.504963	0.132216	0.536767	-0.158272	0.745746	-0.0152397
	ATP6V1E1	P36543;Q96A05;P36543-3	0.27814	0.730221	0.705207	0.0305299	0.542702	0.0758915	0.707733	-0.366885	0.875533	-0.121852	0.136662	0.294818			0.701924	-0.140958	0.291581	-0.00522494	0.400987	-0.597175
	ATP6V1E1	P36543;P36543-2	0.763156	-0.395308	0.850133	0.102024	0.75038	0.520285	0.417543	-0.0380004	0.161976	-0.220808	0.604758	0.266604			0.168683	2.26882	0.93747	0.420254	0.56125	0.0881606
	ATP6V1E1	P36543;P36543-2;P36543-3	0.498905	-0.298036	0.673688	-0.0796467	0.837708	0.0431509	0.112673	-0.55586	0.139185	0.272614	0.211307	0.339536	0.913086	0.0307432	0.742517	0.105829	0.353081	0.20906	0.805537	-0.0703283
	ATP6V1F	Q16864;Q16864-2			0.605545	-0.318041			0.453058	1.45483	0.177322	0.553656	0.578617	-0.0794186
	ATP6V1G1	O75348	0.107091	0.66016	0.328478	0.159725	0.725501	0.138565	0.3625	-0.204126	0.874748	-0.0266518	0.912988	0.00470016	0.0315134	0.706214	0.500158	-0.261508	0.0329316	-0.830095	0.647889	-0.0669499
	ATP6V1G3	Q96LB4;Q96LB4-4	0.168222	-1.09624	0.147937	-0.799012	0.177366	-0.95125			0.537287	0.399767	0.32822	-0.711594					0.654962	-0.167212	0.422055	-0.505378
	ATP6V1H	Q9UI12;Q9UI12-2	0.869213	0.0806733	0.452242	0.113787	0.293808	-0.180636	0.294878	0.278856	0.00639526	0.379296	0.683957	0.170037	0.106215	-0.526805	0.86385	-0.039777	0.806881	-0.0380302	0.372882	-0.117165
	ATP8B1	O43520				0.909477
	ATRN	O75882;O75882-2;O75882-3	0.910278	-0.0396338	0.657768	0.0282525	0.0179052	-0.656457	0.383935	0.0549372	0.306194	-0.0881574	0.790275	-0.067467	0.334832	-0.0990623	0.371589	-0.150328	0.452866	0.186303	0.993018	-0.0226242
	ATRN	O75882;Q5VV63;O75882-2;O75882-3	0.88559	0.0291664	0.392242	0.225621	0.727745	-0.443151	0.903021	-0.239541	0.0918045	0.481414	0.506509	0.188182	0.652444	0.19751			0.285895	0.42415	0.227479	0.770471
	ATRN	O75882;O75882-2	0.833691	0.173677	0.382674	-0.396565					0.0563754	-0.654591	0.260211	-0.569442	0.81411	-0.0218171			0.564413	-0.20354	0.160408	-0.865732
	ATRNL1	Q5VV63	0.0217512	0.518197	0.484622	-0.163172	0.288784	-0.151331	0.220929	-0.219654	0.961445	0.0199208	0.389316	0.144043	0.795362	0.0146329	0.000222801	-0.756916	0.911667	0.0964882	0.269182	0.231939
	AVIL	O75366;P09327;O75366-2;P09327-2	0.0627779	1.62782	0.081889	-0.657339	0.00825489	1.65445			0.273056	0.308743					0.169008	-0.369261	0.450072	0.718547	0.125003	0.118553
	AXL	P30530;P30530-2	0.0944636	0.303722	0.779514	0.021722	0.811976	0.00337093	0.565614	-0.122065	0.299271	0.144853	0.970349	0.0333209	0.498917	0.30088	0.851334	0.0377017	0.0631802	-0.250299	0.164603	-0.230112
	AZGP1	P25311	0.926379	0.000810618	0.950139	-0.0075726	0.416226	-0.214554	0.399972	0.254586	0.81137	0.0725187	0.192585	0.400209	0.242166	-0.267785	0.622337	-0.168081	0.631458	0.0580557	0.897759	0.0710588
	AZU1	P20160	0.069644	-1.0179	0.907909	-0.0705401	0.0238362	-1.44792	0.125969	-0.271467	0.970524	-0.310535	0.103171	-0.824111	0.916303	-1.00293	0.97631	0.219726	0.52083	0.0605511	0.194561	-0.724484
	B2M	P61769	0.3116	-0.168944	0.781496	-0.0332878	0.143458	-0.376831	0.53417	-0.127174	0.266583	0.143008	0.266093	0.0444598	0.343299	-0.179463	0.405238	-0.163461	0.411682	0.111261	0.0822116	0.209074
	B3GALNT1	O75752			0.0101841	0.107362	0.290121	-0.27073	0.0480832	-0.138945	0.694341	-0.0312545	0.0420407	-0.144919	0.157526	-0.18142	0.0470866	-0.150094	0.12589	0.123956
	B3GALT5	Q9Y2C3			0.561969	-0.13854	0.460201	-0.123772			0.455436	-0.0425278	0.146659	0.452465	0.697178	0.230028	0.978087	0.126068			0.997351	0.0360731
	B3GNT2	Q9NY97;Q9NY97-2	0.273439	-0.241787	0.462982	0.0787433	0.352761	-0.285943	0.983015	-0.0345039	0.164337	-0.149388	0.793139	-0.0228756	0.0969274	-0.360996	0.95567	-0.015483	0.375725	0.229842	0.68942	-0.0582812
	B3GNT3	Q9Y2A9	0.169625	-0.543676	0.885821	-0.041012	0.663094	-0.337486	0.499185	0.0569435	0.226514	-0.211868	0.276107	0.261871	0.15042	-0.424372	0.902896	-0.0445182	0.0808886	0.722625	0.517502	0.227217
	B3GNT8	Q7Z7M8	0.391547	-0.389822	0.821076	-0.0868184	0.940715	-0.309229	0.818141	-0.0727525	0.0825413	-0.347529	0.676337	-0.325418	0.0067402	-1.15103	0.768802	-0.0434322	0.0626903	0.90515	0.828216	0.0297292
	B4GALT1	P15291;P15291-2	0.585976	0.0904425	0.0277363	0.236158	0.730477	0.0477485	0.46794	0.11982	0.214496	-0.146491	0.399249	-0.198993	0.323491	-0.200303	0.861663	0.0260394	0.142327	0.395855	0.715612	-0.0447605
	B4GALT3	O60512	0.330492	-0.194334	0.1713	-0.481758	0.867998	-0.298599	0.149415	-0.868024	0.0160362	-0.827047	0.830291	-0.109719	0.0103291	-2.97688	0.926975	-0.45414	0.253803	-0.596259	0.761258	-0.0509389
	B4GALT3	O60512;O60512-2	0.493696	-0.0473637	0.600833	-0.126214	0.246248	-0.109728	0.582332	0.0990678	0.0971129	-0.581509	0.0920507	-0.704079	0.0354119	-1.03158	0.945586	0.493435	0.551297	0.209386	0.128011	-0.385438
	B4GALT5	O43286	0.504681	-0.644604	0.308515	0.531256	0.0509019	1.63267	0.0797359	-1.60239	0.50158	-0.530756	0.953752	-0.502397			0.0932714	1.31889	0.481745	0.44609	0.786196	-0.105934
	B4GAT1	O43505	0.73303	0.0193078	0.724123	-0.0458191	0.160533	0.176742	0.829437	-0.0299057	0.422358	-0.0706257	0.575667	0.00625174	0.196698	-0.185626	0.771785	0.0576359	0.42725	0.173547	0.181683	-0.238653
	BAG3	O95817	0.337655	-0.888497	0.571227	-0.349711	0.943179	0.0216146	0.78961	-0.1881	0.402248	0.446824	0.443634	-0.138419	0.103293	-1.59712	0.0942619	0.459278			0.983487	-0.43015
	BAIAP2	Q9UQB8;Q9UQB8-6;Q9UQB8-3;Q9UQB8-4;Q9UQB8-2;Q9UQB8-5	0.800596	0.048956	0.964381	0.00162328	0.55705	-0.0957249	0.222348	-0.166702	0.104891	-0.167279	0.203597	0.27382	0.228282	0.325277	0.426495	0.14315	0.726053	0.0561178	0.372614	-0.088245
	BAIAP2	Q9UQB8;Q9UQB8-3;Q9UQB8-4;Q9UQB8-2;Q9UQB8-5									0.101118	1.88886				1.12384						-0.235285
	BAIAP2L1	Q9UHR4	0.599915	0.120407	0.28857	0.112305	0.603674	-0.10643	0.373133	-0.15227	0.397473	-0.107324	0.684711	0.0828301	0.371249	0.157829	0.82276	0.0457234	0.38107	0.180809	0.0402014	-0.359161
	BANF1	O75531	0.0470339	1.04498	0.267482	0.424006	0.355185	0.549086	0.909503	-0.183684	0.0785001	0.583917	0.370377	0.0713481			0.663835	-0.445871	0.407077	-0.51689	0.398959	-0.654749
	BASP1	P80723	0.582709	1.01652	0.88851	-0.0828852			0.204709	-1.05539	0.895888	0.548321	0.846694	0.102255	0.914554	0.10774			0.913441	-0.133217	0.419129	0.539722
	BASP1	P80723;P80723-2										1.64292		1.01949
	BAX	Q07812;Q07812-8;Q07812-2;Q07812-5;Q07812-6;Q07812-7			0.348074	1.17127	0.968572	-0.295984			0.832674	0.000266482	0.9006	-0.192358	0.450453	1.2847	0.39028	0.425779			0.857435	-0.81067
	BAX	Q07812;Q07812-8;Q07812-2;Q07812-5;Q07812-7			0.357221	0.0283705			0.930135	-1.23807	0.732561	0.112273	0.392922	0.0345351
	BBOX1	O75936	0.764266	-0.077485	0.66391	-0.0478994	0.392639	0.115174	0.678165	-0.0121067	0.691356	0.0304604	0.862212	-0.157572	0.121851	0.319924	0.065828	-0.496882	0.270814	0.0440415	0.740937	-0.0209837
	BCAM	P50895	0.875941	-0.0258595	0.144547	0.121295	0.039622	-0.495627	0.579963	0.0102629	0.38643	-0.0799843	0.428877	0.0166558	0.063483	-0.257352	0.566376	0.133711	0.696733	0.116334	0.562475	-0.113249
	BCAN	Q96GW7;Q96GW7-2	0.369646	-0.450084	0.527459	-0.0791477	0.86195	-0.0722615	0.305735	-0.56013	0.089268	0.52786	0.861842	-0.0125095	0.54414	0.377642	0.197103	-0.673677	0.6848	-0.000585398	0.799868	-0.177836
	BCAN	Q96GW7	0.167097	0.333762	0.934921	-0.0248451	0.23076	-0.36945	0.250687	-0.433834	0.451775	0.175184	0.980111	-0.249952	0.439782	-0.0138021	0.317399	-0.334392	0.860044	0.136719	0.231446	-0.394316
	BCAS1	O75363;O75363-2		0.16998	0.849327	0.115742		-0.249463	0.200648	-0.826924		0.206913								-0.325657
	BCHE	P06276	0.477089	0.53777	0.739594	-0.0761788	0.489894	-0.376731	0.771461	-0.0974326	0.348469	0.249969	0.540696	-0.31894	0.166037	-0.627154	0.281881	0.580016	0.780449	-0.251279	0.869432	0.192233
	BCR	P11274;P11274-2	0.565964	-0.252276	0.87857	0.0784382			0.108097	-1.33017	0.460609	-0.245131	0.157766	0.729798	0.197543	0.793015	0.465962	0.267842	0.167946	0.939336	0.467247	-0.180309
	BDH2	Q9BUT1;Q9BUT1-2	0.227024	-0.428252	0.955238	-0.0156341	0.770806	-0.206503	0.492319	0.102334	0.41766	0.146587	0.619374	0.0696029	0.667922	0.155455	0.806593	0.036441	0.164544	0.34003	0.0650013	0.42343
	BDH2	Q9BUT1;Q9BUT1-2;Q9BUT1-3	0.765649	0.0698066	0.94524	-0.00847748	0.980908	-0.0343656	0.960629	-0.0449067	0.807141	-0.0279635	0.145897	-0.216473	0.354373	0.217129	0.408223	-0.225862	0.94669	-0.0564572	0.678274	-0.0917266
	BDH2	Q9BUT1;Q9BUT1-3	0.0464353	-0.664429	0.777327	0.0585815	0.00505472	1.17006	0.970743	0.015303	0.867348	0.0180747	0.642151	-0.0728178	0.378996	0.255584	0.716961	0.121991	0.234078	0.25545	0.925364	-0.0127871
	BGN	P21810	0.251017	0.377878	0.00184077	0.640906	0.637992	0.245722	0.998472	0.00779048	0.953931	0.0158859	0.344442	0.334216	0.577113	-0.263807	0.715642	0.125394	0.698114	0.192759	0.104624	0.580065
	BHMT	Q93088	0.357067	-0.221795	0.316153	-0.126371	0.913392	-0.0600583	0.891599	-0.0485549	0.623963	-0.0860089	0.0627874	-0.429915	0.356597	0.225455	0.831032	-0.0202618	0.586106	0.0250511	0.951885	-0.0484202
	BHMT	Q93088;Q9H2M3;Q9H2M3-2	0.0669823	-0.537683	0.591107	-0.0815357	0.275367	0.256495	0.519181	0.016121	0.541768	-0.126143	0.270385	-0.371677	0.484033	0.240488	0.833011	0.114224	0.221849	0.259595	0.668648	-0.220791
	BHMT2	Q9H2M3	0.574702	-0.812593	0.280156	-0.698012	0.77175	-0.0871087	0.749132	-1.73974	0.242662	-0.718122	0.755377	-0.864213			0.688058	-0.232953	0.70439	-0.300084
	BHMT2	Q9H2M3;Q9H2M3-2	0.37251	-0.276053	0.224359	0.30576	0.662155	0.0475866	0.822608	0.05099	0.120889	-0.35559	0.571623	-0.256045	0.7983	-0.336496	0.921038	0.0245069	0.169916	0.179616	0.547349	-0.252978
	BICDL2	A1A5D9		-0.479577		-0.410445		-0.532521				-0.40045				-0.894452		0.409407
	BICDL2	A1A5D9;A1A5D9-2				-4.7312		-0.566506										-1.24638
	BID	P55957;P55957-2	0.747811	-0.153867	0.415239	-0.117832	0.390126	-0.407373	0.435807	-0.249251	0.272262	-0.173045	0.51432	-0.167918	0.212653	-0.469569	0.435295	-0.247233	0.53537	-0.299111	0.171083	-0.428049
	BID	P55957;P55957-2;P55957-4	0.843694	0.0589018	0.175325	-0.535097	0.473604	0.175375	0.829705	-0.271536	0.213446	-0.414587	0.445487	-0.460548	0.49736	-0.659831	0.698377	-0.0215418	0.784757	0.342992	0.233639	-0.585564
	BIN1	O00499;O00499-10;O00499-11;O00499-2;O00499-3;O00499-4;O00499-5;O00499-6;O00499-7;O00499-8;O00499-9			0.289434	-0.147559			0.54623	0.162246	0.244828	0.403973	0.268184	-0.0361714			0.0454368	-1.08303	0.430899	0.379656	0.124768	-0.597609
	BLMH	Q13867	0.189877	0.505482	0.465818	-0.118292	0.51297	-0.837156	0.326142	0.0896963	0.723368	-0.209008	0.612236	-0.569643	0.542721	0.0273813	0.29658	0.503929	0.35242	-0.145346	0.942852	-0.506331
	BLVRA	P53004	0.806141	-0.0672496	0.737719	0.0476605	0.409787	0.302703	0.970535	0.0254008	0.751898	0.0605458	0.668916	-0.107342	0.376571	0.373365	0.311873	0.374706	0.807533	0.0417915	0.380872	0.296586
	BLVRB	P30043	0.839016	0.0168922	0.628163	0.0377038	0.63444	-0.00489568	0.40524	-0.177964	0.0110386	0.28494	0.507482	0.0257731	0.438693	0.270047	0.648423	-0.102567	0.60571	0.169067	0.609407	0.0731476
	BMP6	P22004	0.437911	0.344744	0.7313	0.065355	0.318287	0.48859	0.652919	0.186839	0.130355	-0.301796	0.230103	-0.231292	0.106196	-0.964095	0.703723	-0.11212	0.184469	0.406782	0.588508	-0.0575869
	BNC2	Q6ZN30;Q6ZN30-2	0.45467	-0.294061	0.197481	0.448966	0.324647	0.952135	0.895954	0.11668	0.432376	0.248975	0.71847	0.146885	0.741217	0.461156	0.904002	-0.0893121	0.633549	0.40222	0.43695	0.364136
	BOLA2	Q9H3K6	0.712409	0.235725	0.617841	-0.282103	0.174165	-0.685117	0.100846	0.699158	0.959892	-0.0442	0.253483	0.431954	0.544029	0.513217	0.130546	-0.873715	0.26985	-0.557158	0.502692	0.262184
	BOLA2	Q9H3K6;Q9H3K6-2	0.582984	-0.368542	0.728315	0.187291	0.492505	0.634439	0.0687781	0.782638	0.299518	-0.480931	0.113291	-0.800488	0.894134	0.33168	0.762977	0.298693	0.549395	-0.0137524	0.755718	-0.335939
	BPGM	P07738	0.881396	0.121238	0.681509	-0.27404	0.651117	0.462944	0.587481	0.619423	0.561321	0.3606	0.719455	0.065887	0.919702	0.172065	0.443907	-1.56276	0.478955	-0.897728	0.375212	0.620555
	BPI	P17213	0.508265	0.30413	0.943687	-0.296411	0.0364374	-0.930146	0.188025	-0.261721	0.847508	-0.247865	0.0479451	-1.19967	0.0920225	1.46515	0.386245	0.696129	0.491762	-0.434451	0.0173837	-1.83392
	BPIFA1	Q9NP55;Q9NP55-2	0.450081	0.374168	0.86852	-0.00993381	0.286573	0.125505	0.716187	-0.287739	0.0398434	0.414684	0.518312	0.0404754	0.455064	0.673886	0.021194	1.43336	0.423569	-0.150945	0.669748	-0.373054
	BPIFB1	Q8TDL5	0.914613	0.227495	0.607308	0.264502	0.794246	-0.673405	0.799228	0.215201	0.755481	-0.257378	0.652945	0.298645	0.412127	-0.699063	0.434926	0.824531	0.590091	-0.705898	0.320633	-0.664445
	BPIFB1	Q8TDL5;Q8TDL5-2	0.725221	0.347295	0.699951	0.100147	0.238823	0.985815	0.851893	-0.0885254	0.860415	0.0097525	0.590335	0.526317	0.775937	0.0149703	0.501409	0.647842	0.937101	-0.208338	0.757676	-0.159721
	BPIFB2	Q8N4F0	0.970416	-0.176321	0.573476	0.196017	0.695557	0.0117496	0.66559	-0.277039	0.944232	0.118643	0.240551	-0.033553	0.876487	0.159845	0.282253	0.942203	0.802207	0.0692391	0.498306	0.703275
	BPNT1	O95861;O95861-2;O95861-3;O95861-4	0.0765364	0.837341	0.699302	-0.0506566	0.561038	-0.209195	0.703814	0.106498	0.951836	0.0317586	0.43614	-0.193652	0.947176	0.0334903	0.0141377	-1.25316	0.286629	-0.226378	0.21359	-0.298406
	BPNT1	O95861;O95861-2;O95861-4			0.0911252	-0.615138	0.0658882	-0.253766			0.449676	-0.0999515					0.642936	-0.0295862	0.0257224	-0.656257	0.765504	-0.225624
	BPNT2	Q9NX62	0.236224	0.584912	0.945381	0.0280667	0.865709	-0.389431	0.518403	-0.235331	0.878627	0.0206418	0.621942	0.0841051	0.745992	-0.0489059	0.563411	-0.329324	0.647913	-0.0624802	0.529661	0.157672
	BROX	Q5VW32	0.338169	-0.496535	0.0365664	0.696027	0.823593	-0.0523058	0.0388407	-1.25126	0.137576	-0.476757	0.669265	0.111406	0.635756	0.412146	0.588002	-0.796358	0.845689	0.136935	0.46038	0.364708
	BROX	Q5VW32;Q5VW32-2	0.448239	0.145102	0.213846	0.168871	0.896343	-0.0423166	0.648025	-0.180538	0.993833	-0.0171124	0.456639	0.085806	0.914157	0.0586112	0.626456	0.15618	0.950913	-0.0459942	0.49062	-0.266452
	BSG	P35613;P35613-2;P35613-3;P35613-4	0.669723	0.426856	0.281062	-0.364493	0.181689	-1.78071			0.189974	-0.735337	0.8944	-1.0472					0.197571	0.040413	0.23947	-0.838117
	BSG	P35613;P35613-2	0.525529	-0.103484	0.39856	0.215039	0.359344	-0.13788	0.834844	-0.09218	0.661684	-0.119147	0.509774	0.270603	0.148961	0.601694			0.0725904	-0.222134	0.122338	-0.555336
	BST1	Q10588	0.173134	-0.684751	0.753869	-0.0519447	0.799093	0.280661	0.928352	-0.0702702	0.794618	-0.0494512	0.750849	-0.159396	0.456727	-0.402365	0.277569	-0.570472	0.309634	0.614001	0.791048	-0.094996
	BST1	Q10588;Q10588-2	0.637568	0.0667382	0.173131	0.212598	0.424396	0.318425	0.821368	0.207666	0.315327	0.170196	0.492795	0.368174	0.429187	-0.232744	0.349583	-0.330499	0.00802232	-0.496031	0.638596	0.200941
	BST2	Q10589;Q10589-2			0.799658	-0.173199	0.923015	-0.164946			0.763161	0.510614	0.794115	-0.054053					0.556681	-0.787403	0.952664	-0.253236
	BTD	P43251;P43251-2;P43251-3;P43251-4	0.145726	-0.36892	0.845279	-0.0380901	0.378569	0.187373	0.337141	0.172546	0.129475	0.21291	0.060552	0.322511	0.279919	-0.231848	0.227278	-0.327208	0.745649	0.229391	0.587772	0.148718
	BTF3	P20290;P20290-2										1.40562						1.39384
	BTF3L4	Q96K17;Q96K17-2			0.085012	0.884056					0.124258	1.40887		-0.170278		0.755058				0.478458		-0.724924
	BTN2A1	Q7KYR7;Q8WVV5;Q7KYR7-4;Q7KYR7-1;Q7KYR7-5;Q7KYR7-6;Q8WVV5-2;Q8WVV5-3	0.241569	0.146543	0.892558	0.00729627	0.00103498	-1.07747	0.928278	-0.0786194	0.505276	-0.0882977	0.687892	-0.094342	0.685706	0.226249	0.129763	-0.349528	0.144837	-0.350994	0.945457	-0.0309703
	BTN2A1	Q7KYR7;Q8WVV5;Q7KYR7-4;Q7KYR7-1;Q7KYR7-6;Q8WVV5-2;Q8WVV5-3	0.323375	0.265254	0.366043	0.179875	0.0556675	-0.859235	0.0732868	0.24088	0.314915	-0.104787	0.115064	0.148474	0.710123	0.270249	0.162516	-0.266825	0.387274	-0.2319	0.176347	-0.230909
	BTN2A1	Q7KYR7;Q7KYR7-4;Q7KYR7-1;Q7KYR7-3;Q7KYR7-5;Q7KYR7-6								-1.0868		-0.425679
	BTN3A3	O00478;O00481;P78410;O00481-2;O00481-3;O00481-4;P78410-2;P78410-3;O00478-2			0.882009	0.0735058	0.526663	0.660106	0.519938	0.456959	0.671995	0.124473					0.624924	-0.144896	0.751865	-0.256645
	BTNL3	Q6UXE8;Q6UXE8-2	0.245383	-0.412867	0.100027	0.357097	0.656971	0.0746301	0.724313	0.0793105	0.381117	0.298976	0.28734	0.415566	0.662996	-0.158249	0.091391	0.582301	0.533377	0.560517	0.841611	0.0713666
	BZW1	Q7L1Q6;Q7L1Q6-2;Q7L1Q6-3;Q7L1Q6-4	0.508618	0.572767	0.840261	0.277939	0.848204	0.0278295	0.970346	-0.309429	0.327439	-1.25266	0.892584	0.339913	0.568165	-0.0764586	0.764422	1.97885	0.583887	-0.00523827	0.585676	0.511496
	C11orf52	Q96A22	0.695062	0.08173	0.886834	-0.0316117	0.552252	-0.296552	0.508188	-0.26633	0.84975	0.0096753	0.354324	0.208178	0.522348	-0.136958	0.429827	0.425617	0.644003	-0.0754386	0.0429819	-0.600177
	C11orf54	Q9H0W9;Q9H0W9-3;Q9H0W9-2;Q9H0W9-4	0.0611726	-0.683128	0.159975	-0.287944	0.778463	0.191535	0.128037	-0.392293	0.0782247	-0.28816	0.495463	-0.195905	0.70652	-0.106345	0.421425	0.302587	0.188085	-0.286242	0.935559	0.0769526
	C11orf54	Q9H0W9;Q9H0W9-2;Q9H0W9-4	0.13919	2.05151			0.723191	-0.441096	0.779944	0.195152	0.578252	0.0586113			0.64074	0.463773			0.807131	0.988312	0.106416	1.28754
	C11orf54	Q9H0W9;Q9H0W9-3;Q9H0W9-2	0.0683008	-0.373247	0.322206	-0.096452	0.700464	0.163777	0.308648	-0.138321	0.721812	0.0496772	0.053768	-0.275163	0.0539989	0.543439	0.691652	-0.0560245	0.31582	-0.19238	0.775503	0.0311968
	C16orf89	Q6UX73;Q6UX73-2	0.885141	0.0145477	0.0383739	0.283448	0.99381	-0.0599859	0.170402	-0.360548	0.776228	0.0384101	0.608506	0.00391239	0.711321	0.206745	0.46673	-0.255759	0.864077	0.232577	0.278565	-0.256308
	C16orf89	Q6UX73;Q6NSJ2;Q6UX73-2	0.727807	-0.284981	0.245496	0.405713	0.180607	-0.317068	0.83806	0.594505	0.409999	-0.241051	0.0928218	-0.181768	0.0218683	-1.22135	0.000762873	-1.54549	0.770905	0.889298	0.219196	-0.22419
	C1QA	P02745	0.363709	1.33271	0.250669	0.843773			0.34381	0.718655	0.419459	0.527811							0.105608	0.764145	0.482994	0.274697
	C1QB	P02746	0.499221	0.910411	0.371894	0.270249	0.114179	-0.770791	0.774522	0.591733	0.964849	0.0842818	0.82971	0.266536	0.368689	0.745872	0.485182	1.16074	0.928218	-0.0651601	0.853166	0.00898382
	C1QC	P02747	0.948345	0.302485	0.323722	0.418705	0.594822	-0.0921252	0.5362	0.607853	0.793762	-0.128166	0.122359	-0.803596	0.463755	-0.216591	0.228167	1.67007	0.249744	0.293549	0.565567	0.450991
	C1QTNF1	Q9BXJ1;Q9BXJ1-2				-0.726312
	C1QTNF5	Q9BXJ0	0.394271	0.335958	0.0291673	0.538015	0.945669	-0.0578252	0.223664	0.438764	0.258782	0.313626	0.440486	0.233544	0.323414	-0.731253	0.0939944	-1.49105	0.11466	0.539971	0.654351	0.0840109
	C1R	P00736	0.315396	0.329385	0.4697	0.101694	0.800997	0.142315	0.666085	0.0696164	0.981924	0.00303424	0.167358	-0.168202	0.867145	-0.0043136	0.443449	-0.304774	0.768953	-0.0739961	0.734032	0.097257
	C1R	P00736;Q9NZP8	0.092713	-0.417546	0.847713	-0.0365145	0.427686	0.124072	0.929451	-0.0797714	0.798581	-0.00250938	0.449936	-0.141732	0.577845	0.238179	0.06236	-0.465391	0.103037	-0.298671	0.0386102	-0.485938
	C1RL	Q9NZP8	0.654809	0.0438719	0.314405	0.127868	0.0974852	0.368935	0.278242	0.177352	0.12449	0.234042	0.447774	0.0460793	0.886321	0.0346511	0.748476	0.140526	0.247361	0.382395	0.950152	-0.0203339
	C1S	P09871	0.981636	0.00722359	0.578274	0.11624	0.150305	-0.631556	0.44278	-0.183607	0.650248	-0.0825222	0.29591	0.34176	0.165218	0.692587	0.415675	-0.383077	0.979803	0.126371	0.752383	-0.0609634
	C1S	P09871;P48740;P48740-2;P48740-3;P48740-4	0.775523	-0.304984	0.00999898	0.630173	0.82372	0.17912	0.0227967	0.948236	0.0356993	0.805848			0.80336	0.114031			0.713914	0.485463	0.981296	-0.0777801
	C2	P06681	0.90012	-0.290833	0.936624	-0.0220649	0.618762	0.0917675	0.152217	0.703873	0.959623	0.131662	0.628354	0.407947			0.86247	0.655623	0.859329	-0.837957	0.560613	0.466221
	C2	P06681;P06681-2;P06681-3	0.56683	-0.189369	0.859981	0.0620038	0.276552	-0.452232	0.268769	-0.161564	0.736185	-0.0340087	0.513409	-0.0128755	0.89287	-0.00897964	0.938003	-0.056461	0.885907	0.155755	0.940002	0.240173
	C2	P06681;P06681-3	0.762332	0.355605	0.843977	0.0731843	0.499739	-0.214696	0.740711	0.0346906	0.866861	0.0580104	0.351147	-0.263312	0.5159	0.351742	0.905487	-0.0676448	0.69919	-0.0342929	0.0323034	-0.894296
	C3	P01024	0.65817	0.237447	0.225264	0.247063	0.288291	-0.205159	0.370798	0.430757	0.102568	-0.331788	0.542929	-0.0908263	0.297066	-0.582601	0.756631	-0.132382	0.428731	0.199688	0.376935	0.310425
	C4A	P0C0L4;P0C0L5	0.179986	-0.681826	0.841292	0.0558902	0.563336	0.360437	0.6229	-0.0580642	0.220423	-0.360778	0.197343	-0.486049	0.776175	0.169004	0.813737	-0.0634005	0.266525	0.6383	0.931781	0.0340127
	C4A	P0C0L4;P0C0L5;P0C0L4-2	0.839289	0.116063	0.493575	0.10424	0.191102	-0.28746	0.66011	0.227514	0.215917	-0.177341	0.0723214	-0.257399	0.82577	-0.0387894	0.926096	-0.0371372	0.142317	0.439518	0.806741	0.0833044
	C4A	P0C0L4;P0C0L4-2	0.715269	0.183927	0.848388	-0.0988444	0.562164	0.359563	0.453621	0.35808	0.267378	0.394192	0.673281	0.21682	0.609416	-0.395654	0.686313	-0.436733	0.894279	-0.0811829	0.785805	0.0121718
	C4B	P0C0L5	0.809003	0.0490431	0.0538903	0.306428	0.994134	-0.0415796	0.00852621	0.655404	0.317642	0.201711	0.960514	0.0343888	0.729407	-0.0423242	0.702065	-0.117232	0.275821	0.476088	0.730758	0.0881061
	C4BPA	P04003	0.127201	0.818124	0.925268	0.0322744	0.0922244	-0.731072	0.315134	-0.0416277	0.15072	-0.324325	0.130047	-0.435246	0.146563	-0.849587	0.418852	-0.263541	0.110266	-0.465881	0.121545	-0.564834
	C5	P01031	0.139901	0.610889	0.433105	0.162896	0.957277	0.171997	0.642712	0.270246	0.756052	-0.0605113	0.857237	0.129336	0.743344	0.05472	0.447662	0.320789	0.212433	0.471227	0.581278	-0.115455
	C6	P13671	0.702674	0.120853	0.823589	-0.0340695	0.454417	-0.0656743	0.314722	-0.147855	0.422358	0.154408	0.0116669	-0.332094	0.16522	0.38876	0.990326	-0.0401999	0.580267	0.288819	0.892101	0.0873266
	C7	P10643	0.416815	-0.152069	0.502241	-0.0940718	0.206388	-0.240162	0.92354	0.0967508	0.468145	-0.108189	0.342173	-0.0893661	0.411475	-0.42753	0.185053	0.426814	0.144148	0.39512	0.75781	0.0878701
	C7	P10643;Q12884			0.600797	0.161194	0.176965	-1.39734	0.510831	0.501811	0.146161	0.533198	0.763887	-0.0217473	0.965366	-0.0693981			0.0736948	1.39852	0.573581	-0.182098
	C8A	P07357	0.106222	0.739743	0.359257	0.188302	0.0433034	0.892272	0.030682	0.699626	0.916016	-0.0529056	0.664257	0.128689	0.486735	0.236911	0.315467	-0.459144	0.100408	0.493416	0.184431	0.35165
	C8B	P07358	0.906353	0.0902309	0.260747	0.199127	0.128302	-0.552405	0.00464357	0.884013	0.774546	-0.0665772	0.81105	-0.0113991	0.407518	0.329096	0.83369	0.0873693	0.836094	0.0808579	0.934093	-0.0548028
	C8G	P07360	0.878968	0.0693959	0.508297	0.100703	0.0413176	0.633521	0.685059	-0.0110072	0.853317	0.0167209	0.710857	0.118686	0.833693	0.0234753	0.110261	-0.445755	0.343182	0.269307	0.34032	0.244092
	C9	P02748	0.137798	0.419207	0.587561	-0.0876171	0.15906	0.583612	0.348445	0.321022	0.991374	-0.00769907	0.380002	-0.103808	0.165268	-0.566942	0.390236	-0.294599	0.265967	0.343336	0.281375	0.323869
	CA1	P00915	0.103829	0.553966	0.422146	0.145853	0.261902	0.342903	0.0107987	0.763245	0.0557778	0.351089	0.0575015	0.456742	0.57344	-0.219229	0.827196	0.0969833	0.166776	0.446196	0.739035	0.0840747
	CA12	O43570;O43570-2	0.0277502	0.603277	0.467656	0.0714944	0.299247	-0.500183	0.204132	0.227382	0.0789757	0.264905	0.186795	0.0828802	0.977995	0.118016	0.607241	-0.343318	0.492155	-0.198934	0.617652	0.0780937
	CA14	Q9ULX7	0.380188	0.449579	0.986542	0.0749614	0.330613	0.363328	0.364629	0.32622	0.159562	0.656299	0.836709	0.0198154							0.503798	-0.166186
	CA2	P00918	0.689786	0.07796	0.987369	-0.00584369	0.111424	0.453708	0.399376	-0.2367	0.161874	0.241175	0.514328	0.0683094	0.630903	-0.0360255	0.538915	-0.217442	0.34602	-0.14719	0.331386	0.223644
	CA4	P22748;P22748-2	0.278503	0.351811	0.52531	0.114368	0.0189739	1.4669	0.176685	0.284445	0.65519	-0.0953367	0.0339528	0.508943	0.499667	-0.224733	0.42069	-0.395345	0.449763	0.0887143	0.651942	-0.252314
	CA4	P22748	0.531817	0.173615	0.133685	0.28814	0.518531	0.300406	0.0649195	0.519348	0.376661	-0.180834	0.0722401	0.403727	0.849275	0.141517	0.954974	-0.0819055	0.253108	0.415511	0.477931	-0.384529
	CAB39	Q9Y376;Q9H9S4	0.207006	-0.340565	0.386262	-0.0936775	0.352518	0.479546	0.135688	0.618546	0.549891	-0.105904	0.677725	-0.0572286			0.205545	0.42412	0.302299	0.29021	0.395876	0.14053
	CAB39	Q9Y376	0.0556989	-0.450894	0.797584	-0.041267	0.179423	0.303822	0.449174	-0.167443	0.0877399	-0.231086	0.0866541	0.206584	0.209452	0.302695	0.685878	0.137456	0.497456	0.0820364	0.608324	-0.169502
	CAB39L	Q9H9S4	0.81401	-2.85731	0.185501	-2.46317	0.623783	-4.63287	0.98015	-2.08128	0.197497	-2.81483	0.840013	-2.56883	0.656521	-2.80618	0.840912	0.317473
	CACHD1	Q5VU97		-0.309397		-0.623861					0.521303	0.478823		0.502336				-0.566533				0.434829
	CACNA2D1	P54289;P54289-2;P54289-3;P54289-4;P54289-5	0.86293	-0.051881	0.850868	0.029271	0.798314	0.0902182	0.754794	0.0979745	0.0754942	-0.248065	0.901375	-0.0188127	0.827305	0.107035	0.84514	0.0697156	0.524772	-0.225645	0.180069	-0.383044
	CACNA2D1	P54289;Q9NY47;P54289-2;P54289-3;P54289-4;P54289-5;Q9NY47-2;Q9NY47-3;Q9NY47-4;Q9NY47-5	0.71485	-0.133247	0.909159	0.00773673					0.207075	-0.371375			0.738951	-0.162886
	CACYBP	Q9HB71;Q9HB71-3	0.33447	0.148889	0.0587104	0.585197	0.00186016	1.42292	0.0200111	-0.835284	0.0876036	0.0519634			0.502219	-0.185976	0.0237766	1.33912	0.0788129	-0.18179	0.0110221	-0.954953
	CADM1	Q9BY67;Q9BY67-2;Q9BY67-3;Q9BY67-4;Q9BY67-5	0.0474838	0.368998	0.537472	0.0440821	0.00745551	-0.770693	0.797447	-0.132496	0.912494	-0.0443137	0.184728	0.144322	0.0858039	0.549961	0.693466	0.165794	0.81282	0.100574	0.246912	0.144138
	CADM2	Q8N3J6;Q8N3J6-2;Q8N3J6-3;Q8N3J6-4;Q8N3J6-5	0.576037	-0.258561	0.0799935	-0.512458	0.087504	-0.661663	0.969932	-0.381511	0.999227	0.0441251	0.0707842	0.176581	0.688072	-0.113703			0.389128	-0.387925	0.293992	0.274086
	CADM3	Q8N126;Q8N126-2	0.891959	-0.190082	0.268059	-0.589748	0.401322	-0.514614	0.869693	0.0109097	0.420539	0.441075	0.779399	-0.00613331					0.493037	-0.227343	0.434583	0.528545
	CADM3	Q8N126;Q8N126-2;Q8N126-3	0.448522	-0.449568	0.868798	0.00663188	0.300218	0.828444	0.753228	-0.125784	0.0128694	0.791223	0.226778	0.496353	0.928853	0.221766	0.0164572	-1.55422	0.976756	0.0174672	0.562253	0.0123633
	CADM4	Q8NFZ8	0.998733	-0.0833239	0.85311	0.000227585	0.00129059	-1.10341	0.499978	0.0030247	0.767133	-0.0578946	0.570737	-0.231625	0.582164	0.0163368	0.592382	-0.111298	0.328484	-0.184737	0.934755	-0.0286177
	CALB1	P05937	0.596401	0.140463	0.125866	0.270723	0.0689753	0.698095	0.327935	0.263985	0.908979	-0.00831046	0.0529129	0.469459	0.418603	0.479059	0.806986	-0.0983319	0.993217	0.0851433	0.184181	-0.380928
	CALB1	P05937;P05937-2	0.147936	0.382089	0.175832	0.185091	0.448361	0.212468	0.752395	-0.0180988	0.087917	-0.264414	0.605595	0.0972535	0.366542	-0.285753	0.476247	-0.189235	0.934887	-0.0451333	0.229126	-0.285596
	CALB1	P05937;P22676;P05937-2	0.893844	0.107538	0.189103	0.271038	0.0647863	1.33757	0.773358	-0.0570078	0.338746	0.169148	0.346367	0.159569			0.40147	0.363537	0.141918	0.423514	0.981017	-0.0949438
	CALD1	Q05682;Q05682-2;Q05682-3;Q05682-4;Q05682-5;Q05682-6			0.869172	0.058952			0.661775	-0.446563	0.340487	-0.714376					0.911061	-0.284689	0.570716	-0.376123
	CALM1	P0DP23;P0DP24;P0DP25	0.734183	0.299498	0.588706	0.383944			0.868755	-0.163834	0.59968	0.38736	0.107021	-2.55208	0.64278	0.516374	0.487223	0.337056	0.482324	0.701871	0.665671	-0.307308
	CALM1	P0DP23;P0DP24;P0DP25;P27482	0.159436	0.90311	0.782557	0.125348	0.668542	-0.394411	0.322272	-0.703537	0.790801	-0.14865	0.987349	-0.354315	0.716879	-0.286483	0.0209914	2.17996	0.639591	-0.42783	0.920311	-0.134829
	CALML3	P27482	0.675121	0.201915	0.256833	-0.724724	0.17494	2.61274	0.162547	-0.97141	0.84514	0.0681284	0.150158	-0.856359			0.329074	0.504521
	CALML5	Q9NZT1	0.899413	0.131083	0.278986	0.413891	0.622753	-0.0131567	0.351608	-0.245419	0.816347	-0.0746534	0.253476	-0.223143	0.984622	-0.29847	0.780322	0.222368	0.146515	-0.628495	0.337171	-0.537581
	CALR	P27797	0.392681	0.23596	0.459006	0.106888	0.502652	0.223818	0.871969	-0.201174	0.647904	0.0521358	0.165154	0.199238	0.482318	-0.180844	0.049856	0.745865	0.913408	-0.0424723	0.544685	0.0672056
	CALU	O43852;O43852-10;O43852-11;O43852-12;O43852-13;O43852-14;O43852-2;O43852-3;O43852-4;O43852-5;O43852-6;O43852-7;O43852-8;O43852-9	0.231495	0.389905	0.844897	-0.040532			0.576788	-0.29051	0.90311	0.0410315	0.629205	-0.0472306	0.6395	-0.180243			0.452607	-0.183767	0.55576	-0.210689
	CALU	O43852;O43852-10;O43852-11;O43852-13;O43852-14;O43852-3;O43852-5;O43852-6	0.0658316	0.783636	0.934797	-0.0215243	0.108603	-0.911047	0.931445	-0.0505759	0.0387623	0.448877	0.434813	0.198051	0.960424	-0.00875843	0.122609	-0.901759	0.653048	-0.50047	0.903776	-0.119755
	CALU	O43852;O43852-10;O43852-11;O43852-13;O43852-14;O43852-3;O43852-5;O43852-6;O43852-9	0.234978	0.376378	0.850675	-0.0380588	0.349927	-0.412576	0.024308	-0.670699	0.17924	0.228196	0.918351	-0.11616			0.33408	-0.678449	0.452216	0.285454	0.166767	0.410373
	CALU	O43852;O43852-10;O43852-15;O43852-2;O43852-3;O43852-4;O43852-6	0.812191	0.197617	0.929934	-0.103582	0.924073	-1.0484	0.181135	-0.860509	0.757245	0.133328	0.921828	0.278925	0.959716	-0.989781			0.581696	0.900275	0.886211	-0.28691
	CALU	O43852;O43852-10;O43852-15;O43852-2;O43852-3;O43852-4;O43852-6;O43852-8	0.0574466	0.799607	0.0589993	-0.359386			0.355325	-0.261133	0.771359	-0.0316453	0.134547	-0.368949							0.586306	0.0290352
	CALU	O43852;O43852-15;O43852-2;O43852-3;O43852-4	0.13779	0.353057	0.303808	0.257111	0.23935	0.374919	0.464662	-0.0604851	0.414638	0.168027	0.260105	0.121901	0.922526	0.0911566			0.635024	0.102102	0.137032	0.413039
	CALU	O43852;O43852-15;O43852-2;O43852-3;O43852-4;O43852-5;O43852-9	0.873906	0.286169	0.67317	0.101676			0.297458	-0.347845	0.985916	0.081565	0.278302	-0.0772962	0.881386	0.176583			0.834077	0.057596	0.858381	0.0363361
	CAMK1	Q14012;Q8IU85;Q8IU85-2					0.72583	0.898377			0.883518	0.605259	0.954454	0.447112					0.554274	0.146164
	CAMK2B	Q13554;Q13554-3;Q13555;Q13555-5;Q13554-2;Q13554-4;Q13554-5;Q13554-6;Q13554-7;Q13554-8;Q13555-10;Q13555-11;Q13555-2;Q13555-3;Q13555-4;Q13555-6;Q13555-7;Q13555-8;Q13555-9				-0.272375						-0.741855
	CAMP	P49913	0.953713	0.0614974	0.0884181	0.582482	0.631523	-0.160209	0.310857	-0.343457	0.222662	0.257759	0.611997	-0.176021	0.19514	1.12751	0.141789	0.921407	0.514899	-0.800567	0.0342281	-1.39065
	CAND1	Q86VP6;Q86VP6-2	0.96124	0.00906847	0.639786	-0.158428	0.661463	-0.241619	0.704643	0.00244086	0.306121	0.212473	0.307146	0.109684	0.162908	0.565967	0.729798	-0.160542	0.342443	-0.749464	0.758639	-0.394522
	CAND1	Q86VP6;Q86VP6-3	0.179788	0.573076	0.521583	0.184796			0.71456	-0.0609743	0.623004	0.120556	0.272877	-0.453759			0.465836	0.834457	0.328501	-0.303325	0.412755	-0.295063
	CANT1	Q8WVQ1;Q8WVQ1-2;Q8WVQ1-3	0.106531	0.275148	0.31871	0.105775	0.390435	-0.353977	0.246204	-0.39262	0.365556	-0.0900423	0.800979	-0.141254	0.458046	-0.0880988	0.526572	-0.128225	0.734153	0.0811255	0.194339	-0.280568
	CANT1	Q8WVQ1;Q8WVQ1-3	0.348919	-0.25163	0.255645	-0.135826	0.654812	0.142321	0.345388	-0.209098	0.0069914	-0.305074	0.404144	-0.158953	0.837578	0.0114419	0.572763	-0.193966	0.884664	0.12166	0.646851	-0.0886163
	CANX	P27824;P27824-2;P27824-3	0.905085	-0.0592747	0.887085	0.0231219	0.984233	-0.207726	0.679337	-0.126205	0.0664596	0.247408	0.901799	-0.124766	0.0126832	-0.968599	0.783851	0.172768	0.13307	-0.69201	0.144386	0.35726
	CANX	P27824;P27824-2	0.8631	-0.203272	0.922964	-0.342421			0.894581	-0.0682465	0.15072	0.477667	0.15388	0.549219			0.0141353	1.84757	0.154368	-0.73093	0.0743121	1.03749
	CAP1	Q01518;Q01518-2	0.120877	-0.307306	0.670402	0.0532057	0.630028	0.230173	0.772771	0.0121356	0.697257	-0.114954	0.442533	-0.169894	0.91928	-0.216116	0.612002	0.259745	0.461072	-0.491517	0.0881029	-0.44749
	CAP2	P40123;Q01518;P40123-2;P40123-3;Q01518-2	0.562241	0.0344887	0.245529	0.872909	0.380818	0.399869	0.903452	-1.03425	0.367021	-0.217914									0.861292	-0.755968
	CAPG	P40121	0.140921	-0.312702	0.0635373	0.276288	0.155754	0.608127	0.66807	-0.0317926	0.289095	0.189767	0.269225	-0.151182	0.40505	-0.197432	0.0308734	1.3592	0.495095	0.208598	0.924543	0.0218448
	CAPG	P40121;P40121-2	0.349504	-0.172289	0.714894	0.0573314	0.570096	-0.151522	0.0761359	-0.332862	0.23735	0.13159	0.637869	0.0813674	0.0355259	0.47284	0.54802	0.194983	0.740762	-0.243127	0.429483	-0.208095
	CAPN1	P07384	0.550091	-0.106717	0.789022	0.0505811	0.89556	0.0509256	0.93076	0.0437943	0.678019	-4.61542e-05	0.812387	-0.0876667	0.385203	0.112807	0.0228251	0.751286	0.7564	-0.385528	0.777116	-0.165443
	CAPN2	P17655;P17655-2	0.254779	0.461472	0.16217	-0.234536	0.825603	0.100033	0.972432	0.0283614	0.752066	-0.0617284	0.48548	-0.130599	0.5576	0.085433	0.0856192	0.757441	0.717001	-0.198467	0.230407	0.329149
	CAPN5	O15484	0.707764	-0.095113	0.205972	-0.149488	0.363862	-0.277737	0.625996	0.0181473	0.888442	-0.0267085	0.303597	0.12737	0.0815206	-0.380932	0.703411	-0.0911403	0.607993	-0.0364747	0.375131	0.185463
	CAPN7	Q9Y6W3	0.705892	0.00980147	0.834445	0.0106946	0.831917	-0.135735	0.250522	-0.237178	0.639098	-0.0554322	0.917554	-0.106464	0.427251	-0.076238	0.105995	-0.256111	0.973561	-0.0252804	0.00886343	-0.426185
	CAPNS1	P04632	0.26792	-0.221903	0.105575	-0.291238	0.564825	0.524658	0.0816098	-0.397957	0.613892	0.128814	0.00551938	-0.544473	0.780203	-0.254711	0.435028	-0.171043	0.31074	-0.328989	0.47301	0.0527071
	CAPNS1	P04632;Q96L46	0.117637	-0.734141	0.857886	-0.120057	0.41629	0.440182	0.399877	-0.924183	0.355616	-0.271579	0.906873	-0.720931			0.0406114	1.41112	0.918028	-0.419037	0.375929	-0.993698
	CAPNS2	Q96L46	0.880135	0.112434	0.77392	0.0880025	0.216917	-1.86611	0.58004	-0.40634	0.723636	0.234666	0.368481	0.422422	0.484962	-0.630342	0.872556	0.0916435	0.695559	-0.0769331	0.342497	0.182356
	CAPS	Q13938;Q13938-3;Q13938-4	0.38293	0.353651	0.446909	0.143358	0.433748	0.384512	0.598257	0.158457	0.504027	0.152903	0.633698	0.181554	0.659064	-0.199264	0.641135	-0.575642	0.640913	0.410148	0.499257	-0.193099
	CAPS	Q13938;Q13938-4	0.660935	0.168278	0.874241	0.0513256	0.558597	-0.262395	0.373177	-0.355128	0.927205	0.109133	0.147849	-0.588507	0.652729	0.0776838	0.148129	-1.12888	0.247394	-0.612348
	CAPZA1	P52907	0.676995	0.0257336	0.281333	0.164447	0.37537	0.127046	0.602452	-0.163173	0.36002	0.13952	0.859203	-0.0503786	0.209635	0.68711	0.563062	0.248795	0.580568	-0.326026	0.131615	-0.492084
	CAPZA2	P47755;P52907;P47755-2	3.58871e-06	3.74236	0.559974	-0.119617	0.49167	0.29256	0.732366	-0.144908	0.283511	0.2556	0.0712627	0.51963	0.71367	0.111996	0.57104	0.2297	0.463627	-0.485339	0.845237	-0.0958843
	CAPZA2	P47755;P52907	0.0479521	0.976929	0.982972	-0.103687	0.26365	0.321564	0.339583	0.0465596	0.447039	-0.0664178	0.255042	-0.0369055	0.386084	0.0902393	0.296461	-0.219242	0.485887	-0.22635	0.0281349	-0.729916
	CAPZA2	P47755;P47755-2	0.0567401	0.802789	0.724771	-0.0148322	0.351757	0.0302146	0.929157	0.254781	0.82963	0.0118688	0.797173	0.0931303	0.278654	0.0724735	0.946189	-0.501943			0.232323	-0.213533
	CAPZA2	P47755	0.384016	0.602907	0.736726	0.0356563	0.0666067	0.393282	0.934403	-0.179759	0.799326	-0.129843	0.209177	0.256954	0.0154253	0.989548	0.937397	-0.0415118	0.531954	-0.0620172	0.434644	0.0872468
	CAPZB	P47756;P47756-1	0.127009	0.571061	0.13792	-0.26508	0.873634	-0.0758132	0.84237	0.0509906	0.0938792	-0.300146	0.439537	-0.191867	0.476779	0.283741	0.740346	0.127251	0.052056	-0.663875	0.288524	-0.33124
	CARD18	P57730	0.665452	-0.100051	0.86168	-0.374145	0.653351	0.0542508	0.64244	-1.18211	0.30322	-1.44082	0.733817	0.231828					0.82665	0.26866	0.328821	-2.09437
	CARHSP1	Q9Y2V2	0.390896	-0.155203	0.0761714	0.291673	0.00113741	1.07502	0.492728	-0.185235	0.016328	0.427739	0.771762	-0.211098	0.142853	0.434562	0.00723139	1.41723	0.0618068	0.103848	0.794733	-0.123487
	CASP14	P31944	0.495206	0.329378	0.637223	0.210689	0.261058	-0.564411	0.92872	-0.0839943	0.217596	-0.403301	0.904363	-0.230249	0.36993	0.291199	0.84527	0.0361949	0.449573	-0.86747	0.309431	-0.646668
	CAST	P20810;P20810-10;P20810-2;P20810-3;P20810-4;P20810-5;P20810-6;P20810-7;P20810-8;P20810-9	0.37006	-0.197157	0.657842	-0.149233	0.463339	0.417611	0.201219	-0.235701	0.548207	-0.353009	0.0773226	-0.547651	0.873961	-0.581977	0.7316	0.143974	0.701758	-0.210546	0.0569533	-0.987952
	CAST	P20810;P20810-10;P20810-2;P20810-4;P20810-5;P20810-6;P20810-7;P20810-8;P20810-9	0.76536	-0.208192	0.874242	0.216939	0.910742	-0.676871			0.909351	-0.11505					0.319282	-1.2967	0.9453	0.786921
	CAST	P20810;P20810-10;P20810-4;P20810-6;P20810-7;P20810-8;P20810-9	0.985232	0.461214	0.673279	0.658326	0.275184	0.449967	0.831686	0.116791	0.738891	0.531519			0.843392	-0.319969	0.889163	0.186178	0.491751	-0.198849
	CAT	P04040	0.737933	0.229873	0.776652	-0.0409593	0.250025	-0.227643	0.681531	0.00576445	0.0658668	0.285528	0.316996	-0.225401	0.538707	-0.407905	0.174934	0.435084	0.465189	-0.472383	0.081322	-0.459321
	CBR1	P16152	0.425821	-0.182468	0.450172	0.0733502	0.300169	0.21705	0.516861	-0.206975	0.111449	0.162482	0.141904	-0.36375	0.655741	0.154987	0.294142	0.309703	0.505139	-0.291784	0.858507	-0.0323681
	CBR1	P16152;P16152-2	0.659535	-0.118004	0.86869	0.0351489	0.768234	0.205208	0.166274	-0.344759	0.783474	0.0588315	0.210569	-0.24324	0.986475	-0.0354343	0.53572	0.244849	0.992684	0.0419978	0.297469	-0.288468
	CBR3	O75828	0.32247	-0.382956	0.693703	0.0914646	0.280522	1.20694	0.456542	-0.313346	0.391048	0.294376	0.25032	-0.124438	0.711818	0.164298	0.215107	-0.590012	0.0969902	-1.18958	0.599171	0.415558
	CBR3	O75828;P16152;P16152-2	0.869223	0.0191292	0.795266	0.00148051	0.491884	0.0680034	0.989402	-0.0529785	0.644631	0.0722101	0.652656	-0.104979	0.155714	-0.322703	0.0657279	0.448262	0.624469	-0.00888117	0.983415	0.00898453
	CBX3	Q13185		-1.54764				-0.929337				1.36865				1.15536		-1.81496
	CC2D1A	Q6P1N0;Q6P1N0-2	0.146238	-0.451929	0.128134	-0.38161	0.295875	-0.520107	0.0117581	-0.940094	0.120865	-0.374206	0.540833	-0.107209	0.763921	0.225392	0.628954	0.152076	0.896121	0.303712	0.981483	0.0157175
	CC2D1B	Q5T0F9;Q5T0F9-2	0.825118	0.131203	0.710148	0.131276	0.673235	0.180203	0.404942	0.334402	0.979798	0.0257555	0.553057	-0.263094	0.894224	-0.0217819	0.404628	-0.554492	0.848372	-0.144722	0.216893	0.451803
	CC2D1B	Q5T0F9;Q6P1N0;Q5T0F9-2;Q5T0F9-3;Q6P1N0-2	0.88221	0.1908	0.554189	0.228494	0.191816	-0.60677	0.754272	0.263693	0.894141	0.0892601	0.575839	-0.268703	0.247297	-0.687747	0.733853	0.836263			0.125181	-0.526927
	CCDC25	Q86WR0;Q86WR0-2			0.621882	-0.21601							0.854337	-0.176519			0.772525	-0.0353753
	CCDC25	Q86WR0				0.203871					0.11444	0.0402159
	CCDC33	Q8N5R6;Q8N5R6-2	0.250363	-0.381453	0.0630354	-0.638155			0.792951	0.0986482	0.579935	-0.197277			0.557064	-0.100107					0.226923	1.09757
	CCDC6	Q16204	0.0194724	1.72505	0.0781218	-0.932732	0.463969	-0.218629			0.527391	0.426158	0.059371	-1.58343	0.39266	-0.453251	0.422523	0.221675	0.0526947	-1.04325
	CCDC74B	Q96LY2;Q96LY2-2;Q96AQ1;Q96AQ1-2	0.802286	0.140488	0.693317	-0.0488733			0.892146	-0.228852	0.229136	0.0643545	0.285381	0.0488187	0.258266	-0.396266	0.884224	-0.29743	0.517415	0.00332376	0.126803	0.499664
	CCIN	Q13939	0.746779	0.176804	0.216799	-0.427141	0.77542	0.0228346	0.956588	-0.239101	0.709867	0.237581	0.847882	-0.153702	0.577404	-0.0260967	0.94106	0.377315	0.263814	0.205143	0.450008	-0.648517
	CCM2	Q9BSQ5;Q9BSQ5-2;Q9BSQ5-3;Q9BSQ5-4	0.250411	0.868572	0.431117	0.151079	0.811373	0.0741816	0.538289	-0.608871	0.593083	0.0134588	0.915057	-0.475804	0.874821	-0.200789	0.954669	-0.327119	0.798317	-0.650208	0.719023	0.301406
	CCN3	P48745	0.450942	-0.692881	0.0120874	-1.43861	0.775831	-0.844521	0.54537	-0.59663	0.121703	-0.840102	0.994009	-0.514338					0.174065	0.772226	0.235745	0.591333
	CCN5	O76076				-0.832995						-0.403743								-0.553404
	CCS	O14618	0.923331	-0.02213	0.676451	-0.0667513	0.703252	0.0884496	0.414599	-0.164378	0.117174	-0.175026	0.436858	-0.246444	0.900913	0.0822382	0.672658	-0.172667	0.29641	-0.219553	0.431017	-0.172942
	CCT2	P78371				-0.0621427												1.83995
	CCT2	P78371;P78371-2	0.878252	0.0588608	0.714737	-0.0443572	0.760932	-0.0691808	0.988506	-0.00703275	0.0928551	0.227569	0.462961	-0.186859	0.295449	0.237646	0.918762	0.0448341	0.131863	-0.493004	0.425353	0.136204
	CCT3	P49368	0.363468	-0.48904	0.614459	0.137244	0.0958331	0.866358	0.870943	0.0688519	0.471147	-0.31458	0.245594	0.384541	0.662528	0.268421	0.0871837	1.17722	0.469949	0.5992	0.724023	0.0739218
	CCT3	P49368;P49368-2	0.327807	-0.420692	0.540311	-0.100818	0.904163	0.163641	0.163509	-0.505988	0.502306	-0.0518674	0.0303003	-0.520387	0.138765	-0.751824	0.38288	0.474264	0.1257	-0.55306	0.0771298	-0.739718
	CCT4	P50991	0.978086	0.095559	0.59097	-0.194038	0.867965	-0.391439	0.872266	-0.392051	0.372185	-0.0338881	0.0129842	0.302345	0.566737	0.0433427	0.0351822	0.918823	0.497842	-0.272269	0.788342	-0.381451
	CCT4	P50991;P50991-2	0.347615	-0.316087	0.268966	-0.188337	0.999293	-0.0505657	0.169534	-0.30039	0.815193	-0.0390823	0.0558758	-0.528921	0.375999	-0.0177615	0.433035	0.377146	0.0710734	-0.947944	0.392249	-0.518511
	CCT5	P48643;P48643-2	0.185424	0.476235	0.739423	-0.0814639	0.715944	0.100609	0.675442	0.0346362	0.274846	0.169973	0.140328	0.317634	0.828142	-0.116874	0.00247325	1.40861	0.912122	-0.301482	0.746973	-0.177556
	CCT6A	P40227;Q92526;Q92526-3	0.0539997	-0.625582	0.133185	-0.20964	0.973984	-0.0220949	0.767763	-0.0696343	0.956836	-0.0215458	0.476615	-0.176142	0.640856	0.147307	0.865999	0.0899662	0.500023	-0.198794	0.49358	-0.165706
	CCT6A	P40227;P40227-2	0.370751	-0.424106	0.657089	-0.121997	0.380928	-0.473932	0.454562	-0.201788	0.363981	-0.212582	0.44281	-0.199123	0.914289	-0.144869	0.449729	0.800405	0.403226	-0.455432	0.995898	-0.0455576
	CCT6A	P40227		-1.31792		-0.603101						0.151273						1.30828		-0.774365
	CCT6A	P40227;Q92526;P40227-2;Q92526-2;Q92526-3	0.45046	0.390458	0.758982	0.161246	0.471217	0.134379	0.700859	0.07865	0.621557	-0.133632	0.862328	0.10295	0.501319	-0.735398	0.00248666	1.76684	0.832734	-0.0409376	0.185099	-0.343734
	CCT6B	Q92526;Q92526-2;Q92526-3	0.215536	0.443099	0.731923	-0.0618637	0.2105	0.230338	0.257916	0.21545	0.485714	0.0444559	0.877522	-0.286203					0.257225	0.0177488	0.460547	-0.184341
	CCT7	Q99832;Q99832-2;Q99832-3;Q99832-4	0.263593	-0.394407	0.728661	-0.0698751	0.397201	0.300698	0.00539474	0.850475	0.371506	0.126795	0.379972	0.0904761	0.869996	0.186083	0.0687997	0.565829	0.0276223	-1.05426	0.226491	0.0676846
	CCT7	Q99832;Q99832-3	0.698791	0.205557	0.924623	-0.022096	0.733745	0.0647324	0.219903	-0.183602	0.299306	-0.23503	0.0127345	-0.457571			0.0100276	1.69501	0.635061	0.245259	0.0167661	-0.591451
	CCT7	Q99832;Q99832-3;Q99832-4	0.632688	0.278553	0.338368	0.26344	0.5019	-0.46486	0.630934	0.258521	0.379458	0.228975	0.523928	-0.117584	0.327883	-0.60751	0.61642	0.43085	0.96582	-0.0299611	0.529541	0.326133
	CCT8	P50990;P50990-2	0.897121	0.165161	0.0966148	-0.403945	0.0626977	-1.00495			0.588999	0.145877	0.454145	-0.244352	0.269811	-0.503051	0.169215	1.13277	0.35333	-0.695307	0.660021	-0.194471
	CCT8	P50990;P50990-2;P50990-3	0.971274	0.0278636	0.453097	-0.124607	0.211362	0.452676	0.298789	-0.282141	0.873355	0.0150669	0.414186	0.123958	0.747343	-0.114989	0.434612	0.27878	0.252219	-0.410174	0.955836	-0.0246812
	CD109	Q6YHK3;Q6YHK3-2;Q6YHK3-3;Q6YHK3-4	0.618387	-1.6087	0.509593	-0.96016					0.915347	-0.182684	0.915231	0.233437			0.534396	1.52962	0.80139	-0.0937803
	CD14	P08571	0.0950536	-0.507907	0.621541	0.0687441	0.594271	-0.250603	0.384696	0.254468	0.0408399	0.378424	0.109166	0.475457	0.406946	-0.201672	0.00301759	-1.02281	0.838254	0.229869	0.408231	0.288144
	CD177	Q8N6Q3	0.718215	-0.1185	0.944079	0.0105436	0.955343	-0.0474129	0.650951	-0.154653	0.249055	-0.196762	0.752425	0.182868	0.572763	-0.257801	0.535168	-0.255327	0.906901	0.0510037	0.00739005	-0.874649
	CD177	Q8N6Q3;Q8N6Q3-2	0.961229	-0.0488197	0.342567	-0.226372	0.3921	-0.373882	0.830545	-0.140269	0.288476	0.213391	0.877819	0.102967	0.884731	0.138569	0.114051	0.721741	0.650277	-0.213728	0.684464	-0.116061
	CD177	Q8N6Q3;Q8N6Q3-2;Q8N6Q3-3			0.856855	-0.108802	0.801468	-0.177639	0.621491	-0.0989124	0.62297	-0.260925	0.436785	-0.465545			0.910537	-0.0949942
	CD209	Q9NNX6;Q9NNX6-10;Q9NNX6-11;Q9NNX6-12;Q9NNX6-2;Q9NNX6-3;Q9NNX6-5;Q9NNX6-6;Q9NNX6-7;Q9NNX6-8	0.167155	0.576464	0.545392	-0.172779	0.0636728	-0.905523	0.154957	-0.933026	0.688478	-0.289249	0.690453	-0.149883	0.861317	0.639143	0.0106451	-2.54041	0.447666	-0.356875	0.444116	0.190639
	CD209	Q9NNX6;Q9NNX6-10;Q9NNX6-11;Q9NNX6-3;Q9NNX6-5;Q9NNX6-6;Q9NNX6-7;Q9NNX6-8				0.669543						-0.0942301		1.26299
	CD248	Q9HCU0	0.754535	0.0790978	0.679759	-0.0533036	0.000401305	-1.02488	0.352678	0.197393	0.0578248	-0.211733	0.497991	0.201475	0.141871	-0.427579	0.346231	-0.26236	0.984215	0.0648859	0.460097	-0.11506
	CD27	P26842	0.213091	0.320018	0.62334	0.192668	0.959029	0.406581	0.644312	-0.0965546	0.438725	-0.0711324	0.181951	0.262063	0.783622	0.182254	0.10664	-0.808675	0.691124	0.13701	0.811349	-0.286804
	CD2AP	Q9Y5K6	0.381286	0.263585	0.886301	-0.00770044	0.11176	-0.56547	0.143641	-0.379072	0.767734	0.101157	0.674773	0.0948719	0.395683	0.427267	0.465373	0.401125	0.275224	-0.203198	0.417907	0.368862
	CD300LF	Q8TDQ1;Q8TDQ1-2;Q8TDQ1-3;Q8TDQ1-4;Q8TDQ1-5;Q8TDQ1-6	0.362268	0.966666			0.784123	-0.279885			0.440246	-0.19678	0.439084	-0.198048							0.723222	-0.270638
	CD300LG	Q6UXG3;Q6UXG3-2;Q6UXG3-3;Q6UXG3-4;Q6UXG3-5	0.162324	0.269384	0.997411	-0.0334534	0.025515	-0.640422	0.154172	-0.229466	0.0608419	-0.21756	0.82356	0.130827	0.960189	0.121213	0.000716801	-0.826322	0.0140681	-0.31128	0.310321	-0.183869
	CD33	P20138;P20138-2	0.858838	-0.0816159	0.295609	0.195421	0.315428	-0.64348	0.0726166	0.461763	0.0648979	0.402983	0.256999	0.243456	0.953109	0.112727	0.433376	0.236335	0.508042	-0.0621025	0.909472	-0.00657725
	CD33	P20138;P20138-2;P20138-3	0.262997	-0.589005	0.735355	-0.104117	0.874819	0.105179	0.479392	0.123842	0.509074	0.173442	0.531453	0.061063	0.456827	-0.18201	0.761556	-0.288097	0.912732	0.00535768	0.692623	-0.174424
	CD38	P28907	0.832785	-1.85525	0.374437	-0.871018			0.494628	-1.02041	0.570287	1.48611	0.598777	-0.657618							0.857402	-0.0424725
	CD38	P28907;P28907-2			0.435761	-0.0403405							0.0639299	-0.466442
	CD44	P16070;P16070-10;P16070-11;P16070-12;P16070-13;P16070-14;P16070-15;P16070-16;P16070-17;P16070-18;P16070-19;P16070-3;P16070-4;P16070-5;P16070-6;P16070-7;P16070-8;P16070-9	0.369556	0.16779	0.0966014	0.435079	0.572643	-0.168354	0.285977	-0.430035	0.365787	0.2378	0.200197	0.881841	0.0160842	1.83037	0.114876	-1.37239	0.234927	-0.260234	0.491493	-0.230515
	CD44	P16070;P16070-10;P16070-11;P16070-12;P16070-13;P16070-14;P16070-15;P16070-16;P16070-17;P16070-18;P16070-3;P16070-4;P16070-5;P16070-6;P16070-7;P16070-8;P16070-9	0.431292	0.304262	0.624716	0.0958636	0.996391	0.0306023	0.701247	-0.240836	0.508612	-0.198719	0.324305	0.21678	0.0316466	1.12848	0.442136	0.44528	0.759391	0.214695	0.371788	-0.307999
	CD55	P08174;P08174-2;P08174-3;P08174-4;P08174-5;P08174-6;P08174-7	0.177474	-0.378423	0.988504	-0.0194925	0.801156	0.0587242	0.302512	0.26147	0.772406	0.0385554	0.53841	0.132713	0.525748	0.270001	0.352461	-0.320906	0.496259	-0.132907	0.435335	0.199447
	CD59	P13987;P13987-2	0.974606	-0.00590649	0.601244	-0.0888508	0.0165789	-0.805113	0.470217	0.195596	0.102843	-0.268142	0.854566	0.0523728	0.372349	-0.197534	0.171291	-0.448861	0.255151	0.535272	0.242983	-0.266633
	CD5L	O43866	0.00439378	3.35847	0.92347	0.00440232	0.148863	0.981367	0.636156	-0.778237	0.871605	0.0178055	0.463905	0.228026	0.568739	0.0894815	0.706621	-0.150816	0.360701	0.329351	0.299156	0.651414
	CD63	P08962;P08962-2;P08962-3	0.45425	-0.19753	0.250067	-0.280391	0.984985	0.0446067	0.490142	-0.184336	0.0754832	-0.359981	0.0557275	-0.422704	0.506981	0.273242	0.0363616	1.40911	0.201058	-0.426586	0.861535	-0.040241
	CD81	P60033	0.796486	-0.031654	0.104414	0.258808	0.197543	0.501377	0.745233	0.0356564	0.165412	0.207694	0.480199	0.15141	0.828882	-0.0840195	0.30802	0.388973	0.630238	0.0768047	0.537636	0.159933
	CD84	Q9UIB8;Q9UIB8-2;Q9UIB8-3;Q9UIB8-4;Q9UIB8-5;Q9UIB8-6	0.259325	0.150922	0.750872	0.0133972	0.529541	-0.0351631	0.273444	-0.380941	0.931793	-0.00571662	0.976173	-0.141149	0.572573	0.0304346	0.866126	0.085479	0.385062	-0.0404459	0.0216502	-0.633646
	CD9	P21926	0.749296	-0.166514	0.425697	0.126137	0.448404	0.203752	0.713861	0.0419786	0.487015	-0.10234	0.929614	-0.0491201	0.764622	-0.0172365	0.00329487	1.45272	0.590737	0.192108	0.470212	-0.186738
	CD93	Q9NPY3	0.803418	-0.779005	0.354569	0.477944	0.606134	-1.058	0.453463	-0.0582574	0.21701	0.476503	0.680094	0.275955			0.555595	-0.870179	0.0144964	-0.810202	0.575894	-0.148378
	CDA	P32320			0.73524	-0.306142	0.124744	-1.86441	0.210624	-0.447327	0.692863	0.352943	0.526475	0.441545			0.106308	0.596551
	CDC37	Q16543	0.290647	-0.340746	0.498795	0.428352	0.933213	-0.0433676	0.383426	-0.225852	0.459642	-0.339123	0.853253	0.0811666			0.226021	1.03717
	CDC42	P60953	0.193184	1.249	0.0455768	1.37918			0.0145898	1.75032	0.0303156	1.40913	0.143808	1.20127			0.666357	0.57012	0.662743	1.20928	0.0986875	1.12665
	CDC42	P60953;P60953-1	0.424772	-0.182014	0.395277	-0.123051	0.520881	0.111033	0.985834	8.54861e-05	0.427224	-0.0840697	0.147105	-0.355873	0.301632	0.284378	0.630746	-0.119035	0.577548	-0.106882	0.647891	-0.0871619
	CDC42BPB	Q9Y5S2			0.396337	0.385615		0.205045	0.338026	0.231028	0.300922	0.653921		-0.767135				0.533801		0.683336		-0.0922713
	CDC5L	Q99459			0.834757	0.0538558	0.573704	0.0160101	0.733972	-0.260686	0.457385	0.0877978	0.135083	-1.3481							0.0405305	3.61895
	CDH1	P12830	0.757675	-0.151949	0.210442	-0.293147	0.643507	0.13661	0.530237	-0.177592	0.410778	0.195442	0.587412	0.29219	0.747488	0.291736	0.030771	-1.93129	0.960989	0.256953	0.553286	0.197207
	CDH1	P12830;P12830-2	0.920848	-0.0844247	0.935726	0.0020565	0.479575	-0.388764	0.241151	0.301959	0.0103699	0.529262	0.0686657	0.491269	0.910423	0.23485	0.190781	-0.536449	0.723317	0.388081	0.335365	0.35298
	CDH1	P12830;P22223;P22223-2	0.61043	0.0372054	0.963719	0.181437	0.0344608	-1.45581	0.537012	0.281986	0.604691	0.223925	0.397615	-0.00180545	0.507899	-0.0886351	0.0613848	-1.81013	0.909947	0.409669	0.733104	0.247305
	CDH11	P55287;P55287-2	0.780776	-0.125121	0.839456	0.0252795	0.8643	-0.0602092	0.561502	0.192101	0.021394	0.538319	0.0336612	0.720368	0.751729	0.279192	0.0224366	-1.01624	0.925014	0.31383	0.220985	0.538359
	CDH13	P55290;P55290-2;P55290-3;P55290-4	0.753477	-0.000215913	0.464353	0.0859614	0.25346	-0.503454	0.577341	0.0799429	0.00497318	0.479944	0.275992	0.285015	0.599435	0.350204	0.0491511	-0.75737	0.655882	0.260064	0.724237	0.109137
	CDH13	P55290;P55290-2;P55290-3;P55290-4;P55290-5	0.791225	-0.290655	0.441738	-0.187057	0.294663	0.778051	0.237396	0.330189	0.354993	0.213064	0.143789	0.650196	0.0838573	0.917267	0.0886715	-0.893244	0.833573	0.279609	0.908257	0.0496461
	CDH13	P55290;P55290-4	0.0768994	-0.493669	0.960711	0.0584353	0.00995619	-1.4165	0.0649375	0.366133	0.848612	0.00838747	0.0512508	0.413171	0.981299	0.156634	0.153838	-0.461074	0.269897	0.416056	0.693786	0.193179
	CDH13	P55290;P55290-4;P55290-5	0.956907	0.0104001	0.984673	-0.00894386	0.299053	-0.211442	0.876268	0.0836195	0.0235403	0.262121	0.0411432	0.406837	0.731536	-0.0427974	0.0047507	-0.71302	0.135224	-0.181596	0.698826	0.0180232
	CDH15	P55291	0.726152	0.0655777	0.0780266	0.245902	0.806817	-0.0153038	0.300045	0.271679	0.0431726	0.400712	0.107457	0.473659	0.369874	-0.143456	0.0791163	-0.648845	0.69987	0.132208	0.938241	0.0598176
	CDH16	O75309;O75309-2;O75309-4	0.786386	0.0889613	0.596831	0.0802234	0.723913	0.102099	0.245163	0.281418	0.253588	0.227924	0.187563	0.190581	0.909173	0.117944	0.467014	-0.313323	0.295054	0.33827	0.0499898	-0.540954
	CDH16	O75309;O75309-3	0.468807	-0.375581	0.97962	-0.00362207	0.899184	0.204293	0.856198	0.0382458	0.792666	0.133293	0.524623	-0.216214	0.876993	-0.0650005	0.330051	-0.900193	0.642336	0.350982	0.71519	-0.091337
	CDH16	O75309;O75309-2;O75309-3	0.850217	-0.211373	0.524445	0.143753	0.266972	-0.609781	0.677518	-0.16364	0.994542	0.0121655	0.773265	-0.0286718	0.608495	0.378306	0.497462	-0.367997	0.0381669	-0.735696	0.407463	-0.321263
	CDH16	O75309;O75309-2;O75309-3;O75309-4	0.437601	-0.246049	0.593892	-0.109471	0.923521	-0.0470969	0.832223	0.0290752	0.423945	0.0938355	0.538437	0.0628232	0.936658	0.0254816	0.425545	-0.380458	0.996217	-0.0937387	0.839168	-0.121275
	CDH17	Q12864			0.0757684	-0.0273679					0.287526	-0.205294	0.148638	-0.528368					0.275693	0.291575	0.839766	-0.753931
	CDH19	Q9H159;Q9H159-2	0.391829	0.220642	0.483912	0.119491	0.709627	0.153897	0.558177	0.158991	0.118814	0.244316	0.488568	0.232127	0.703402	0.0639995	0.997116	-0.000839146	0.820243	0.000544899	0.915031	-0.0622131
	CDH2	P19022	0.0780887	-0.879559	0.237432	0.402224	0.716561	0.319411	0.138253	-0.828315	0.703997	0.0750055	0.690628	0.199341	0.435909	0.443771	0.515553	0.28981	0.891549	0.0708956	0.128996	0.620153
	CDH2	P19022;P19022-2	0.603827	0.0662311	0.737341	-0.0599781	0.109264	-0.406863	0.130735	-0.261364	0.684795	0.0621906	0.616713	-0.00144584	0.897918	0.0688257	0.124061	-0.40516	0.0555776	-0.258298	0.792128	0.0157539
	CDH20	Q9HBT6	0.252585	-0.451682	0.443892	-0.22487	0.331917	0.542658			0.848424	0.0615383	0.540249	-0.226673	0.183996	1.05581	0.953025	0.315437	0.329304	-0.599617	0.670993	-0.0307942
	CDH22	Q9UJ99	0.909998	0.0347139	0.699789	0.047321	0.528867	-0.498847	0.169377	0.422105	0.342517	-0.188449	0.780846	-0.180726	0.746183	-0.0772697	0.965684	-0.125887	0.792749	-0.0467382	0.673892	0.246545
	CDH24	Q86UP0;Q86UP0-2	0.325583	-0.592481	0.95237	-0.0191287	0.59987	-0.330578	0.630759	0.0749608	0.877862	0.222462	0.186834	0.348991	0.553902	-0.268263	0.050243	-0.857799	0.540606	-0.363438	0.36848	0.365333
	CDH3	P22223;P22223-2	0.0982375	-0.362154	0.470126	-0.0971127	0.493944	-0.232087	0.127371	0.260272	0.767087	0.0530719	0.903743	-0.0176131	0.358898	-0.12619			0.411028	-0.301691	0.941955	-0.0477244
	CDH5	P33151	0.134333	0.183847	0.33775	-0.237375	0.00594131	-1.0112	0.770472	-0.0157434	0.0912961	0.351122	0.692258	0.465682	0.191436	-0.840208			0.483241	0.146079	0.168718	0.517846
	CDH5	P33151;P33151-2	0.574866	0.251715	0.507969	-0.130553	0.154026	-0.513178	0.878883	0.167802	0.0416087	0.663688	0.333057	0.463375	0.743628	-0.228275	0.296486	-0.548423	0.512625	-0.00969216	0.477248	-0.210612
	CDH6	P55285;Q9ULB4;Q9Y6N8;P55285-2	0.0647291	0.302548	0.119517	-0.331945	0.203037	-0.443702	0.820978	-0.171612	0.314625	0.242419	0.865682	-0.0679784	0.70964	0.467439	0.00157113	-2.76971	0.0429259	-0.43252	0.954005	-0.00675665
	CDH6	P55285;P55285-2	0.341046	0.251885	0.343786	-0.184746	0.0661865	-0.923315	0.235978	0.235282	0.00810882	0.480569	0.365757	0.173518	0.21917	0.549654	0.0948352	-0.800615	0.447837	0.227212	0.736867	0.00611503
	CDH8	P55286	0.208589	-0.394443	0.110141	-0.337244	0.0334543	-0.820762	0.872882	-0.0560822	0.666961	0.145116	0.930473	-0.275899	0.0407699	-0.498635	0.0480235	-1.69913	0.111423	-0.321882	0.332884	0.129986
	CDH8	P55286;P55287;P55289;Q9ULB5;P55287-2;P55289-2	0.270419	-0.44442	0.639152	-0.114574	0.61488	0.0240045	0.0631949	-0.575959	0.180136	0.489005	0.371795	0.448429	0.23475	-0.553338	0.00500207	-1.57431	0.530831	-0.0189312	0.922477	0.136655
	CDH8	P55286;P55287;Q9ULB5;P55287-2										1.92388								2.57154		1.47888
	CDHR2	Q9BYE9	0.370323	0.963371	0.218708	0.192917			0.652646	-1.06099	0.0448412	-0.520597	0.469054	0.495623					0.107974	1.15188	0.455319	-0.694927
	CDHR5	Q9HBB8;Q9HBB8-2;Q9HBB8-4	0.288404	0.286888	0.175334	0.205717	0.042712	0.633912	0.0815213	0.430579	0.489863	0.0984006	0.24016	0.270705	0.37273	0.363279	0.210097	-0.439485	0.0827511	0.598958	0.580503	0.0905055
	CDK14	O94921;P06493;P11802;P24941;P50750;Q00526;Q00534;Q00535;Q00536;Q00537;Q07002;Q14004;Q96Q40;Q9NYV4;P50750-2;O94921-2;O94921-3;P11802-2;P24941-2;Q00535-2;Q00536-2;Q00536-3;Q00537-2;Q07002-3;Q14004-2;Q96Q40-3;Q96Q40-4;Q96Q40-5;Q96Q40-6;Q9NYV4-2;Q9NYV4-3	0.0959563	0.897124	0.873868	0.0148	0.224683	0.572645	0.764772	-0.217522	0.0503693	0.702896			0.430814	0.24745	0.16881	0.372301	0.241857	0.231894	0.370878	-0.770606
	CDSN	Q15517	0.625687	0.489943	0.350465	-0.250047			0.913967	-0.392931	0.0319354	-1.11208	0.221464	-0.753847					0.466692	-2.07642	0.380746	-0.365578
	CEACAM5	P06731;P13688;P31997;P13688-8;P13688-10;P13688-11;P13688-2;P13688-3;P13688-4;P13688-5;P13688-6;P13688-9;P06731-2	0.11032	-1.23773	0.223782	0.609634	0.05549	-2.14561	0.437233	-0.382649	0.766054	-0.25715	0.777985	0.205991	0.548372	-0.550438	0.0924624	2.04109	0.733774	0.329551	0.960353	-0.160002
	CEACAM5	P06731;P06731-2	0.577648	-0.136866	0.961377	-0.00965355	0.103043	-0.840614	0.113102	-0.685268	0.866867	0.00258547	0.427808	-0.509538	0.365518	-0.564649	0.246817	0.534646	0.864014	-0.448783	0.771556	0.0768799
	CEACAM6	P40199			0.924739	0.000778363	0.47248	0.49885	0.960612	0.163017	0.145531	0.5291	0.737819	0.0732198			0.237451	0.64517			0.827442	0.373908
	CEACAM7	Q14002										1.51759
	CEACAM8	P31997	0.146576	0.277405	0.876247	-0.0419118	0.843066	-0.107406	0.795896	-0.129874	0.637111	-0.0761387	0.706059	0.0780178	0.462684	-0.16803	0.699385	0.104614	0.0114016	-0.728456	0.0122721	-0.592977
	CEL	P19835	0.0908781	0.381793	0.905254	0.0105566	0.248048	0.256977	0.646527	-0.011743	0.927903	-0.0278029	0.236292	0.0937578	0.942777	-0.0718823	0.609841	-0.0973219	0.498668	0.105571	0.320388	0.168783
	CEL	P19835;P19835-2	0.521943	0.11858	0.991119	-0.0117085	0.782845	-0.0127112	0.165131	-0.243599	0.0974858	-0.179767	0.9657	0.0850591	0.130588	0.506575	0.135889	-0.446436	0.701357	0.383396	0.865555	0.157164
	CELA2A	P08217;P08218	0.102888	0.129728	0.89614	0.127594			0.899553	-1.16674	0.825819	-1.19939	0.10194	-0.535187	0.507307	-0.690137	0.557316	0.302514	0.0981787	-0.286129	0.771133	-1.2377
	CELA3A	P09093		0.0524781		-1.57967																-0.96171
	CELA3B	P08861;P09093		0.159537		-2.41142												-3.72379
	CELSR2	Q9HCU4	0.614074	-0.304824	0.191845	-0.428904			0.983857	0.0380437	0.87366	-0.054071	0.224408	-0.255358	0.541222	-0.771258	0.624965	-0.34966	0.575771	0.525141	0.354003	-0.231926
	CEP104	O60308;O60308-3	0.318555	-0.635558	0.275731	-0.0374867	0.035925	1.23355	0.965628	-0.210009	0.538362	-0.219583	0.953372	0.278435			0.821928	-0.458698			0.749713	-0.243797
	CETP	P11597	0.405665	0.375209	0.956818	-0.014886	0.0788594	0.81953	0.0487055	0.724036	0.3209	0.364299	0.0432468	0.341191	0.0157376	-1.56081	0.948256	0.614161	0.0186642	-1.22834	0.0794841	0.932876
	CETP	P11597;P11597-2	0.954726	0.0167495	0.930561	-0.0281648	0.963124	0.0382007	0.921468	0.158907	0.432368	0.158445	0.824396	0.0465193	0.157825	-0.570018	0.404697	-0.3268	0.868378	0.147852	0.961324	0.0545375
	CFB	P00751	0.361426	0.349543	0.271842	0.21064	0.483979	-0.190441	0.347125	0.431018	0.544514	-0.128335	0.164377	-0.335726	0.0961015	0.810433	0.0451951	-0.784345	0.186036	0.486935	0.88875	0.0950508
	CFB	P00751;P00751-2	0.411341	0.289831	0.653248	0.0897447	0.356293	-0.280888	0.555386	0.267468	0.82455	0.0157006	0.562969	-0.0202165	0.576908	0.20466	0.434188	0.315935	0.915672	0.152652	0.530311	0.215817
	CFD	P00746	0.809272	0.0596245	0.459019	0.153589	0.514087	0.248003	0.77688	-0.115013	0.184274	-0.216745	0.291149	-0.358034	0.701724	-0.0291673	0.54951	-0.274423	0.699265	-0.0532679	0.41356	0.206563
	CFH	P08603;Q03591	0.75356	0.161599	0.550198	0.13893	0.956862	0.00764417	0.5125	0.168636	0.321771	-0.256249	0.664575	0.034807	0.0681949	-0.775138	0.540387	0.349777	0.631895	0.0683318	0.575934	0.0741387
	CFH	P08603;Q02985;P08603-2;Q02985-2	0.0481082	0.777098	0.964373	0.045266	0.0728867	-1.15238	0.053897	0.864101	0.286881	0.304745	0.182651	0.823281	0.917984	0.043054	0.619098	0.696057	0.267339	0.563265	0.615435	0.0144828
	CFH	P08603	0.0630963	0.771816	0.206458	0.267682	0.920303	-0.00753684	0.132587	0.612074	0.97925	-0.0402176	0.547942	-0.108698	0.861675	-0.119728	0.748979	-0.0200661	0.0652192	0.620473	0.528286	0.208501
	CFH	P08603;P08603-2	0.249471	0.470257	0.0550427	0.362456	0.0913753	-0.465957	0.21484	0.555593	0.991012	-0.0216635	0.686244	0.282601	0.182784	0.269842	0.967902	0.123193	0.0431382	0.730882	0.257585	0.370792
	CFH	P08603;P36980;Q03591;P36980-2			0.0760051	0.473976					0.186229	0.297716	0.920813	0.039857			0.490763	0.388217	0.676508	0.196456
	CFHR1	Q03591	0.577733	-0.569555	0.543437	0.191569	0.0397573	-0.0178318	0.00947355	0.602247	0.0361916	-1.12081	0.145616	-0.686765					0.744867	-0.386259	0.132295	-0.146785
	CFHR1	Q03591;Q9BXR6			0.719939	0.0839169			0.502177	0.682729	0.487028	-0.534315	0.910714	-0.832913					0.760535	-0.224957	0.514615	-0.629568
	CFHR2	P36980			0.60005	0.0865917	0.575649	0.0383781	0.0374702	0.367736	0.389093	-0.185341	0.73775	0.0470143					0.21796	0.530173	0.19214	-0.204072
	CFHR2	P36980;P36980-2	0.531429	0.117565	0.146351	-0.278197	0.940204	-0.0706949	0.382486	0.110264	0.202374	0.162856	0.118091	0.167528	0.0679783	-0.813259	0.155557	-0.622886	0.955531	-0.154321	0.667989	-0.115894
	CFHR2	P36980;Q03591;P36980-2	0.839632	0.0112462	0.673225	0.111604	0.454111	-0.447178	0.407232	0.351471	0.467314	-0.212306	0.735934	-0.0835162	0.218991	-0.444127	0.437206	-0.374048	0.697528	-0.118059	0.527987	-0.328471
	CFHR3	Q02985;Q02985-2			0.327606	0.447439			0.942572	0.04108	0.914034	-0.0190475			0.81891	0.180642	0.551448	-0.437477	0.24045	-1.33194
	CFHR3	Q02985;Q92496;Q02985-2;Q92496-2;Q92496-3			0.268601	0.409892	0.530831	0.447525	0.819509	0.159543	0.113192	0.504819	0.297325	-0.59325			0.772948	-0.1708			0.00333737	1.84652
	CFI	P05156	0.181662	0.289812	0.0720196	0.218171	0.366345	-0.184365	0.137712	0.295106	0.679443	0.0542423	0.642759	0.121405	0.588608	-0.182518	0.508258	-0.138655	0.107112	0.304481	0.104881	0.301169
	CFL1	P23528	0.609353	-0.0287954	0.168859	0.110562	0.125188	0.319252	0.648755	0.0507088	0.877487	0.0152485	0.588764	0.0514695	0.0487499	0.295572	0.418983	-0.12388	0.479972	0.104442	0.152273	0.27707
	CFL1	P23528;P60981;Q9Y281;P60981-2;Q9Y281-3	0.279266	0.359339	0.180159	0.254657	0.0981013	0.995735	0.813614	0.241824	0.534184	-0.0689259	0.313374	-0.122486	0.174813	0.478822	0.884918	0.200566	0.936121	0.100057	0.972868	0.154217
	CFL1	P23528;Q9Y281;Q9Y281-3	0.556977	-0.126884	0.250043	0.332673	0.379425	0.481494	0.166357	0.473628	0.833439	-0.0547824	0.944268	-0.216505	0.321913	0.799538	0.315002	0.604212	0.230481	0.349711	0.988099	-0.0760915
	CFL2	Q9Y281;Q9Y281-3	0.465818	-0.300096	0.084354	-0.281422					0.661113	-0.0534961					0.202232	0.237484	0.078234	0.427719
	CFP	P27918	0.781174	-0.146051	0.184089	-0.335302			0.905054	-0.0280988	0.586008	0.0917613	0.286703	-0.647341	0.478558	-1.04707	0.770705	0.0606257	0.7725	0.125536	0.279681	-0.612304
	CGNL1	Q0VF96;Q0VF96-2				-2.52333		-0.773022						-2.16535
	CHGA	P10645	0.199313	0.645331	0.962932	-0.106381			0.41871	0.0612716	0.359815	-0.42738	0.813723	-0.324828	0.828597	0.133081	0.348252	-0.713715	0.880681	-0.00112483	0.113853	0.547715
	CHGB	P05060	0.172689	0.372687	0.851756	-0.0408416	0.404409	-0.272078	0.681944	-0.115789	0.707569	-0.0741444	0.154866	-0.367426	0.643538	0.384211	0.181256	-0.690711	0.288077	-0.126549	0.0496636	0.671105
	CHI3L1	P36222	0.524234	-0.130175	0.837038	-0.0374395	0.00371805	-1.13709	0.295757	-0.26735	0.481428	0.119713	0.011416	-0.548738	0.839258	0.0223005	0.294825	0.317019	0.479211	-0.314238	0.641736	0.129681
	CHIT1	Q13231;Q13231-2;Q13231-3;Q13231-4			0.441477	0.36615	0.205963	-1.92369	0.412153	1.18224	0.441	0.3157	0.313941	1.29625							0.601663	-0.739614
	CHIT1	Q13231;Q13231-3;Q13231-4										-0.259404
	CHL1	O00533;O00533-2	0.979132	-0.00130673	0.689218	0.0351284	0.136864	0.315233	0.637205	-0.103482	0.904055	0.0295008	0.0448016	0.324672	0.875481	0.031471	0.372095	0.198223	0.231177	-0.152306	0.0073122	-0.54131
	CHMP1A	Q9HD42	0.959128	-0.0514671	0.413232	0.0888064	0.185862	-0.311676	0.878562	-0.0977486	0.122944	-0.163695	0.365599	0.0891265	0.951228	0.0550531	0.688424	0.129157	0.412435	-0.103981	0.140317	-0.265402
	CHMP1A	Q9HD42;Q9HD42-2	0.835358	0.114258	0.0510504	0.395948	0.582597	0.229225			0.373094	-0.153061	0.0612481	0.734142	0.242877	0.354371			0.732167	0.100645	0.0859804	0.845842
	CHMP1B	Q7LBR1	0.986795	-0.0564018	0.93979	-0.0362223	0.446871	-0.455606	0.195266	-0.470059	0.654095	-0.116662	0.304372	-0.434604	0.450749	0.393081	0.888783	-0.0715372	0.777256	-0.111961	0.598225	0.1464
	CHMP2A	O43633	0.321587	0.158558	0.95063	0.00159511	0.220952	-0.380343	0.264425	-0.27362	0.0281072	-0.25215	0.380754	-0.257907	0.905832	0.0896255	0.6297	-0.109925	0.652162	0.144251	0.335902	-0.19831
	CHMP2B	Q9UQN3	0.116813	-0.666612	0.236222	0.286038	0.437725	0.596253	0.641528	-0.0566751	0.55418	-0.0726558	0.24612	-0.26844	0.781261	0.41997	0.881365	0.124054	0.105431	-0.401101	0.513772	-0.148315
	CHMP2B	Q9UQN3;Q92828	0.108761	-0.527203	0.0187449	0.405357	0.959801	0.187653	0.598574	-0.0308003	0.199762	-0.203094	0.106415	0.144087	0.28142	0.512416	0.813235	0.0108631	0.601709	0.0302738	0.496271	-0.00466857
	CHMP2B	Q9UQN3;Q9UQN3-2	0.947894	-0.0549392	0.751655	-0.0474879	0.399892	0.323236	0.16851	-0.213325	0.67247	-0.0339371	0.515487	0.123891	0.755835	0.10135	0.253467	0.243121	0.67663	0.216279	0.458038	0.216471
	CHMP3	Q9Y3E7;Q9Y3E7-2;Q9Y3E7-3	0.227247	-0.377169	0.0566967	-0.34739	0.408377	0.121573	0.652148	0.109786	0.0210587	-0.436117	0.855096	-0.0779878			0.27332	0.374493	0.869006	-0.0821492	0.394107	0.403916
	CHMP3	Q9Y3E7;Q9Y3E7-3;Q9Y3E7-4	0.867023	-0.138252	0.296153	0.248139			0.145105	0.416109			0.759057	-0.499771			0.187254	0.589085	0.872997	0.184473	0.455975	-0.368893
	CHMP3	Q9Y3E7;Q9Y3E7-4	0.539495	0.151548	0.738793	-0.0323073	0.958687	0.768858	0.0260226	-0.316162	0.28701	-0.208539	0.348079	0.37137	0.564693	0.0121915	0.150732	0.555418	0.592256	0.496376	0.513173	0.535814
	CHMP4A	Q9BY43;Q9BY43-2	0.00999492	0.812455	0.191282	0.154565	0.0952323	-0.498648	0.687132	-0.130919	0.541646	-0.0664964	0.135189	0.272322	0.841066	0.0926686	0.404824	0.163353	0.975433	0.156593	0.154232	-0.173269
	CHMP4B	Q9H444;P59074	0.542276	-0.420749	0.863237	0.0376764	0.572077	-0.494641	0.77984	-0.271228	0.0698057	-0.624525	0.470315	-0.705835			0.799849	-0.295552	0.10657	-1.19613	0.310148	-1.27859
	CHMP4B	Q9H444	0.282504	0.191588	0.0227729	0.243014	0.307917	0.201278	0.118081	-0.332742	0.0215319	-0.262518	0.696447	-0.0652507	0.907962	0.081002	0.251356	0.259764	0.393921	-0.109467	0.608057	-0.0712537
	CHMP4C	Q96CF2	0.880409	-0.0244671	0.828231	0.0189096	0.852902	-0.0212199	0.204013	0.160591	0.942147	0.00592442	0.169427	0.0937999	0.141403	-0.28147	0.216357	0.297409	0.578649	0.0622047	0.35123	-0.229914
	CHMP4C	Q96CF2;Q9H444	0.952499	-0.00303755	0.549794	0.110746	0.969994	0.0804699	0.681622	-0.230381	0.357472	0.160792	0.183475	0.215376	0.624899	0.180312	0.188515	0.568726	0.139965	0.44003	0.139252	0.377701
	CHMP5	Q9NZZ3	0.977627	-0.138857	0.565874	-0.427516	0.964311	-0.126519			0.990101	0.0246276	0.122793	1.53476			0.875282	0.109362	0.553915	-0.716701	0.908436	-0.0725447
	CHMP5	Q9NZZ3;Q9NZZ3-2	0.623027	0.089738	0.436563	0.0995553	0.518115	-0.256485	0.797768	-0.0161182	0.039907	-0.339931	0.630935	0.0601511	0.968733	0.0682371	0.550761	-0.271962	0.162081	-0.287598	0.918689	-0.00338901
	CHMP6	Q96FZ7	0.826534	-0.141137	0.289574	-0.195027	0.0753505	-0.791367	0.605295	-0.219245	0.705089	-0.0830977	0.62728	0.263894	0.624375	0.165207	0.296472	0.373927	0.914323	0.118761	0.146917	-0.456826
	CHODL	Q9H9P2;Q9H9P2-2;Q9H9P2-3;Q9H9P2-4	0.00645893	-0.639884	0.486565	-0.106687	0.283269	-0.280325	0.20161	0.183659	0.872793	0.0120076	0.821718	0.0327463	0.759266	0.0857616	0.653577	0.0831691	0.033281	-0.252162	0.718991	0.119952
	CHP1	Q99653	0.564558	0.35463	0.277902	-0.205575	0.0603702	-0.965464	0.637442	0.147053	0.46745	-0.142785	0.574841	-0.187052	0.149854	0.925176	0.508391	0.302183	0.427316	0.454814	0.24635	0.365597
	CHST10	O43529			0.647082	-0.0010615			0.977726	-0.636827	0.403099	-0.183357	0.854467	0.0180059					0.628181	0.907376
	CILK1	Q9UPZ9;Q9UPZ9-2	0.417909	0.214339	0.391907	0.0805916			0.710035	0.531042	0.0957883	-0.433905	0.520175	0.107066			0.996464	-0.161909	0.0201387	-0.805581	0.314926	-0.335168
	CILP	O75339	0.85324	-0.0280045	0.0554676	0.211064	0.397382	-0.160389	0.407443	0.186469	0.225021	-0.129783	0.694007	0.178044	0.912646	0.0375931	0.000827802	-0.777728	0.363001	0.272211	0.0999315	0.354041
	CILP2	Q8IUL8	0.298757	-0.210999	0.109834	0.148103	0.00159902	-0.834005	0.586173	-0.146891	0.150419	-0.128669	0.790618	-0.0503581	0.594385	0.190866	0.21877	-0.271345	0.766532	0.171135	0.69963	-0.0450406
	CKAP4	Q07065				-0.0939959		0.465086						-1.08588		1.51923		-0.0904641
	CKB	P12277	0.507736	0.221919	0.876449	0.0216213	0.227384	0.428721	0.485079	0.277487	0.730482	0.110102	0.301667	-0.0614337	0.550149	-0.184884	0.828612	0.0103329	0.482367	0.4019	0.620277	0.000218571
	CKM	P06732	0.0794807	1.16225	0.7525	0.253106	0.110242	-1.72619	0.97551	-0.0625945	0.185762	0.817411	0.516578	-0.41922	0.772583	0.332786					0.590788	0.456172
	CKM	P06732;P12277	0.0223439	1.47311	0.654124	0.135664	0.00389177	-1.41991	0.0407844	0.874771	0.33937	-0.336976	0.51398	0.231065	0.718184	0.262742	0.167083	-1.36462	0.818914	-0.230566	0.46236	0.35782
	CKMT1A	P12532;P12532-2	0.543457	-0.237244	0.615986	-0.325928	0.301014	0.98342	0.818335	-0.297048	0.363335	0.144794	0.989875	-0.158991	0.140987	1.69784	0.0652667	1.69009	0.865717	-0.681068	0.946856	-0.403313
	CLC	Q05315			0.912696	0.063897	0.357693	-0.753793			0.279176	0.616903	0.416353	1.042			0.630357	-0.290823
	CLCA2	Q9UQC9				0.921756		1.60217												-0.0280343
	CLCA4	Q14CN2	0.316626	0.387848	0.411659	0.228251	0.343818	-0.58919	0.441341	0.220636	0.241918	0.367846	0.334496	0.229568	0.865121	0.0848315	0.0713822	1.12546	0.461031	0.275337	0.302589	0.46123
	CLCA4	Q14CN2;Q14CN2-2	0.0941465	1.43147	0.118326	0.438335	0.765881	-0.0639924	0.60453	0.191413	0.884064	0.0195218	0.383722	0.472051	0.869888	0.0678748	0.498793	0.413124	0.0361918	2.23136	0.641537	0.24775
	CLEC11A	Q9Y240			0.846469	0.217398			0.513728	-0.24751	0.115641	1.05393	0.563244	-0.344645					0.731478	-0.575816	0.338908	-1.12628
	CLEC14A	Q86T13	0.125437	-0.290815	0.782052	0.0240655	0.00284032	-0.835338	0.338568	0.151466	0.109285	-0.138396	0.627257	-0.0576749	0.805355	0.0322684	0.144774	-0.331771	0.85416	0.166745	0.598516	-0.0622464
	CLEC18A	A5D8T8;Q8NCF0;Q6UXF7;Q6UXF7-2;Q8NCF0-2			0.653823	-0.772273	0.295763	0.806159			0.147238	0.302798	0.382761	-0.208185
	CLEC3B	P05452	0.587484	0.0978828	0.684714	0.0491531	0.0721126	-0.702348	0.754739	0.0458284	0.842026	0.00778004	0.771171	0.0723256	0.46055	-0.0417041	0.361865	-0.290315	0.369776	-0.0625299	0.854807	0.075574
	CLEC4G	Q6UXB4	0.0966989	-0.47009	0.802296	-0.0650329	0.958208	-0.0755014	0.0356083	0.381827	0.220732	0.219155	0.581103	0.00459006	0.474002	0.00428464	0.928284	-0.0350991	0.824724	0.213713	0.261809	0.219719
	CLEC4M	Q9H2X3;Q9H2X3-3;Q9H2X3-4;Q9H2X3-5;Q9H2X3-7;Q9H2X3-8;Q9H2X3-9			0.37934	0.327801					0.657953	0.474921			0.48848	-0.0258429			0.277988	0.484619	0.768343	-0.408979
	CLEC5A	Q9NY25	0.406079	0.459016	0.486763	0.151623	0.346094	-0.511071	0.141094	-0.477372	0.871433	0.0358882	0.662498	0.238723	0.839276	0.0618625	0.306118	-0.630046	0.205073	-0.326157	0.600508	-0.136875
	CLEC5A	Q9NY25;Q9NY25-2	0.304255	0.184737	0.614833	0.0359122	0.97471	-0.0915866	0.872047	0.00155224	0.675559	0.0580435	0.0883548	0.445473	0.689173	-0.0458602	0.597314	-0.381238	0.124816	-0.355992	0.278744	-0.25498
	CLEC7A	Q9BXN2;Q9BXN2-5;Q9BXN2-2			0.145298	0.0107685			0.701013	-0.441417	0.790013	0.0784374	0.103945	-0.312775					0.0992034	-0.150112	0.317519	-0.038992
	CLIC1	O00299	0.78776	0.0460813	0.957649	0.0194276	0.430278	0.222985	0.122076	-0.514326	0.361436	0.0992658	0.655995	-0.25191	0.337211	-0.418153	0.506793	-0.298398	0.894026	-0.181867	0.636678	0.0891378
	CLIC3	O95833	0.6256	-0.347534	0.633638	-0.0616312	0.0858389	0.996567	0.0262223	-0.487428	0.595445	-0.118523	0.790573	0.160146	0.732975	0.0293301	0.568009	0.240185			0.474989	-0.212532
	CLIC4	Q9Y696	0.26001	-0.30232	0.488125	-0.118243	0.530619	0.123233	0.349644	-0.365892	0.991707	-0.0496119	0.479975	0.0600537	0.694327	0.154243	0.122801	-0.451408	0.758755	-0.153008	0.254473	0.265139
	CLIC5	Q9NZA1;Q9NZA1-2;Q9NZA1-3	0.443761	-0.83951	0.741938	0.0670479			0.337772	0.655813	0.999016	0.11941	0.20965	0.5049	0.79778	0.000661016			0.93488	0.529933
	CLIC6	Q96NY7;Q96NY7-2	0.891951	0.0426362	0.878688	0.017976	0.592811	-0.446215	0.357666	0.766591	0.390377	0.416554							0.743724	-0.206919	0.826961	-0.0630084
	CLINT1	Q14677;Q14677-2;Q14677-3	0.461037	-2.6605	0.247103	-1.51388	0.344356	-1.78252			0.139851	-2.06971	0.916816	-0.148026	0.692384	-0.0183284	0.248671	3.94499			0.291302	2.40266
	CLMP	Q9H6B4	0.755486	-0.263828	0.774245	-0.0769012	0.840464	0.076149	0.360698	0.396903	0.877417	-0.020093	0.2416	0.524511	0.370931	-0.43875	0.874651	-0.196438	0.835046	-0.10655	0.866394	-0.161627
	CLN5	O75503	0.860264	0.0152897	0.0165825	0.300222	0.0291355	0.471285	0.72138	-0.079718	0.451166	0.139236	0.116797	0.20317	0.509565	-0.0874896	0.591933	-0.163543	0.532091	-0.0549692	0.0772821	0.34773
	CLSTN1	O94985;O94985-2	0.745564	-0.241017	0.837551	-0.0727217	0.319382	-0.975538	0.634805	-0.238556	0.118285	-0.65392	0.108031	-0.826891	0.231838	1.0549	0.00909009	-1.93682	0.858413	-0.223219	0.309837	0.663025
	CLSTN3	Q9BQT9;Q9BQT9-2	0.991177	0.128815	0.344455	0.134625	0.0368673	-1.03113	0.823225	-0.273309	0.556352	-0.115194	0.377687	-0.416496	0.713937	0.378967	0.699001	-0.488077	0.952209	0.180035	0.939592	-0.13253
	CLTC	Q00610;Q00610-2	0.93475	0.0385237	0.830487	0.0560611	0.170648	-0.380214	0.566815	-0.0831221	0.719742	0.0557265	0.436343	-0.068446	0.0390654	1.0032	0.526304	0.673169	0.467058	0.378516	0.980964	0.0228529
	CLTCL1	P53675;Q00610;P53675-2;Q00610-2	0.57962	-0.311525	0.467159	0.23301	0.56482	0.28759	0.1087	0.571306	0.987018	-0.0344986	0.88837	-0.0676128	0.00822365	2.24275	0.0642155	1.16845	0.235098	-0.974727	0.390408	0.489493
	CLTRN	Q9HBJ8			0.88037	-0.0733821		-0.0873816			0.746801	-0.394402		0.0297963				0.884356		0.128244
	CLU	P10909;P10909-4;P10909-6;P10909-2;P10909-5	0.519018	-0.159385	0.0713632	0.299088	0.773043	-0.0439533	0.801523	0.151797	0.229974	0.199091	0.677203	0.170817	0.712347	-0.172059	0.498015	-0.257387	0.0308246	0.727988	0.638147	0.18792
	CLU	P10909;P10909-4;P10909-6;P10909-2;P10909-3;P10909-5	0.914172	-0.0232518	0.0562983	0.280168	0.0143391	0.836245	0.905347	0.0502154	0.99174	0.00445182	0.472835	0.18679	0.849346	0.0872744	0.667124	-0.156755	0.329766	0.360728	0.324216	0.295207
	CMBL	Q96DG6	0.478236	-0.36595	0.905406	-0.0524686	0.137749	0.545685	0.548341	0.197894	0.0170211	0.616291	0.648904	-0.390464	0.613434	0.252519	0.431594	-0.527962	0.0617659	0.637319	0.905901	-0.211555
	CMPK1	P30085;P30085-3	0.456128	-0.299488	0.847161	-0.0285648	0.366173	0.344996	0.374286	0.272122	0.780776	-0.0871734	0.564593	-0.202489	0.0549964	0.937959	0.461932	0.311387	0.836977	-0.167657	0.668584	-0.168263
	CMPK1	P30085;P30085-3;P30085-2	0.693255	-0.180474	0.555562	-0.109466	0.14247	0.511762	0.226414	-0.464773	0.744706	0.0717428	0.143293	0.281389	0.954577	-0.0626935	0.261692	0.380817	0.271651	0.238932	0.294486	-0.305364
	CMTR1	Q8N1G2		-3.56543
	CNDP1	Q96KN2	0.383333	0.685907	0.968102	0.0140641	0.807981	0.153705	0.462031	0.305943	0.0127704	0.911215	0.259677	0.537936	0.997318	-0.118902	0.106936	0.848984	0.43323	0.506013	0.291667	-0.480285
	CNDP2	Q96KP4;Q96KP4-2	0.0727071	-0.272133	0.0505766	-0.191319	0.517199	-0.0331182	0.282195	-0.0591116	0.227136	-0.105446	0.0278634	-0.188808	0.800362	4.48776e-05	0.779686	-0.0942236	0.721241	-0.0340044	0.799902	0.0290453
	CNDP2	Q96KP4	0.534321	0.173963	0.990208	0.00789707	0.356595	-0.30057	0.598269	-0.0528393	0.614552	-0.0576166	0.176846	-0.200656	0.6661	0.272398	0.853717	0.098263	0.719893	0.159014	0.313798	0.281694
	CNN3	Q15417;Q99439;Q15417-3;Q99439-2		-0.727762		-0.581524				-1.88878	0.507288	-0.958061		-1.22287				0.0390796
	CNN3	Q15417;Q15417-2;Q15417-3				-0.591314		-0.302028			0.359683	0.0949119	0.0878002	-0.489709
	CNP	P09543;P09543-2	0.237884	-0.235249	0.865674	-0.0281329	0.882681	-0.0982264	0.909754	-0.0509976	0.46726	0.0538613	0.477554	0.0828996	0.563166	0.130598	0.323834	0.2263	0.359255	0.138444	0.69416	-0.104395
	CNTFR	P26992	0.0447531	-0.255958	0.829398	0.0160556	0.0102406	-0.503682	0.676284	-0.00442573	0.829795	0.0468372	0.0380432	0.295814	0.550755	0.0945667	0.826624	-0.0441029	0.897283	0.07092	0.516176	0.133604
	CNTN1	Q12860;Q12860-2	0.0420644	0.357402	0.349637	0.1011	0.299372	0.234838	0.411657	0.15232	0.980978	0.00815279	0.71584	0.0913666	0.624305	0.00624487	0.746121	-0.0475907	0.295466	0.134152	0.477339	-0.119264
	CNTN1	Q12860;Q12860-2;Q12860-3	0.138904	0.329442	0.116702	0.203827	0.0305554	-0.594002	0.74273	0.0435339	0.904319	0.0183176	0.796666	0.0461708	0.634502	0.100021	0.752775	0.0972204	0.93834	-0.0461185	0.999533	-0.00654308
	CNTN1	Q12860;Q12860-3	0.998136	0.140987	0.051907	0.363885	0.0414199	0.884038	0.910481	-0.0883163	0.692107	0.0527167	0.132106	0.224643			0.326804	-0.704498	0.0765566	0.357468	0.882367	-0.0982054
	CNTN4	Q8IWV2	0.854093	0.167368	0.73031	-0.124912					0.402974	0.594372	0.927818	-0.273649							0.869663	0.502348
	CNTN6	Q9UQ52	0.99865	-0.304837	0.182308	-0.673808			0.781773	-0.488601	0.436613	-0.961263	0.811687	-0.117688			0.667051	0.449293
	CNTNAP2	Q9UHC6							0.504843	-1.19211	0.768644	0.0989904
	CNTNAP3	Q9BZ76				1.20873		0.399915					0.129524	0.458225
	CNTNAP3B	Q96NU0;Q9BZ76		0.285501	0.832956	0.678223															0.988284	-0.263204
	CNTNAP3B	Q96NU0;Q9BZ76;Q9BZ76-2	0.725959	0.372186	0.951623	0.724395					0.876122	-0.181313	0.317515	0.641826			0.591854	0.502353
	CNTNAP3B	Q96NU0;Q9BZ76;Q9BZ76-2;Q96NU0-2			0.334365	-0.611261				-0.725692				0.126069						-0.64679
	COBLL1	Q53SF7;Q53SF7-2;Q53SF7-3	0.457881	-0.763317	0.280106	-0.437472			0.747967	0.348533	0.886702	-0.101579	0.543382	0.539769			0.759439	0.396051
	COCH	O43405			0.30186	0.557452		1.28706		-0.633092		0.1993	0.590418	0.324671
	COCH	O43405;O43405-2	0.0318489	0.882811	0.111993	-0.330335	0.112141	-0.928647	0.295949	-0.397745	0.562355	-0.139438	0.257659	-0.400997	0.138858	-0.682022	0.223936	-0.658865	0.0705657	-0.738439	0.0817366	0.777738
	COL11A1	P12107;P12107-2;P12107-3;P12107-4	0.682237	0.592256	0.245133	0.297446			0.054761	0.79736	0.397702	-0.0639337	0.109972	0.343373	0.443516	0.41699			0.920511	-0.185698	0.801322	-0.000188535
	COL11A2	P13942;P13942-2;P13942-3;P13942-4;P13942-5;P13942-6;P13942-7;P13942-8	0.154717	0.450232	0.905599	0.0418788	0.0641426	-0.990958	0.928561	-0.0208096	0.52074	-0.206471	0.78782	0.158424	0.849604	0.0492468	0.944334	-0.0162727	0.0601716	-0.697226	0.942892	-0.121193
	COL12A1	Q99715;Q99715-4	0.771119	-0.161978	0.953495	-0.0380711	0.00375473	-0.886553	0.605092	-0.234848	0.141384	-0.142358	0.322933	0.146983	0.950959	0.253461	0.0852698	-0.45565	0.00683888	-0.317244	0.6678	0.0844715
	COL12A1	Q99715;Q99715-2;Q99715-4	0.858682	-0.0940639	0.472537	-0.129323	0.167733	-0.591182	0.943489	-0.239468	0.00626562	-0.368635	0.275811	0.0629952	0.854581	0.309848	0.288448	-0.283213	0.0338613	-0.307268	0.746151	0.0316242
	COL14A1	Q05707;Q05707-2	0.0187711	-0.62093	0.663685	-0.0778213	0.250859	-0.523238	0.120269	-0.400769	0.0305507	-0.308387	0.91685	-0.00134965	0.591028	-0.147216	0.141363	-0.463864	0.360932	-0.186082	0.369792	0.211806
	COL14A1	Q05707;Q05707-2;Q05707-3	0.783316	0.0206869	0.297252	-0.136774	0.274538	-0.247514	0.263924	-0.186298	0.980948	0.0271209	0.86521	0.0828088	0.765185	0.0338856	0.77743	-0.081637	0.0449122	-0.236247	0.694801	-0.0333553
	COL15A1	P39059	0.522879	-0.153617	0.351545	0.0904009	0.0263021	-0.612796	0.298099	0.102134	0.0636209	-0.183101	0.861785	-0.0609627	0.805983	0.151326	0.223523	-0.262568	0.414267	0.267289	0.455258	0.138401
	COL17A1	Q9UMD9;Q9UMD9-2			0.299447	-0.172856			0.599061	0.00491351	0.368851	-0.540149	0.887673	0.168858							0.369922	-0.188749
	COL18A1	P39060;P39060-1;P39060-2	0.659008	0.0963897	0.738845	-0.0448009	0.524065	-0.234049	0.940831	-0.0181831	0.838299	0.0112546	0.384582	-0.159396	0.312946	-0.25424	0.765806	0.0667513	0.316633	-0.093093	0.945433	0.0213073
	COL1A1	P02452	0.183397	0.217217	0.762611	0.0310068	0.0426364	-0.627	0.779224	-0.0298038	0.590295	-0.0632043	0.0474411	0.285288	0.554452	0.203448	0.111568	-0.369762	0.594914	0.123175	0.167492	-0.307636
	COL1A2	P08123	0.867577	0.0448204	0.154978	0.154088	0.105705	0.44805	0.235352	0.24979	0.254504	-0.118464	0.0871882	-0.208378	0.38726	0.176482	0.951337	0.00753727	0.690197	-0.0347175	0.910045	0.0479956
	COL22A1	Q8NFW1;Q8NFW1-2;Q8NFW1-3			0.776157	-0.249407	0.192749	-0.751475	0.283326	0.263021	0.480032	0.850365	0.64195	-0.326476					0.517629	-0.380587
	COL24A1	Q17RW2;Q17RW2-2			0.568231	0.60415			0.0500964	1.07159	0.834487	0.116288	0.189466	-0.368395	0.488597	0.218798	0.741599	0.566865			0.3318	1.15248
	COL2A1	P02458;P02458-1	0.0621454	0.58774	0.313459	0.206194	0.134021	-0.868576	0.546479	0.258387	0.791726	0.0973859	0.0336467	0.742498	0.415555	0.372056	0.355177	0.738429	0.921792	0.0413059	0.426956	-0.494509
	COL3A1	P02461	0.0591309	0.744184	0.562062	0.243386	0.763381	0.160197	0.260293	-0.604618	0.830388	0.0705219	0.0938994	0.690938	0.132178	1.03841	0.382632	0.888575	0.232891	-0.377002	0.0363412	1.06269
	COL3A1	P02461;P02461-2		0.464376		0.883591				0.489395		0.477395		0.000264171						0.157591		0.491375
	COL4A1	P02462	0.443202	0.168078	0.694998	-0.0643989	0.0584912	0.462992	0.281914	0.141735	0.0288119	0.287846	0.669385	-0.154041	0.668385	-0.13893	0.9993	-0.0170864	0.815098	-0.0457451	0.744905	-0.136881
	COL4A1	P02462;P29400;P29400-2	0.685464	-0.333289	0.398367	-0.168529	0.0631129	-0.93718	0.882435	0.0624016	0.21513	-0.424851	0.383543	-0.199855	0.0718744	-1.0695	0.443845	-0.130115	0.473003	-0.0638244	0.537178	-0.397814
	COL4A2	P08572	0.736307	0.0775262	0.789238	0.0253876	0.846693	0.0781741	0.728709	0.0989383	0.375835	-0.0781764	0.387946	-0.101725	0.414641	0.182483	0.0136641	-0.621185	0.647215	0.121645	0.932216	0.0105416
	COL4A3	Q01955		-0.467478	0.235126	-1.25405	0.223811	-1.21481		-2.00916		-1.72212		-1.46822				-2.46176
	COL4A5	P29400;P29400-2	0.479996	0.161367	0.410355	0.112695	0.417862	-0.27488	0.320818	0.194751	0.521101	0.0815429	0.203649	0.301564	0.460408	-0.207339	0.52837	0.178648	0.795952	-0.0665743	0.126058	-0.391899
	COL5A1	P20908;P20908-2	0.746938	0.137574	0.844746	0.0653466	0.52661	-0.253398	0.27727	0.278472	0.367519	-0.16461	0.817022	-0.0128654	0.912585	-0.0656094	0.214354	-0.528457	0.193612	-0.400597	0.314396	0.24085
	COL5A2	P05997	0.148889	-0.346205	0.593404	0.0505242	0.0710858	-0.366677	0.00715399	-0.339098	0.00515949	-0.209333	0.141945	-0.0927648	0.233133	-0.0974914	0.00112507	-0.879497	0.294373	-0.0669771	0.667759	-0.00671325
	COL5A3	P25940	0.584746	-0.217249	0.74282	-0.155278	0.449168	0.2295	0.697408	-0.178725	0.219221	-0.193904	0.0660409	0.254386			0.302687	-0.989808	0.365111	-0.231015	0.864648	-0.253938
	COL6A1	P12109	0.69192	-0.0906307	0.886599	-0.0179928	0.187241	-0.332802	0.928057	-0.0359886	0.00638024	-0.240441	0.823707	-0.0664306	0.651544	-0.043891	0.302152	-0.164112	0.506749	0.120284	0.61875	-0.0798187
	COL6A2	P12110	0.863046	-0.0212778	0.150466	-0.0479841	0.00845058	-1.37645	0.00928547	0.943629	0.717739	-0.25389	0.447754	0.0302692	0.963403	-0.0815606	0.145008	-0.157653	0.895706	0.427294	0.200355	0.646428
	COL6A2	P12110;P12110-2;P12110-3	0.227839	-0.396082	0.906399	0.0234501	0.4	0.251539	0.694967	-0.0102402	0.0933677	0.28631	0.0102038	0.500488	0.390562	-0.244788	0.5302	0.193911	0.634751	-0.0985056	0.0595246	0.372471
	COL6A3	P12111;P12111-2;P12111-3;P12111-5	0.977173	-0.133043	0.492462	-0.183184	0.936507	0.0475221	0.849698	-0.0377358	0.357349	-0.148965	0.233111	0.21751	0.865873	0.103701	0.000502524	-1.27253	0.46837	-0.149099	0.353272	0.229507
	COL6A3	P12111;P12111-2;P12111-4	0.637484	-0.174439	0.910091	0.00430984	0.469261	0.226006	0.520431	0.120476	0.440764	0.142923	0.00583328	0.614279	0.388731	0.42805	0.316936	-0.385441	0.855109	-0.0129447	0.0478823	0.592919
	COL6A3	P12111;P12111-2;P12111-3;P12111-4;P12111-5	0.534959	-0.158942	0.880584	-0.000910722	0.661705	-0.162931	0.522813	-0.180643	0.434556	-0.0407724	0.48747	0.136113	0.406804	-0.060324	0.0017608	-0.776127	0.0373303	-0.245082	0.525649	-0.0728904
	COL7A1	Q02388;Q02388-2	0.313082	-0.251088	0.0900852	-0.249789	0.134265	-0.562074	0.315658	-0.25474	0.350989	-0.167393	0.502891	-0.200514	0.674102	-0.0623666	0.681183	-0.191794	0.725211	0.13502	0.00986316	-0.661246
	COL8A1	P27658	0.50647	0.21251	0.963491	-0.043935	0.0192226	0.712998	0.6635	-0.386883	0.167242	-0.28309	0.350577	-0.340179	0.994048	0.123682	0.651779	-0.266117	0.21718	-0.293863	0.226525	-0.498218
	COL9A2	Q14055	0.572377	-0.873905	0.413134	0.467887	0.452089	-0.141164	0.34672	1.05616	0.649759	0.186936	0.623541	-0.587969	0.444298	0.552013			0.314402	-0.761376	0.787714	-0.0288382
	COLEC10	Q9Y6Z7	0.627746	-0.574908	0.743864	-0.114751			0.232052	0.135318	0.6207	-0.0547889	0.407371	0.0889225			0.618399	-1.09635	0.865488	0.0181779	0.0955115	0.493654
	COLEC12	Q5KU26	0.710893	0.0906133	0.722628	0.077093	0.968137	-0.0214244	0.952245	-0.0986469	0.0224284	0.497378	0.218632	0.376149	0.505895	0.401368	0.63251	-0.235215	0.381848	-0.280217	0.779921	0.0949354
	COMP	P49747;P49747-2	0.171717	-0.418992	0.851434	-0.0524893	7.85673e-05	-1.57745	0.0529911	-0.622494	0.111667	-0.149318	0.201081	-0.278643	0.976851	0.140799	0.685514	-0.184172	0.518113	0.0907628	0.968973	-0.0146679
	COMT	P21964;P21964-2	0.231332	-0.326612	0.159475	0.242842	0.541937	0.168587	0.748541	-0.0903353	0.508394	0.122907	0.35777	-0.307733	0.72038	0.140965	0.055527	1.00452	0.217845	0.359922	0.728343	0.116025
	COPA	P53621;P53621-2			0.868369	0.00281803	0.350459	1.40752	0.840357	-0.311305	0.92974	0.186806	0.258944	-0.474205	0.5665	0.222887	0.935218	0.296144			0.94978	0.325365
	COPB1	P53618						0.441402	0.355568	-0.737223				0.795131				0.674758				-1.26766
	COPB2	P35606;P35606-2	0.323309	0.135488	0.575696	-0.0852022	0.239364	-0.493462	0.748488	-0.123446	0.704369	-0.113671	0.502389	-0.171854	0.374598	0.317338	0.935366	-0.00971303	0.0784037	0.266781	0.758012	-0.243879
	COPE	O14579;O14579-2;O14579-3	0.255542	0.0764701	0.708392	0.0865077	0.372717	1.26399			0.265186	0.0815769	0.562755	-1.14096	0.0409698	0.864836	0.37018	0.652607
	COPE	O14579;O14579-3						1.4101						0.0935581
	COPG1	Q9Y678	0.886771	-0.158765	0.815964	-0.0833933	0.784753	-0.223649	0.650667	-0.2776	0.372782	0.365014	0.0190587	2.1206			0.38393	0.554446	0.753229	-0.026795	0.794536	-0.600714
	COPS2	P61201;P61201-2	0.0609516	0.139174	0.761861	0.166613	0.168925	0.412636			0.0125142	0.43051	0.311608	0.367404			0.223931	0.317516	0.062733	0.125818	0.016758	0.780678
	COPS4	Q9BT78;Q9BT78-2	0.158386	0.571004	0.504228	-0.288642	0.217416	-0.491367			0.520895	0.350897	0.557302	-0.41124			0.389223	0.910457	0.562747	-0.239095	0.0958264	-1.67085
	COPZ1	P61923;P61923-4;P61923-5						-0.947398				0.669167						1.23107
	CORO1A	P31146	0.0201602	-0.763898	0.748845	0.0531455	0.0395855	-0.955141	0.143816	1.18422	0.240113	0.215045	0.167362	0.449057	0.0959802	-0.994095	0.63923	0.211408	0.595912	-0.172989	0.0812175	-0.695659
	CORO1B	Q9BR76	0.476464	0.366722	0.786672	0.0630242	0.289369	-0.446182	0.468314	-0.178321	0.447103	0.190308	0.886446	0.0901101	0.166031	-0.637035	0.364778	0.619964	0.31018	0.496089	0.9335	0.0451849
	CORO1C	Q9ULV4;Q9ULV4-3;Q9ULV4-2	0.212377	-0.645404	0.507413	0.0506753	0.0172381	1.08608			0.309371	0.271599	0.0537834	-0.646426			0.0629303	0.805458	0.0896168	-0.440287
	CORO7	P57737;P57737-2;P57737-3;P57737-4	0.636323	1.67806	0.203634	-0.167861	0.646554	0.440149	0.561607	-0.349127	0.433228	0.600055	0.572248	0.916305					0.14266	-1.51942	0.407201	-0.514365
	COTL1	Q14019	0.123565	-0.591054	0.388069	-0.18885	0.968499	-0.0329561	0.846684	0.00413296	0.62184	-0.115016	0.101482	-0.531164	0.651681	0.154671	0.0269588	-1.1006	0.173057	-0.626692	0.415315	-0.36355
	COX4I1	P13073	0.377046	-0.0174953	0.85797	0.508617					0.433721	-0.0300837	0.388275	0.146276			0.13621	3.23353			0.629664	1.12175
	COX5B	P10606			0.365839	-0.839665	0.629038	-0.467225	0.757673	-0.240292	0.0490981	-0.282322					0.110178	1.07347	0.395551	-0.160291	0.632978	-0.200895
	CP	P00450	0.522253	0.209255	0.80482	0.0339524	0.280505	-0.270285	0.960672	0.0918152	0.913956	-0.000651837	0.340018	0.277418	0.723189	-0.172887	0.545869	0.154025	0.210179	0.388838	0.713183	-0.0353275
	CPA1	P15085									0.612975	-2.83802			0.0872444	-2.74429	0.0534686	-1.42884
	CPA4	Q9UI42;Q9UI42-2	0.282291	-0.373659	0.339144	-0.199194	0.575748	-0.378029	0.927133	-0.0686535	0.345501	-0.321397	0.343862	0.116873	0.0448438	0.80496	0.874292	0.130384	0.947532	-0.300088	0.305562	-0.577706
	CPAMD8	Q8IZJ3;Q8IZJ3-2	0.0371908	0.660354	0.844203	0.0597004	0.0257342	-0.841017	0.275636	-0.356323	0.461592	-0.17488	0.23848	-0.172219	0.195133	0.450405	0.062737	0.501715	0.913153	-0.223374	0.711775	0.104653
	CPB1	P15086			0.11664	-1.67063					0.0527936	-2.17304	0.484269	-1.71342			0.367285	0.0410013	0.289314	-1.91817
	CPB2	Q96IY4	0.678001	0.172249	0.778807	0.0598222	0.113074	0.772682	0.105324	0.537912	0.416105	0.232289	0.235812	-0.38539	0.43622	0.666695	0.585542	0.28077	0.328901	0.381626	0.656138	0.172469
	CPB2	Q96IY4;Q96IY4-2	0.29837	-0.95225	0.476373	0.16232	0.50857	0.438948	0.104311	0.583236	0.812793	0.0498595	0.0747479	-0.696046	0.949585	-0.00446499			0.188598	0.55009	0.0206418	1.00517
	CPD	O75976	0.873735	0.103487	0.375287	0.153452	0.698895	0.251359	0.101457	-0.369176	0.732813	-0.0653011	0.878391	0.0762179	0.510966	0.216576	0.261761	-0.30737	0.0910487	-0.54934	0.482799	-0.0510575
	CPD	O75976;O75976-2	0.99156	-0.0156716	0.209852	-0.178697	0.847686	0.0465418	0.229878	0.357487	0.0129233	-0.442949	0.576188	0.206613	0.654917	0.18039	0.413396	-0.343638	0.0827017	-0.399404	0.154332	-0.218353
	CPE	P16870;P16870-2	0.893346	-0.0223434	0.908627	-0.024318	0.00322178	0.699618	0.982713	0.0994665	0.758045	0.0164201	0.175479	0.347783	0.607172	-0.0444241	0.867951	-0.0953531	0.834731	0.211371	0.912713	0.151566
	CPM	P14384	0.441553	0.129302	0.726248	0.0365914	0.146756	-0.516596	0.690647	-0.0232001	0.804616	-0.0476716	0.0588051	0.21896	0.752486	0.118718	0.283363	-0.257992	0.967175	-0.0222508	0.662208	0.0658688
	CPN1	P15169	0.284185	0.775608	0.0508386	0.685365	0.800288	0.215798	0.193597	0.856344	0.332439	0.383232	0.992012	0.0567546	0.826454	-0.39135	0.212345	0.973525	0.690392	0.0731653	0.4837	0.51417
	CPN2	P22792	0.878377	0.103541	0.719538	0.060358	0.453736	0.338807	0.531503	0.254142	0.496618	-0.0833591	0.512199	0.0238223	0.816136	-0.20185	0.155336	-0.403207	0.459254	0.160058	0.973008	0.0490222
	CPNE1	Q99829	0.90095	0.0245318	0.436785	0.00324848	0.369884	-0.107772	0.906385	0.148427	0.897947	0.077477	0.06779	-0.0461632	0.696561	-0.0299257	0.855069	-0.033894	0.740729	0.293084	0.341895	-0.132628
	CPNE2	Q96FN4;Q96FN4-2			0.483548	-0.687259					0.935971	0.0955619
	CPNE3	O75131	0.314289	-0.248232	0.791806	0.0316553	0.947505	-0.0145749	0.259355	-0.226874	0.768135	-0.062718	0.631095	0.0630219	0.224645	-0.325565	0.936889	0.0285432	0.564821	-0.209647	0.572385	0.115633
	CPNE3	O75131;O95741;Q8IYJ1;Q96FN4;Q9HCH3;Q9UBL6;Q9UBL6-2;Q96A23;Q86YQ8;O95741-2;Q86YQ8-2;Q96A23-2;Q96FN4-2;Q9HCH3-2	0.88285	0.0440091	0.900211	0.0385059	0.387673	-0.312573	0.789611	0.120591	0.82744	-0.0515803	0.207262	0.322064	0.401806	-0.477825	0.914918	-0.0149183	0.465992	0.235584	0.188763	0.461469
	CPNE5	Q9HCH3;Q86YQ8	0.115594	-0.848011	0.795222	0.155284	0.133163	-1.17917			0.855568	0.117774	0.735977	-0.237482	0.309117	0.520412	0.641218	-0.31628	0.835585	-0.274462
	CPNE5	Q9HCH3;Q86YQ8;Q86YQ8-2;Q9HCH3-2	0.722427	-0.00113604	0.669628	-0.143074	0.654799	-0.164632	0.719573	0.144576	0.54103	0.159354	0.425286	0.259348	0.819301	0.0155342	0.466339	0.49332	0.697993	-0.149262	0.595223	-0.221422
	CPNE5	Q9HCH3;Q9HCH3-2	0.0793841	0.443143	0.676323	-0.0291727	0.602862	0.125678	0.743021	0.0724759	0.431699	-0.193778	0.104044	0.352541	0.151679	0.693249	0.529199	0.204091	0.146817	-0.477032	0.482704	0.228942
	CPNE8	Q86YQ8;Q86YQ8-2	0.723703	-0.06845	0.00609315	-0.401014	0.713237	-0.0334871	0.969101	0.0809292	0.0426665	-0.251837	0.936428	0.00940201	0.142695	-0.339026	0.466655	-0.274073	0.128756	-0.244363	0.730284	0.0210434
	CPNE8	Q86YQ8	0.669377	0.165921	0.631894	-0.0588673	0.0963175	-0.51534	0.579704	0.12474	0.474027	-0.126789	0.866003	0.164369	0.550836	0.131858	0.0139296	-0.657644	0.326956	-0.127914	0.3856	-0.105627
	CPNE9	Q8IYJ1;Q9HCH3;Q86YQ8;Q8IYJ1-2	0.417122	0.377501	0.55647	-0.0557875	0.114738	0.726347	0.159665	-0.265	0.00646444	-0.437106	0.599675	0.247461	0.726374	-0.142937	0.68017	-0.53888	0.365582	-0.137993	0.855042	0.169626
	CPPED1	Q9BRF8	0.663508	0.00426558	0.77349	-0.0552516			0.118762	-0.453817	0.749278	-0.211587							0.845949	0.0664812	0.457607	-0.202642
	CPPED1	Q9BRF8;Q9BRF8-2	0.0659918	-0.45268	0.117293	-0.243007	0.524712	0.177628	0.611168	0.0551149	0.731894	-0.0666576	0.520205	-0.250494	0.965268	-0.0126213	0.074035	0.725562	0.293943	-0.4516	0.532991	-0.187701
	CPPED1	Q9BRF8;Q9BRF8-2;Q9BRF8-3	0.0168037	-0.34115	0.163101	-0.117954	0.232781	-0.314567	0.538674	0.0428838	0.955603	0.00552289	0.0765074	-0.44148	0.402283	0.0970837	0.00170854	0.591107	0.545899	0.0337324	0.482739	-0.151397
	CPQ	Q9Y646	0.697185	-0.0617179	0.269962	-0.121213	0.966798	0.035783	0.873307	-0.000515032	0.249141	0.166583	0.0131719	0.534379	0.130557	-0.376967	0.961775	-0.00705731	0.262711	-0.154372	0.581409	0.165982
	CPVL	Q9H3G5	0.676991	0.119526	0.0155235	0.309909	0.113321	0.489794	0.101751	0.402671	0.252234	0.177995	0.631266	0.11522	0.978323	-0.0526376	0.961439	-0.026605	0.201414	0.338548	0.0497384	0.48268
	CPXM2	Q8N436	0.91582	-0.0038086	0.652593	-0.0575837	0.768534	0.231414	0.96432	0.148025	0.00434527	-0.402472	0.00598777	-0.43884	0.0310991	-0.90135	0.265056	-0.212609	0.0962887	-0.382818	0.126526	-0.206087
	CPZ	Q66K79;Q66K79-2;Q66K79-3				0.1564
	CPZ	Q66K79	0.676415	0.215854	0.593617	0.222331	0.304362	-0.551258	0.445072	0.266634	0.658514	0.115675	0.430979	0.412734	0.468041	0.264395	0.911332	0.0289354	0.0992398	1.19756	0.480437	-0.458588
	CPZ	Q66K79;Q66K79-2	0.582115	0.32782	0.398031	0.202127			0.323105	0.530159	0.205733	-0.364582	0.903882	0.162322	0.16944	-0.480886	0.764619	0.0851188	0.84049	0.226472	0.78732	-0.0885366
	CR1	P17927	0.692801	-0.120721	0.784224	-0.084739	0.709892	-0.10253	0.353548	0.292099	0.494669	-0.0972086	0.165115	-0.30203	0.0234429	-0.74059	0.0818879	-0.673835	0.211127	-0.137224	0.786544	0.111068
	CR1	P17927;Q2VPA4	0.176893	0.141261	0.483287	-0.490608			0.119339	-0.136892	0.0378425	-1.05883	0.0993576	-0.514406	0.522253	-0.427511					0.0422421	-0.490425
	CR1	P17927;Q2VPA4;Q2VPA4-2;Q2VPA4-3	0.140344	0.590008	0.374076	0.280366			0.019479	1.30968	0.560685	-0.0972619	0.263695	-0.151919	0.637863	0.817705	0.30597	0.584844	0.377304	0.413756	0.781391	-0.193848
	CR1	P17927;Q2VPA4;Q2VPA4-3	0.740832	-0.0785471	0.397823	0.302806	0.376574	0.48845	0.231216	-0.0561419	0.532248	0.0034147	0.579599	0.100565	0.722275	-0.025655	0.125838	-0.739923	0.834806	0.176076	0.638932	0.469043
	CRABP2	P29373;P29762	0.0785221	0.957184	0.114891	0.233896	0.0802704	0.310118	0.686052	-0.280088	0.773671	-0.194485	0.581797	-0.527351			0.000917522	2.63744	0.793794	-0.439274	0.838354	-0.0948329
	CRABP2	P29373	0.228329	-0.107166	0.845321	-0.10369	0.805609	-0.982029	0.12781	-0.768894	0.00257634	-1.0113	0.00318308	-1.18392	0.00421774	0.558191	0.0900536	1.19244	0.20473	-1.43595	0.95278	-0.479426
	CRB2	Q5IJ48;Q5IJ48-2;Q5IJ48-3	0.436209	-0.217624	0.430584	0.0346349	0.22478	0.229628	0.261287	0.160913	0.741703	0.0385528	0.659818	0.0568352	0.187276	-0.151867	0.611735	-0.1237	0.1706	-0.139068	0.178861	-0.17638
	CRB2	Q5IJ48;Q5IJ48-2	0.0507707	0.961119	0.960033	0.0405525			0.0774872	-0.732424	0.14191	-0.309074	0.19208	-0.312237	0.430185	-0.163083	0.0269286	-0.727462
	CREG1	O75629	0.438783	-0.414713	0.25254	-0.153879	0.121367	-0.350681	0.281871	-0.194391	0.910575	0.0476565	0.753299	0.154621	0.0290246	-0.565195	0.730153	-0.121307	0.01122	-0.446256	0.94767	0.0774545
	CRELD1	Q96HD1;Q96HD1-2	0.800728	-0.0247106	0.863308	0.00781855	0.631822	0.397637	0.326469	-0.320182	0.694114	0.129792	0.426398	-0.114662	0.96391	-0.110598	0.250352	-0.611063	0.185011	-0.735676	0.143223	-0.550571
	CRHBP	P24387	0.809443	0.0829411	0.651121	0.482356	0.862941	-0.404263			0.483296	0.259837	0.101968	0.941507							0.717147	0.461823
	CRIM1	Q9NZV1	0.865313	-0.0903801	0.175077	-0.145779	0.0526189	-1.01947	0.742242	0.208908	0.846606	-0.0118039	0.125758	-0.352783			0.385493	0.223869			0.761276	-0.248875
	CRIP1	P50238	0.848367	0.234115	0.341983	-0.0712384	0.979224	-0.340535	0.670597	0.188979	0.382702	0.447162	0.0571395	-1.24464			0.774241	-0.00754399	0.224919	-0.900852	0.369285	-1.02755
	CRIP2	P52943;P52943-2	0.745974	-0.00661177	0.40733	0.385687	0.793287	0.137691	0.0813838	0.811315	0.562705	0.344344	0.965233	-0.0359348	0.906095	0.0149491	0.427586	-0.611048	0.14326	-0.665207	0.587697	-0.338072
	CRISP1	P54107;P54107-2	0.576125	-1.44802	0.547026	-0.693678			0.877917	0.686927	0.150438	-1.42178	0.0469448	-1.13842	0.854015	-0.598493	0.347259	0.403697	0.152903	-0.485563	0.244903	1.97328
	CRISP2	P16562;P16562-2	0.143561	-0.526289	0.913415	0.0443761	0.1591	-1.04089	0.857972	0.0427531	0.716149	0.176361	0.0203975	-0.581202			0.615884	-0.348407	0.874045	0.125154	0.0470424	-0.569082
	CRISP3	P54108;P54108-2;P54108-3	0.449441	-0.105693	0.403153	0.265797	0.399455	0.196643	0.1192	-0.125416	0.518454	-0.109966	0.0971528	-0.0875458	0.477161	0.0877629	0.366308	0.328823	0.945436	-0.0151668	0.399686	-0.0227203
	CRISPLD1	Q9H336	0.987086	-0.347212	0.701321	-0.195061			0.648377	0.505794	0.739173	-0.138921	0.672846	0.585515	0.159233	-0.946554	0.724118	0.181056	0.35143	0.895683	0.936506	0.226924
	CRISPLD1	Q9H336;Q9H336-2												-0.0527112						0.19504		0.16886
	CRISPLD2	Q9H0B8;O43692;Q9H0B8-2;Q9H0B8-3	0.950815	-0.246688	0.57976	0.175851	0.763614	0.539728	0.305596	0.84921	0.972574	0.0566685	0.687833	0.115123	0.42854	-0.365428	0.808757	-0.0312944	0.69285	0.104642	0.251513	0.817963
	CRISPLD2	Q9H0B8;Q9H0B8-2;Q9H0B8-3			0.591187	-0.201127			0.432875	-0.468482	0.414709	0.19111	0.871	-0.186621					0.995421	0.031404	0.433322	0.426957
	CRISPLD2	Q9H0B8;Q9H0B8-2;Q9H0B8-3;Q9H0B8-4;Q9H0B8-5	0.0125949	-1.81991	0.385839	-0.283298	0.552353	-0.613907	0.434678	-0.540104	0.960924	-0.0152885	0.520367	-0.693076	0.958858	0.00254404	0.173979	-0.798679	0.566346	-0.545788	0.450821	0.206818
	CRK	P46108;P46108-2	0.0669197	0.513431	0.825241	-0.0218659	0.440103	-0.162958	0.601586	0.208819	0.396547	0.167826	0.544155	0.375805	0.373708	-0.277443	0.1976	-0.503939	0.833212	0.228426	0.945409	0.130566
	CRKL	P46109	0.518898	-0.0170843	0.0582661	-0.23409	0.525893	0.133771	0.161128	-0.415416	0.995343	0.083989	0.127262	-0.271404	0.359522	0.158158	0.859862	0.138819	0.0101894	1.07988	0.387333	-0.0958956
	CRMP1	Q14194;Q14195;Q16555;Q14194-2;Q14195-2;Q16555-2				-1.35835						1.37564				-0.730148
	CRNN	Q9UBG3	0.94682	0.241228	0.105953	0.486524	0.554997	0.124304	0.4077	-0.144488	0.761576	-0.0699781	0.740844	-0.0557882	0.646354	-0.764234	0.00593101	1.64435	0.668709	-0.3646	0.721629	-0.254953
	CROCC	Q5TZA2;Q5TZA2-2	0.0753103	0.832269	0.674802	0.0615166	0.65167	0.317319	0.00885444	-0.498786	0.971485	-0.0956209	0.748178	0.242279	0.857992	-0.167625	0.0833722	0.6274	0.561015	0.0269551	0.296759	0.349599
	CRP	P02741	0.315143	0.661211	0.997858	-0.011792	0.0270559	0.840599	0.0212237	1.7431	0.00733513	0.83955	0.110381	0.0713635	0.584661	-0.356063	0.688763	-0.913862	0.187227	0.0232858	0.90117	0.0478035
	CRP	P02741;P02741-2	0.00774549	1.38974	0.130968	0.602517	0.518818	0.188853	0.116644	1.57585	0.00340561	1.28611	0.185105	0.745364			0.767207	0.0919132	0.862848	-0.307479	0.239257	-0.832482
	CRTAC1	Q9NQ79;Q9NQ79-2	0.322912	1.58129	0.419805	0.577869					0.726287	-0.177709							0.8028	-0.173925
	CRTAC1	Q9NQ79;Q9NQ79-2;Q9NQ79-3	0.523739	0.177893	0.226047	-0.138896	0.418657	0.16985	0.336628	-0.244973	0.212427	-0.163273	0.564286	0.0582083	0.251934	-0.360505	0.788716	-0.00291936	0.900484	-0.151988	0.349974	0.1525
	CRYAA	P02489			0.334972	-1.29238			0.433728	1.56318	0.689819	-0.1805	0.536366	-2.34842			0.558308	-0.990953			0.846566	-1.17317
	CRYAB	P02511	0.0103682	-0.637076	0.747359	-0.0131976	0.583958	0.26542	0.685708	0.0891479	0.561177	-0.152306	0.602398	0.0214087	0.704504	-0.321386	0.792507	0.112379	0.0944204	0.214037	0.751104	-0.0145031
	CRYBG1	Q9Y4K1			0.900887	-0.116857						-0.573501
	CRYBG2	Q8N1P7				-0.855973		-1.72599				-0.263013						-0.76355
	CRYBG3	Q68DQ2;Q68DQ2-1	0.254052	1.19872	0.574266	0.489093			0.866343	-0.71943	0.0958304	2.22686	0.134184	-1.70422	0.489994	-0.596263	0.0108202	2.02895	0.204054	0.165095	0.0608689	-0.838081
	CRYGD	P07320	0.673897	0.0361784	0.981824	-0.00749991	0.611653	-0.0683087	0.0376847	-0.563741	0.694728	0.0393781	0.285071	-0.351009	0.484888	-0.0450697	0.241668	-0.279445	0.564681	-0.0490763	0.26983	-0.299333
	CRYGS	P22914			0.345457	-1.35832			0.471952	-1.8256									0.560315	-1.23102
	CRYL1	Q9Y2S2;Q9Y2S2-2	0.0417228	-0.42682	0.283261	-0.120939	0.891533	-0.0643919	0.52716	0.0634676	0.0859336	0.192553	0.376076	-0.175098	0.0611897	0.386538	0.680673	-0.0782383	0.661422	-0.0497504	0.988796	-0.0267216
	CRYM	Q14894	0.0506991	-0.541016	0.0616547	-0.352732	0.463556	0.164896	0.0433836	-0.529672	0.244609	-0.19239	0.738242	-0.122524	0.953357	0.0338856	0.172298	0.568918	0.671327	-0.219388	0.877612	-0.0141552
	CRYZ	Q08257;Q08257-3	0.0027863	-0.65755	0.0932517	-0.238444	0.713445	-0.222029	0.650493	-0.013493	0.0186195	-0.272789	0.445373	-0.0687984	0.992466	0.0616551	0.321045	-0.168017	0.982079	-0.0834537	0.640661	-0.137315
	CRYZ	Q08257;Q08257-2;Q08257-3	0.437912	-0.438885	0.817298	-0.0813731	0.926069	-0.196385	0.588501	-0.00210002	0.223496	-0.305212	0.366488	-0.412263	0.674147	0.297157	0.139957	0.710712	0.858149	0.0704702	0.581086	-0.289907
	CRYZ	Q08257;Q08257-2	0.0328069	-0.75302	0.523793	-0.105785	0.286342	-0.403523	0.487476	-0.274945	0.772972	0.0259477	0.409024	0.198997	0.0572874	0.644048	0.957811	0.0391843	0.125463	0.496537	0.86614	-0.0297141
	CS	O75390	0.0415317	1.38109	0.040571	-0.704532	0.516139	0.340515	0.816039	0.883011	0.273479	-0.279485	0.113343	-0.217843	0.906499	0.19938	0.516104	1.39505	0.000122736	-3.85489	0.0702218	-0.695635
	CSDE1	O75534;O75534-2;O75534-3;O75534-4				-1.94789						3.0403		1.52339
	CSE1L	P55060;P55060-3;P55060-4		-0.703548		-2.23358				-0.941811	0.420504	-0.776893	0.137051	-1.55094		-0.196746		-2.72657
	CSF1	P09603	0.209417	0.311854	0.46286	0.0648952	0.465267	0.428405	0.538201	0.0652955	0.148087	0.236235	0.655258	0.0829379	0.310985	0.389878	0.350683	-0.351019	0.52689	0.263627	0.831827	0.0199272
	CSF1	P09603;P09603-2								-0.193835		-0.481035
	CSF1	P09603;P09603-2;P09603-3	0.63782	0.0711084	0.352197	0.127428	0.292531	-0.41971	0.470521	0.190267	0.447261	0.132349	0.862342	0.0966888	0.258437	0.419471	0.0319201	-0.704904	0.850904	0.158205	0.26066	-0.287021
	CSF1R	P07333			0.188157	0.232608		1.17451			0.0363451	1.25924	0.0834246	1.36454	0.238289	0.102612
	CSF1R	P07333;P07333-2	0.771228	0.0565962	0.758031	0.000725645	0.161306	0.429516	0.427747	-0.166651	0.589296	-0.0548655	0.94557	0.0510647	0.294795	0.395836	0.134609	-0.426412	0.53974	0.339865	0.201365	-0.32492
	CSK	P41240			0.423989	-2.00206		0.694519			0.935602	0.608756		0.224214		0.104007		-0.308082
	CSNK1A1	P48729;P48729-2;P48729-3	0.432877	0.337427	0.602003	-0.098826	0.0195405	2.29683	0.114252	-0.579682	0.0885997	0.34138	0.285437	-0.371088			0.265298	0.509318	0.878125	-0.267117	0.397583	-0.272091
	CSNK1A1	P48729;Q8N752;P48729-2;P48729-3			0.514899	-1.17834	0.697163	0.0174205	0.562527	-0.952695	0.80059	-0.342928	0.122631	-1.15279	0.699588	0.0147621
	CSNK1D	P48730;P48730-2;P49674						-0.516663				0.163111		-2.05351				-1.61511
	CSNK1G2	P78368;Q9HCP0;Q9Y6M4;Q9Y6M4-2;Q9Y6M4-3;Q9Y6M4-4;Q9HCP0-2			0.382872	0.369963						0.608073
	CSNK1G2	P78368;Q9HCP0;Q9Y6M4;Q9Y6M4-2;Q9Y6M4-3;Q9Y6M4-4;Q9Y6M4-5;Q9HCP0-2	0.328004	0.377004	0.984929	0.276161	0.688234	-0.836931	0.376949	0.672058	0.965879	0.192944	0.893729	0.235962	0.334387	0.477424	0.131419	0.823367			0.364248	0.736693
	CSNK1G2	P78368;Q9HCP0;Q9Y6M4;Q9Y6M4-2;Q9Y6M4-3;Q9Y6M4-4;Q9Y6M4-5;Q9Y6M4-6;Q9HCP0-2		-0.295283	0.176686	-0.637286				-0.34974								-0.208838		0.229767		-0.185509
	CSNK2B	P67870	0.903126	-0.0111697	0.364934	-0.405111	0.488995	0.399863	0.854083	0.0821359	0.756907	0.119781	0.219682	-0.241818	0.82735	-0.105619	0.534668	0.230608	0.11543	-0.841678	0.530136	-0.0149237
	CSPG4	Q6UVK1	0.883961	-0.0535964	0.103459	0.136978	0.00951761	-0.728291	0.27763	0.0436825	0.75194	-0.00667475	0.275007	0.0624836	0.441996	0.0114381	0.54157	-0.121438	0.886907	0.151975	0.896329	0.0241204
	CSPP1	Q1MSJ5;Q1MSJ5-1				-1.21744						-0.545634		-0.97662
	CSRP1	P21291	0.502301	0.175797	0.350472	0.103506	0.911544	0.0389173	0.646299	0.148945	0.453063	-0.118873	0.413408	0.232767	0.863103	-0.0236522	0.675534	0.209903	0.529943	0.19082	0.629618	0.175837
	CST1	P01037									0.963973	-0.655103						-2.53167
	CST2	P09228	0.901773	-0.267217	0.0429547	0.496642	0.189587	-0.891215	0.426328	-0.476311	0.0374364	0.86901	0.865549	-0.00595303	0.966619	0.390177	0.14281	-0.906495	0.96114	0.126285	0.537742	0.436245
	CST3	P01034	0.361129	0.171264	0.681384	0.0439263	0.136121	-0.477318	0.249559	0.166913	0.256321	0.145459	0.26984	0.159884	0.950079	0.0876362	0.105353	-0.422696	0.542733	-0.0514953	0.794718	0.0686954
	CST4	P01036	0.847082	-0.0708935	0.108671	-0.540081	0.544344	0.198325	0.382461	-0.470994	0.0081422	0.72387	0.752985	-0.38066	0.148226	-0.661654	0.965787	0.431948	0.566729	0.193936	0.159395	-0.603599
	CST4	P01036;P01037	0.589404	0.464693	0.412057	0.128128	0.272131	-0.903497	0.53663	-0.676137	0.603055	0.184894	0.38554	-0.0928753	0.228251	1.31515	0.971018	-0.304748	0.204971	0.513799	0.417903	0.111376
	CST4	P01036;P01037;P09228	0.266957	0.281367	0.681452	-0.127863			0.0296221	-0.53689	0.471897	0.268232	0.16709	-0.240827	0.889897	-0.0341811	0.751291	-0.371313	0.253603	0.863474	0.318613	-0.294113
	CST4	P01036;P09228	0.659338	0.133191	0.399436	0.154949	0.229495	0.830951	0.97138	-0.178831	0.012813	0.670192	0.715437	-0.594134	0.030082	-0.841695	0.546309	-0.613392	0.513367	0.204865	0.844335	-0.0785764
	CST5	P28325			0.0432659	0.361513			0.20393	0.81186	0.565168	0.144115	0.142049	-0.350718	0.0149757	-0.195289	0.159251	1.22954	0.151502	-0.235996
	CST6	Q15828	0.0894923	0.636638	0.0824341	0.435609	0.633389	0.162987	0.335551	0.301988	0.322728	0.232968	0.304222	0.240376	0.221628	-0.55225	0.877777	0.0432862	0.751722	0.239306	0.281483	0.363926
	CSTA	P01040	0.991208	0.0984431	0.510131	-0.259359	0.371537	0.568945	0.186468	-0.640685	0.450057	-0.260284	0.782115	-0.318982	0.635257	-0.439149	0.968767	0.00600569	0.301962	-0.757553	0.430251	-0.657318
	CSTB	P04080	0.616102	0.00382409	0.762761	-0.0522041	0.313272	0.645726	0.106346	-0.528468	0.889709	-0.136647	0.277133	0.00375477	0.401477	-0.266734	0.0506441	1.36406	0.714041	-1.31261	0.39439	-0.0126392
	CTBS	Q01459	0.849312	-0.0266942	0.223573	-0.228175	0.163124	0.467818	0.96804	-0.0135284	0.16592	0.222176	0.0514997	0.463657	0.645595	0.0242826	0.450408	-0.369206	0.73435	0.0233608	0.722591	0.126414
	CTDSP1	Q9GZU7;Q9GZU7-2;Q9GZU7-3	0.288362	-0.892043	0.453098	0.46497			0.196638	0.532596	0.162004	-0.246844			0.152693	-1.08728			0.116885	-0.630492	0.154263	-0.393754
	CTDSPL	O15194;O15194-2			0.0496204	-0.198338					0.544118	-0.039647	0.349363	-0.138404			0.984979	0.0507212
	CTDSPL	O15194;Q9GZU7;O15194-2;Q9GZU7-2;Q9GZU7-3	0.27212	0.228499	0.0329987	-0.474596	0.101735	-0.498197	0.775634	-0.0206614	0.525949	-0.272616	0.500023	-0.13422	0.0661194	0.663608	0.13125	0.342378	0.200704	0.298479
	CTH	P32929;P32929-3								0.942727		0.318981		0.390901
	CTH	P32929;P32929-2;P32929-3	0.465414	0.373451	0.338266	0.168863	0.60238	0.235931	0.49767	0.136062	0.777049	-0.0847346	0.116651	0.325687	0.287467	0.669363	0.865979	0.0589641	0.812556	-0.136195	0.864794	-0.117676
	CTHRC1	Q96CG8;Q96CG8-2;Q96CG8-3	0.431183	-0.402845	0.301387	-0.362237	0.640971	-0.312778	0.636922	0.0221394	0.348127	0.252216	0.935929	-0.264777	0.932428	0.113795	0.871161	0.317528	0.422457	-0.365581	0.692463	0.0868102
	CTHRC1	Q96CG8;Q96CG8-3	0.0161658	-0.934729	0.828733	0.0219405	0.00901195	-1.33717	0.0365054	-0.791206	0.164455	-0.331923	0.94763	0.273865	0.526183	0.266565	5.46914e-05	-2.37036	0.00929837	-0.676052	0.966541	0.158695
	CTNNA1	P35221;P35221-2	0.181005	-1.84641	0.636575	-0.105848	0.193832	0.794571					0.455865	-0.274985			0.0843732	1.20034			0.765724	-1.55054
	CTNNA1	P35221;P35221-2;P35221-3				0.859776		0.542597				0.433729						1.06731				-0.16108
	CTNNA2	P26232;P35221;P26232-2;P26232-3;P26232-5;P35221-2			0.186834	-0.688915	0.491684	0.269918			0.0670416	-0.635536					0.352502	-0.888647
	CTNNB1	P35222			0.969217	-0.304986	0.572434	-0.803923	0.35456	2.43848	0.658492	0.14395	0.4916	0.308035	0.782992	-0.967399	0.883972	1.03856	0.890995	0.861792
	CTNND1	O60716;O60716-10;O60716-11;O60716-12;O60716-13;O60716-14;O60716-15;O60716-16;O60716-17;O60716-18;O60716-19;O60716-2;O60716-20;O60716-21;O60716-22;O60716-23;O60716-24;O60716-3;O60716-4;O60716-5;O60716-6;O60716-7;O60716-8;O60716-9				-0.681701		-1.00897		-0.291544				-1.03641
	CTRB1	P17538;Q6GPI1																-2.2623
	CTRC	Q99895		-1.93007						-2.04559												-4.01763
	CTSA	P10619;P10619-2	0.777556	-0.103672	0.507858	0.112689	0.804076	-0.0815258	0.705979	0.151309	0.17063	0.290505	0.0426073	0.667332	0.243823	0.596063	0.638038	0.192839	0.549562	-0.0694638	0.700436	0.20922
	CTSB	P07858	0.59808	-0.0954868	0.537109	-0.073134	0.12737	-0.358555	0.968726	0.075033	0.66512	0.078317	0.0103567	0.589017	0.521063	-0.158217	0.141926	0.333818	0.721807	0.0462394	0.426614	0.241384
	CTSC	P53634	0.461001	-0.119126	0.369996	-0.0990221	0.0226715	-0.560416	0.196557	0.276384	0.0207659	0.285217	0.084986	0.387813	0.635814	-0.0280187	0.558065	0.0623839	0.462286	0.103238	0.399392	-0.043037
	CTSC	P53634;P53634-2;P53634-3	0.739338	-0.103405	0.832503	0.0301626	0.849208	0.125153	0.778085	0.0229256	0.935896	0.016979	0.513979	0.238962	0.874066	0.0792294	0.836772	0.0433637	0.516592	-0.0267284	0.994159	0.0117489
	CTSD	P07339	0.596802	-0.10165	0.503579	0.0857429	0.4502	-0.206287	0.494552	0.20473	0.438055	0.119094	0.0100169	0.578992	0.73951	0.0824118	0.594264	-0.162503	0.756401	0.121716	0.383226	0.233006
	CTSF	Q9UBX1	0.860776	0.0939678	0.0103294	0.519341	0.809351	0.149987	0.26171	0.403213	0.932014	-0.0146008	0.670983	0.14128	0.178695	0.514078	0.808083	0.169389	0.257643	0.263764	0.264577	0.389989
	CTSG	P08311	0.324531	-1.1867	0.281836	0.00487867	0.267259	-1.02123	0.332506	-0.715284	0.215615	-0.933929	0.343272	0.396921	0.207937	-0.547621	0.134119	1.18035	0.65651	-2.16026	0.812188	-0.690999
	CTSH	P09668	0.367832	0.279013	0.894725	-0.0113305	0.101747	-0.595528	0.0209618	0.623866	0.593955	0.0988496	0.29159	0.386512	0.990762	-0.0304174	0.907781	0.0230958	0.515386	0.290074	0.221598	-0.242115
	CTSL	P07711	0.645755	-0.309993	0.0395946	-0.442501	0.959142	0.0409813	0.267422	0.127628	0.331893	0.120453	0.340959	-0.239066	0.880048	-0.356354	0.514948	0.283276			0.01094	-0.582758
	CTSL	P07711;P07711-3	0.346822	0.102112	0.756966	0.0185732	0.848268	-0.130359	0.32989	0.0847941	0.17298	0.133706	0.0277264	0.239739	0.782587	0.0322391	0.376251	0.184891	0.833361	0.125964	0.8708	0.0429444
	CTSO	P43234	0.128103	-0.465034	0.782334	0.0189337	0.227332	-0.455868	0.518151	-0.119414	0.0765382	0.389115	0.93995	0.0602009	0.892025	0.0152349	0.716934	-0.17646	0.932796	0.143594	0.899243	0.0687566
	CTSS	P25774;P25774-2	0.50317	0.265416	0.44766	0.13851	0.918793	-0.195115	0.17952	0.257371	0.0257566	0.369786	0.0619124	0.333646	0.302115	0.260024	0.233389	-0.41705	0.740415	-0.27834	0.270503	0.174749
	CTSV	O60911	0.177507	-0.534087	0.666075	0.220093	0.220083	0.493357	0.821865	0.327701	0.459752	-0.251466	0.653525	-0.204773	0.0237725	1.44442	0.461077	0.479146	0.640453	-0.0572399	0.0587723	-1.0412
	CTSV	O60911;P07711;P43235;P07711-3;Q5NE16	0.0244196	-0.696286	0.393867	0.102399	0.0365889	-1.03666	0.745399	-0.0437498	0.628423	-0.146329	0.851752	-0.126453	0.17815	0.829605	0.881862	-0.249243	0.681008	-0.007313	0.857104	-0.0671418
	CTSZ	Q9UBR2	0.652924	0.0885254	0.345517	-0.163851	0.486112	0.154318	0.167361	0.267063	0.798445	0.0366796	0.0106359	0.529372	0.384348	-0.193616	0.352205	-0.267015	0.515131	0.159266	0.302437	0.189289
	CTTN	Q14247				0.404726		-0.0867853			0.566822	-0.177153				0.420527		0.801297
	CTTN	Q14247;Q14247-2;Q14247-3	0.779681	-0.0620663	0.182889	0.265177	0.400059	0.397692	0.518196	0.224932	0.0412258	0.378046	0.826867	-0.0479308	0.798685	-0.119362	0.356708	0.443747	0.977882	-0.0625415	0.839352	-0.0803882
	CTTN	Q14247;Q14247-3			0.441767	0.25782	0.327766	-0.242119	0.358432	0.322599	0.763115	0.12051	0.337207	0.362468					0.797058	-0.15466	0.730485	0.258173
	CUBN	O60494	0.729254	-0.0145925	0.939105	-0.0129418	0.00564128	-0.714085	0.173689	0.068814	0.309831	-0.0893207	0.307139	0.044712	0.499771	-0.0369465	0.72086	0.101602	0.80735	0.00763569	0.736425	-0.00179069
	CUL3	Q13618;Q13618-2;Q13618-3			0.120783	-0.617788		0.870013					0.130234	-0.329562
	CUL4A	Q13619;Q13620;Q13619-2;Q13620-1;Q13620-3					0.0264994	0.921708						-0.027773
	CUTA	O60888;O60888-2;O60888-3	0.0460409	0.362854	0.192338	0.112825	0.102431	-0.416424	0.528111	0.0724262	0.65937	0.0324872	0.714595	-0.0872135	0.219295	0.426263	0.668579	-0.0716844	0.0274576	-0.373788	0.215719	-0.273982
	CXCL12	P48061;P48061-2;P48061-3;P48061-4;P48061-5;P48061-6	0.636168	-0.160402	0.137003	0.349395	0.960413	0.0239587	0.175762	0.482484	0.535431	-0.100292	0.919551	-0.0873749	0.26646	-0.59391	0.197964	-0.78311	0.846021	-0.232852	0.24278	0.479034
	CYB561	P49447			0.274586	-0.577814	0.502999	-1.43295			0.575524	0.00168264	0.216457	-0.613644	0.237038	-1.14832	0.269562	-0.907024	0.799469	0.495168	0.62177	1.32997
	CYB5A	P00167;P00167-2;P00167-3			0.0255668	-1.0724		-0.745685		-0.645886	0.808399	-0.302345		-1.00171				-1.32084
	CYB5A	P00167;P00167-2			0.301619	0.715368	0.591126	0.395747									0.895035	-0.77666	0.993452	0.148973
	CYB5R3	P00387;P00387-2;P00387-3	0.591291	-0.437046	0.304724	-0.420888	0.494063	0.509093	0.403988	0.755153	0.224788	0.467963	0.306636	0.676538	0.162163	1.33291	0.142313	2.37869	0.856111	-0.104329	0.910736	-0.272901
	CYBA	P13498				-1.11315						0.463106
	CYBB	P04839			0.327784	0.0894311		-0.467215			0.205587	0.638173		-0.083883
	CYBRD1	Q53TN4;Q53TN4-3	0.305177	0.285439	0.319238	-0.157768	0.0976937	0.433152	0.886495	-0.0948914	0.579027	-0.0999505	0.528766	-0.0192576	0.421816	-0.10688	0.201402	-0.400216	0.176258	-0.367837	0.561864	-0.193645
	CYCS	P99999	0.0290109	-0.703598	0.459419	0.280171	0.848448	0.0431067	0.0538253	-0.511321	0.301951	-0.237211	0.900394	-0.0635942	0.53226	-0.510373	0.267684	0.600799	0.915498	-0.288038	0.159409	-0.524746
	CYFIP1	Q7L576;Q7L576-2;Q7L576-3			0.549087	0.237377	0.0645268	-1.16452	0.00427008	-2.04876	0.86377	0.0462281	0.747651	-0.207256	0.510502	0.249647	0.699463	0.199013	0.978203	0.121223	0.470708	-0.764398
	CYFIP1	Q7L576						1.20727										0.691041
	CYFIP1	Q7L576;Q7L576-2				0.272525		0.749268				-0.151514
	CYFIP1	Q7L576;Q96F07-2						0.767406				0.0908039
	CYFIP1	Q7L576;Q96F07;Q7L576-2;Q7L576-3;Q96F07-2	0.855566	-0.0876193	0.26078	0.221686	0.535475	-0.336481	0.563148	-0.156342	0.0866973	-0.352033	0.91451	-0.0408792	0.636718	0.19693	0.279148	0.347752	0.700204	-0.147372	0.268152	-0.36039
	CYFIP1	Q7L576;Q96F07;Q96F07-2	0.452149	-0.333095	0.842473	0.0773379	0.757568	-0.206003	0.505482	0.182699	0.921019	-0.0443216	0.675125	0.0431172	0.97008	-0.146277	0.271863	-0.535079	0.535164	0.236098	0.794485	-0.206178
	CYP4A11	Q02928;Q5TCH4				-0.493601						-0.249463
	CYP4F2	P78329;P98187;Q08477;Q08477-2;P78329-2				-0.463924		-1.71458
	CYP4F2	P78329;Q08477;Q08477-2;P78329-2																-0.909473
	CYRIB	Q9NUQ9;Q9H0Q0;Q9NUQ9-2	0.361426	-0.82067							0.844157	1.60072	0.590804	3.6189							0.562443	3.32924
	CYRIB	Q9NUQ9	0.870069	-0.056118	0.309376	0.232346	0.988037	-0.02142	0.198642	-0.361958	0.147982	0.304595	0.573175	0.0782242	0.138973	0.789441	0.291141	0.489403	0.638252	-0.275676	0.304335	0.754217
	CYRIB	Q9NUQ9;Q9NUQ9-2	0.0500627	-1.2114	0.325897	-0.161256	0.0409353	-1.12742	0.90489	-0.381339	0.623693	0.0422077	0.14133	0.632609	0.806171	0.145199	0.367825	-0.329592	0.0756568	-1.17732	0.943982	-0.290515
	CYSRT1	A8MQ03	0.312835	-0.516572	0.33018	-0.38903	0.450875	0.697685	0.844229	-0.247133	0.327871	0.299023	0.525874	0.235811	0.994249	-0.212721	0.0609784	1.16192	0.164708	-1.59829	0.220144	-0.785194
	CYSTM1	Q9H1C7	0.0436941	0.461483	0.737135	-0.0711401	0.172346	0.381111	0.53828	0.138907	0.709201	0.0539349	0.0476657	-0.307236	0.30656	0.365824	0.204692	-0.31561	0.278707	-0.175947	0.23368	-0.170909
	CZIB	Q9NWV4			0.527543	0.356173	0.288203	-0.755261	0.207274	0.757637	0.209458	0.63542	0.499374	-0.121602			0.231071	-1.04696	0.280331	0.488647	0.164508	0.912728
	DAB2	P98082;P98082-2;P98082-3	0.42345	-0.493031	0.0516884	-0.388652	0.469294	-0.498474	0.81873	0.0484307	0.262465	-0.304497	0.0670498	-0.603956	0.469418	0.261088	0.272271	-0.880728	0.347963	-0.428516	0.823384	-0.204203
	DAG1	Q14118	0.555027	0.0639448	0.00189953	0.312873	0.505451	0.0942633	0.341727	0.0851614	0.456751	-0.0764064	0.476569	0.0535801	0.0499649	-0.314529	0.455912	0.177654	0.849717	0.0461071	0.2895	0.206133
	DARS1	P14868										-1.5272		-0.688216				-0.282183		-1.13002
	DARS1	P14868;P14868-2	0.703833	-0.618228	0.15269	-1.05894	0.944188	0.104123			0.864997	-0.960837	0.289286	-1.66847	0.561195	0.75057	0.728484	0.107695			0.944024	-0.904275
	DBI	P07108;P07108-2;P07108-3;P07108-4;P07108-5	0.73989	0.369685	0.278685	0.234518	0.0924236	0.905085	0.954654	0.0092987	0.243849	0.250687	0.781049	-0.0293374	0.333605	-0.495194	0.0475857	-0.874019	0.380356	0.18157	0.309652	-0.311489
	DBI	P07108;P07108-2;P07108-3;P07108-4;P07108-5;P07108-6	0.195632	0.34961	0.42425	-0.125483	0.645386	-0.158254	0.554227	-0.129914	0.3365	0.140538	0.64884	-0.0928295	0.139414	-0.425592	0.307675	-0.647871	0.595571	-0.215971	0.0519061	-0.662441
	DBNL	Q9UJU6;Q9UJU6-5			0.593264	-0.125758	0.141544	-2.22208			0.882178	0.201517	0.581629	0.126512			0.727893	0.297647
	DBNL	Q9UJU6;Q9UJU6-2;Q9UJU6-4;Q9UJU6-5;Q9UJU6-6			0.195933	0.272512	0.353296	1.09054	0.856115	0.250801	0.402651	0.198669	0.811219	-0.036879	0.502774	0.144688	0.356751	0.851735
	DBNL	Q9UJU6;Q9UJU6-2;Q9UJU6-3;Q9UJU6-4;Q9UJU6-5	0.879726	0.0680949	0.716894	0.0607358	0.902709	-0.152548	0.3282	-0.39537	0.566638	0.105214	0.507642	-0.458761	0.647576	0.0858423	0.141614	0.66199	0.518475	0.0576726	0.605841	-0.254425
	DBNL	Q9UJU6;Q9UJU6-2;Q9UJU6-3;Q9UJU6-4;Q9UJU6-5;Q9UJU6-6	0.56562	0.293387	0.632984	0.141248	0.171279	-0.675405	0.356403	-0.49267	0.06292	0.292271	0.627208	0.0293794	0.536486	0.0625398	0.1654	0.676819	0.0317422	-1.91717	0.635629	0.113544
	DBNL	Q9UJU6;Q9UJU6-2;Q9UJU6-3;Q9UJU6-6	0.111664	-0.829136	0.318903	-0.164861	0.535962	-0.15204	0.0402577	-0.86857	0.642481	0.00264911	0.270094	-0.356994			0.141691	1.27525	0.298849	-0.415998	0.743117	0.00532774
	DCBLD1	Q8N8Z6;Q8N8Z6-2			0.187234	-1.10745					0.749839	0.139634					0.954733	0.411628	0.522863	-0.330618
	DCBLD2	Q96PD2;Q96PD2-2	0.884599	-0.0313498	0.291772	-0.117262	0.00928947	-0.710613	0.161429	-0.203033	0.143618	-0.165156	0.28656	0.128571	0.00173435	-0.598268	0.29292	0.172739	0.125497	-0.276327	0.741017	0.0454145
	DCD	P81605				1.94178
	DCD	P81605;P81605-2	0.383121	0.417477	0.199625	-0.318841	0.0340385	-1.18613	0.996184	-0.117808	0.385013	-0.270647	0.04534	-0.847012	0.718475	-0.183858	0.528318	-0.313293	0.556452	-0.462654	0.649183	-0.252146
	DCHS1	Q96JQ0	0.293575	0.185637	0.844358	0.0208331	0.435612	-0.224752	0.955759	-0.0376919	0.999546	0.00931475	0.641046	0.0532835	0.258287	0.327093	0.0195357	-0.567964	0.215409	-0.225722	0.815436	-0.0354511
	DCN	P07585;P21810;P07585-2;P07585-3	0.168145	0.222975	0.0127567	0.358021	0.52649	0.13983	0.139906	0.253864	0.649837	0.0520205	0.613702	-0.0502213	0.471003	-0.182078	0.378609	0.167483	0.826491	-0.0164216	0.771791	-0.0535971
	DCTN1	Q14203;Q14203-5;Q14203-2;Q14203-3;Q14203-4;Q14203-6			0.139146	-0.0922384		2.28388				-0.462547		-0.658618				-0.186904
	DCTN2	Q13561;Q13561-2;Q13561-3	0.797251	-0.406582	0.281264	0.707325	0.600499	-0.0195804			0.815886	0.0682707	0.550794	0.490646	0.634823	0.44435	0.324782	0.833357	0.27216	-0.629338	0.744327	-0.0381817
	DCXR	Q7Z4W1	0.00354473	-0.663321	0.176877	-0.170913	0.738901	-0.0805367	0.338224	-0.179505	0.594545	-0.0774843	0.298402	-0.180457	0.828628	-0.232495	0.631872	-0.141016	0.950177	-0.0728673	0.912295	-0.00307231
	DDAH1	O94760	0.356187	-0.335199	0.830739	0.0370234	0.516452	0.0908484	0.692512	-0.0344163	0.787029	0.0197377	0.39791	-0.000158566	0.831884	0.0482192	0.675687	0.127107	0.779136	-0.255607	0.346254	0.152363
	DDAH1	O94760;O94760-2	0.341786	-0.274857	0.732247	0.0257343	0.946636	-0.134758	0.145516	0.235898	0.329353	0.121273	0.745354	-0.0271334	0.38285	0.347912	0.935415	0.0326593	0.519632	-0.212595	0.741157	0.0369454
	DDAH1	O94760;O95865;O94760-2	0.583564	-0.2136	0.769725	0.0564132	0.220888	0.730797	0.251275	0.355581	0.220987	0.172415	0.852744	0.046472	0.34022	0.60562	0.356097	-0.322274	0.374128	0.310064	0.107488	0.419983
	DDAH2	O95865	0.607128	0.0748514	0.0101322	0.306387	0.750029	-0.181762	0.0417915	0.406598	0.034136	0.305043	0.294267	0.158311	0.641409	-0.00752317	0.000797918	-0.941487	0.040489	0.615599	0.134381	0.334752
	DDB1	Q16531;Q16531-2		3.27818	0.00335583	2.27068						1.85775
	DDB1	Q16531	0.310409	-0.525351	0.750089	0.0693337	0.921615	0.123795	0.387731	-0.44003	0.678429	-0.0707093	0.0840157	-0.495695	0.738788	0.279319	0.800313	0.0513597	0.282091	-0.203292	0.383814	-0.255275
	DDC	P20711;P20711-2	0.00810723	-0.524848	0.452774	-0.0867127	0.972243	-0.148234	0.770282	-0.120077	0.203817	0.123146	0.476779	-0.126946	0.551416	0.105158	0.210657	-0.360575	0.464862	-0.317037	0.702588	-0.142364
	DDC	P20711;P20711-2;P20711-3	0.261866	0.292747	0.615564	-0.0725889	0.0905409	0.465406	0.965103	-0.0827266	0.634495	0.0735221	0.106461	-0.468427	0.375835	0.261033	0.757887	0.0845202	0.602807	0.0829165	0.996829	-0.0675265
	DDC	P20711;P20711-2;P20711-3;P20711-4	0.579924	0.359538	0.553681	-0.178448	0.896764	-0.136731	0.462349	-0.28699	0.428223	0.200441	0.277672	0.309312	0.277647	0.508425	0.886966	-0.0426368	0.929812	-0.21373	0.35308	-0.446867
	DDC	P20711;P20711-3;P20711-4	0.0668894	-0.576093	0.574095	-0.0894325	0.864958	-0.203374	0.4821	-0.323711	0.925694	-0.0720432	0.0884559	-0.534673	0.875429	-0.0264249	0.230201	-0.305239	0.283127	0.189102	0.816602	-0.0617965
	DDI2	Q5TDH0;Q5TDH0-2;Q5TDH0-3	0.393742	-0.234206	0.135157	-0.89764	0.0567085	-1.22642			0.141374	-0.907348	0.0491242	-2.23283	0.535678	-0.433155	0.554515	-0.440873			0.868254	-0.0983564
	DDOST	P39656;P39656-2;P39656-3			0.911483	-0.0326542	9.6855e-05	2.47718	0.123623	0.183922	0.00148314	0.346901	0.257416	0.199472	8.97973e-06	2.29029	6.42225e-06	2.88914			0.0956617	0.237283
	DDR1	Q08345;Q08345-5	0.886617	0.113121	0.894831	0.0140387					0.78547	0.0722458	0.844723	0.277216					0.977984	-0.000803928	0.0568583	1.66517
	DDR1	Q08345;Q08345-2;Q08345-5;Q08345-6	0.368558	-0.17734	0.578457	0.0509524	0.941246	-0.0415318	0.628115	0.0693518	0.714155	0.00398445	0.637302	0.078681	0.0901396	-0.274413	0.251115	0.200127	0.804723	0.20775	0.384701	-0.0706845
	DDR1	Q08345;Q08345-2;Q08345-4;Q08345-5;Q08345-6	0.88418	-0.0179113	0.382245	0.0760562	0.878501	-0.171482	0.303399	0.0507578	0.905964	-0.00462524	0.0446009	0.154717	0.136151	-0.24348	0.837728	-0.0300377	0.331257	0.168962	0.962711	-0.0479647
	DDR2	Q16832	0.710021	0.0970867	0.294818	0.116834	0.892427	-0.0177192	0.435875	0.121845	0.111409	-0.189243	0.412825	0.0728782	0.301536	0.381794	0.61839	-0.144419	0.978567	0.0808447	0.641542	-0.120849
	DDT	P30046	0.613288	0.238218	0.693186	-0.0640447	0.156536	0.626313	0.520631	-0.0563153	0.0283457	0.404418	0.126421	-0.188967	0.327104	-0.24262	0.568902	0.00888068	0.632078	0.190739	0.138292	0.545553
	DDT	P30046;A6NHG4;P30046-2	0.877506	-0.21306	0.273246	0.125209	0.930154	-0.241747	0.111603	0.194903	0.498311	0.0724257	0.275038	0.0298077	0.8487	0.176956	0.0786347	-0.491703	0.978508	-0.117739	0.81048	-0.0817863
	DDX1	Q92499;Q92499-2;Q92499-3			0.690966	0.15084		1.46233	0.967187	0.169331	0.41599	0.342416	0.763668	-0.422314		1.12763		2.58827				-1.30213
	DDX39A	O00148;Q13838;O00148-2;O00148-3;Q13838-2	0.919437	0.31326	0.673003	-0.00495315	0.704964	-0.423052	0.280469	0.420076	0.271299	0.409316	0.454913	-0.441774			0.241888	0.868			0.651972	0.377962
	DDX39A	O00148;Q13838;O00148-2;Q13838-2																2.39405
	DDX39A	O00148;Q13838;Q13838-2	0.407829	-0.554585	0.441489	0.403755	0.581898	0.223496			0.877199	0.0645701					0.759113	0.564417			0.863101	-0.0192087
	DDX39B	Q13838;Q13838-2						-0.583456				-0.254279						0.75919
	DDX3X	O00571;O15523;O00571-2;O15523-2		1.77691	0.105685	0.391549		2.10979						-0.027573		1.36561		1.12261				-0.917671
	DDX3X	O00571;O15523;Q9NQI0;O00571-2;O15523-2;Q9NQI0-2;Q9NQI0-3;Q9NQI0-4			0.800818	-0.185682	0.156725	1.61983									0.351244	0.802186
	DDX43	Q9NXZ2	0.307404	0.422334	0.282956	0.577973	0.160083	-1.08771	0.32866	-0.44788	0.808308	-0.0732733	0.0393338	-0.748681	0.193683	1.23837	0.5582	0.16807	0.920788	0.791697	0.440526	0.183145
	DDX46	Q7L014	0.214581	-0.509307	0.0391387	0.651264	0.0197408	1.52105	0.786264	0.108852	0.362944	0.246559	0.268257	0.567846	0.35422	0.765986	0.460169	-0.369055	0.199825	0.49377	0.698306	0.195981
	DECR1	Q16698;Q16698-2	0.366275	0.335869	0.433515	0.180227	0.889392	0.118498	0.146402	-0.936044	0.260361	-0.413885	0.758065	0.0370579			0.020624	1.86202	0.908806	-0.219577	0.982472	-0.072236
	DEFA1	P59665;P59666	0.681414	-0.43406	0.705938	0.154304	0.662016	0.0346366	0.752898	0.220536	0.00975379	1.70906	0.603825	-0.61846	0.318345	-0.817022	0.310029	0.54297	0.554529	0.531173	0.0743896	-1.67834
	DEFB1	P60022	0.0591228	-1.12462	0.647782	0.953983	0.197854	0.466924	0.200732	0.622602	0.811821	1.33958							0.727944	0.599167	0.297303	-0.0481036
	DERA	Q9Y315									0.638867	0.266246	0.51476	-0.67583			0.197454	1.07257			0.780922	0.142407
	DHCR24	Q15392;Q15392-2			0.141544	-0.364148	0.278552	0.710366	0.832257	0.173352	0.139449	-0.42077	0.489156	0.550698	0.241916	0.499776	0.465992	0.550796	0.615468	-0.345228	0.263176	-0.25437
	DHRS11	Q6UWP2;Q6UWP2-2;Q6UWP2-3	0.463991	0.425954	0.39227	-0.215366	0.28546	-0.63316	0.970154	0.0997443	0.909503	0.203541	0.710055	0.0199603	0.780741	0.197728	0.895606	0.431129	0.887837	0.694081	0.130253	-0.714937
	DHRS2	Q13268;Q13268-2			0.868659	0.0251358			0.479269	-0.984343	0.406309	-0.590945	0.285532	1.05505	0.878405	-0.206396	0.799832	-0.0116058	0.25574	-1.3591	0.365375	0.309036
	DHRS4	Q9BTZ2;Q9BTZ2-8;P0CG22;Q9BTZ2-4				-1.41778					0.184178	-0.696718		-0.716054
	DHRS4	Q9BTZ2;Q9BTZ2-8;Q9BTZ2-4										0.0701727
	DHRS4	Q9BTZ2;Q9BTZ2-8;Q9BTZ2-7;Q9BTZ2-2;Q9BTZ2-3;Q9BTZ2-4;Q9BTZ2-5						-0.54723			0.999356	0.0237195		-0.169815								0.292292
	DHX9	Q08211						-0.105478						-0.468712		0.389148
	DIABLO	Q9NR28;Q9NR28-2;Q9NR28-3		-0.850195		0.116294						-1.78228
	DIDO1	Q9BTC0	0.766806	0.624502	0.774817	-0.156399			0.385178	0.724417	0.201833	-0.984035									0.348633	1.27429
	DLD	P09622;P09622-3		-0.980944								-1.43854						0.64806
	DLD	P09622;P09622-2;P09622-3				-0.129613						0.272655		0.319599				2.03695
	DLG1	Q12959;Q12959-2;Q12959-3;Q12959-4;Q12959-5;Q12959-6;Q12959-7;Q12959-8;Q12959-9				-0.991336		0.639189				-0.00818519	0.0987586	-0.210097
	DLG3	Q92796;Q92796-2			0.708385	-0.268849			0.324098	-0.593829	0.457951	0.276137	0.438899	-0.291993	0.234298	0.166169			0.301688	0.361091	0.0616984	0.716228
	DLL1	O00548;O00548-2	0.889572	0.327334	0.507336	-0.190263					0.628518	0.149266	0.927152	0.24084					0.743139	0.418273	0.893214	0.106447
	DLST	P36957	0.307729	0.308177	0.849708	-0.0801807	0.0509417	-0.986349	0.14538	-0.819477	0.984686	0.0392949	0.75534	0.302498			0.551113	0.261507	0.362181	-0.106745	0.907608	-0.078216
	DLST	P36957;P36957-2	0.698374	0.363644	0.979353	-0.258297	0.0799608	1.58813			0.697529	0.247423	0.980328	-0.806472	0.330317	1.19507	0.0802775	1.51672	0.784728	-0.426842	0.742058	-0.449365
	DMBT1	Q9UGM3;Q9UGM3-2;Q9UGM3-3;Q9UGM3-4;Q9UGM3-5;Q9UGM3-6;Q9UGM3-7;Q9UGM3-8;Q9UGM3-9	0.0796466	1.20601	0.568149	0.276396			0.80849	-0.00198326	0.360834	-0.0808504	0.866607	0.610351					0.101592	-0.373492	0.635321	-0.683032
	DMKN	Q6E0U4;Q6E0U4-16;Q6E0U4-2;Q6E0U4-3;Q6E0U4-4;Q6E0U4-5;Q6E0U4-6;Q6E0U4-7	0.698857	0.262023	0.422055	0.410043			0.870609	-0.067577	0.496047	-0.657256	0.842052	0.0897145	0.190457	1.59228	0.989799	0.310125	0.929756	-0.300776	0.693877	0.401795
	DNAAF1	Q8NEP3;Q8NEP3-2;Q8NEP3-3	0.060193	1.04308	0.690168	-0.577776		-0.369265		0.808456	0.660868	-0.321476							0.623281	0.0724238		-0.0266921
	DNAH10	Q8IVF4		-0.0361047	0.177526	-0.32678				-0.233845	0.615716	-0.29411		-0.278121		-0.557942
	DNAH17	Q9UFH2			0.724045	0.511336							0.947701	-0.387525					0.39413	0.892386	0.30619	1.01484
	DNAJA1	P31689;P31689-2			0.563907	-0.116716	0.667559	0.175016	0.467071	0.798038	0.989127	-0.0806141	0.799655	0.627202	0.20006	0.933607	0.327932	0.802474	0.797961	0.0811584
	DNAJA2	O60884												-0.112214		1.18187		0.796256
	DNAJB1	P25685	0.348372	1.04735	0.77723	-0.0435039	0.278267	0.606271	0.869989	-0.126658	0.817285	-0.0325893	0.771303	0.324195			0.549618	-0.30915	0.77638	0.415059	0.410473	0.532996
	DNAJB1	P25685;P25685-2	0.629926	0.0118543	0.579689	-0.381418	0.118511	2.47087			0.727357	0.27541					0.458719	1.84893	0.714076	-0.133857
	DNAJB6	O75190;O75190-3;O75190-4	0.310468	-0.00762108	0.134441	0.999529					0.30908	-0.17133	0.94364	0.109034			0.330786	-0.288148	0.9595	-1.1016	0.62161	-0.141817
	DNAJC11	Q9NVH1;Q9NVH1-2;Q9NVH1-3	0.670512	0.294034	0.326809	-0.28439			0.0161425	-1.0524	0.164924	0.427174	0.322605	-0.323123	0.681749	-0.50684	0.288355	-0.836633	0.49314	0.347917	0.0637999	-1.20643
	DNAJC3	Q13217	0.833428	0.0147805	0.0548808	0.23834	0.00557742	-1.59584	0.768091	0.0909219	0.621794	-0.117892	0.354983	0.19309	0.304662	0.632934	0.225687	0.388848	0.656392	0.141746	0.219105	0.308331
	DNAJC5	Q9H3Z4;Q9H3Z4-2	0.855939	-0.00830688	0.74836	-0.0870796	0.0269616	0.528625	0.220417	0.00788248	0.3821	-0.248735	0.0497444	0.00779191	0.11108	1.08862	0.468303	0.132272	0.796982	-0.155609	0.0257707	-1.26381
	DNASE1	P24855	0.776278	-0.15748	0.0811001	-0.365494	0.937965	-0.0767467	0.0624374	-0.799055	0.608046	-0.107736	0.85415	-0.00362466	0.755257	-0.10661	0.329026	-0.374333	0.944702	0.0338988	0.300765	0.339492
	DNASE1	P24855;P24855-2	0.378659	0.185492	0.242377	-0.284077	0.785697	-0.344137	0.0201106	0.552656	0.415278	-0.173389	0.824959	-0.216018	0.78015	-0.0165158	0.946379	0.00781507	0.86352	-0.170831	0.611069	0.105198
	DNASE2	O00115;O00115-2	0.761872	-0.0410627	0.53474	-0.0822455	0.70904	-0.0270824	0.293952	-0.122733	0.289649	0.178584	0.516337	0.271372	0.551669	-0.21068	0.736535	-0.131837	0.726467	-0.00250783	0.245033	-0.220085
	DNM1	Q05193;Q9UQ16;Q05193-2;Q05193-3;Q05193-5;Q9UQ16-2;Q9UQ16-3;Q9UQ16-4;Q9UQ16-5				0.329756		-0.651436					0.0190427	0.572262
	DNM2	P50570;P50570-4;P50570-5					0.6559	0.328871			0.551527	-0.543767	0.947711	-0.0200448			0.758709	0.461438			0.479797	0.760789
	DNM2	P50570;P50570-2;Q9UQ16;P50570-3;P50570-4;P50570-5;Q9UQ16-2;Q9UQ16-3;Q9UQ16-4;Q9UQ16-5	0.923365	-0.0899123	0.70626	0.0351891	0.315432	0.990751	0.767015	0.173854	0.954943	0.0366874	0.51224	0.106628	0.807093	-0.335352	0.274772	1.09804	0.382992	0.803157	0.172422	1.52504
	DNM2	P50570;P50570-2;Q9UQ16;P50570-3;P50570-4;P50570-5;Q9UQ16-2;Q9UQ16-3;Q9UQ16-4	0.122229	0.356544	0.761539	0.418088	0.0948589	-0.52867	0.0955054	-0.543106	0.743247	-0.0683172	0.437334	0.329122					0.422077	-1.10058	0.383758	0.477589
	DNM2	P50570;P50570-2;Q05193;P50570-3;P50570-4;P50570-5;Q05193-2;Q05193-3;Q05193-5	0.881104	-0.142245	0.0204813	-0.486957	0.995412	-0.112645	0.888854	-0.13025	0.489056	-0.14925	0.9939	-0.126401	0.301694	-0.356948	0.11844	0.714081	0.576614	-0.407362	0.15589	-0.499745
	DNM2	P50570;P50570-2;P50570-3;P50570-4;P50570-5	0.299403	-0.320798	0.451094	0.16367	0.522375	-0.203793	0.95112	0.0284765	0.563553	-0.115562	0.198807	0.316925	0.612145	0.277119	0.0383657	0.844457	0.118372	-0.716773	0.400722	0.363163
	DNPEP	Q9ULA0;Q9ULA0-2			0.62588	-0.0656967	0.0316151	-1.12955	0.118076	0.0336363	0.240725	-0.105285	0.1729	-1.06216	0.446155	0.575255	0.436594	-0.000445904	0.447606	-0.639672
	DNPH1	O43598			0.689561	0.112547			0.637367	0.347005	0.325892	-0.156634	0.852494	-0.11273	0.37519	0.0769317			0.682172	-0.448088
	DNPH1	O43598;O43598-2	0.00195157	-1.02227	0.393269	-0.14809	0.161829	0.396214	0.768387	-0.0542987	0.680802	0.0177038	0.986359	-0.111687	0.820177	0.126572	0.31948	-0.289004	0.791575	-0.153919	0.182545	0.229892
	DPEP1	P16444	0.565065	-0.089826	0.696857	-0.0416978	0.114733	-0.332533	0.327771	-0.13953	0.065774	0.222812	0.309589	0.248938	0.444702	-0.196162	0.82738	0.0442057	0.58135	0.149349	0.632633	-0.04895
	DPP3	Q9NY33;Q9NY33-2;Q9NY33-4	0.937831	-0.0464582	0.307256	-0.331198	0.436655	-0.655473	0.433703	-0.493453	0.152112	-0.42345	0.124431	0.441	0.551007	-0.5184	0.743136	0.0971298	0.367748	-0.926514	0.922555	-0.0310834
	DPP3	Q9NY33;Q9NY33-4	0.858511	0.0144531	0.490161	-0.0975751	0.276574	-0.264825	0.462972	-0.207384	0.136746	-0.196838	0.40067	-0.163429	0.79456	-0.134698	0.773961	0.0817222	0.897386	-0.101835	0.622029	0.0954232
	DPP4	P27487	0.830196	0.0179224	0.189997	0.0904204	0.708082	-0.0771072	0.435449	0.104029	0.362895	0.0853992	0.79015	0.0852652	0.974069	0.0548435	0.888392	0.00666967	0.091404	-0.131628	0.170455	-0.140676
	DPP7	Q9UHL4	0.330354	0.251602	0.362721	-0.12548	0.908531	0.0991153	0.482649	0.271263	0.0994793	0.319075	0.0542144	0.550248	0.296844	0.353176	0.650514	-0.172277	0.585163	0.278176	0.616146	0.184428
	DPT	Q07507	0.316368	0.134637	0.0476801	-0.268239	0.000166913	-1.17599	0.880853	-0.24607	0.0373974	-0.226049	0.531198	-0.0372896	0.932429	0.235558	0.00144127	-0.738143	0.00270462	-0.556156	0.987169	-0.114986
	DPYS	Q14117	0.86768	0.00876868	0.420936	-0.148205	0.289285	0.227734	0.465932	0.0316123	0.583122	0.0589523	0.773219	-0.0930713	0.973055	0.00963457	0.285688	-0.30517	0.348647	0.132001	0.843692	-0.0685693
	DPYS	Q14117;Q14194;Q14195;Q14194-2;Q14195-2	0.0676638	-0.670449	0.984666	0.00395298	0.843983	-0.0422492	0.376356	-0.386333	0.415604	0.231215	0.637318	-0.0821377	0.351385	0.390059	0.916848	0.00261775	0.857508	-0.161222	0.407746	0.418545
	DPYSL2	Q16555;Q16555-2	0.0774026	-0.981619	0.490622	-0.20002	0.674733	0.0197239	0.993944	0.110463	0.822549	-0.121857	0.937123	0.0360272	0.0799397	0.795408	0.905725	0.20706	0.504715	-0.272601	0.871917	-0.0402479
	DPYSL5	Q9BPU6			0.759449	0.372011	0.498983	-0.88025	0.792308	-0.191597	0.624656	-0.3357	0.84902	-0.425193	0.472625	0.40367	0.386745	1.57472	0.973578	-0.613642	0.486232	0.0768347
	DSC1	Q08554;Q08554-2	0.31837	0.547249	0.0462046	-0.516906	0.18562	-0.73644	0.946289	-0.069324	0.0649774	-0.45999	0.127102	-0.572915	0.213867	-0.791895	0.208683	-0.709829	0.0484067	-0.994556	0.270475	-0.444643
	DSC2	Q02487;Q14574;Q02487-2;Q14574-2	0.0673224	-0.491429	0.235689	0.346931	0.0172598	-0.944412	0.576343	0.514978	0.169301	0.469849	0.0575182	0.946582	0.241109	-0.47669	0.000196041	-2.81532	0.809949	0.237799	0.848132	0.162838
	DSC2	Q02487;Q02487-2	0.592609	0.0898711	0.768873	-0.0492092	0.416462	-0.309038	0.196685	0.28291	0.00309845	0.459077	0.0921075	0.414723	0.421095	-0.109823	0.148449	-0.464595	0.271612	-0.0992032	0.810744	0.127983
	DSC3	Q14574;Q14574-2	0.847138	-0.0826254	0.84882	0.0456798	0.264317	-0.645217	0.511709	0.197612	0.801739	0.0770675	0.179537	-0.494439	0.258422	-0.618905	0.0987585	-0.98909	0.286456	0.459062	0.418377	0.275752
	DSG1	Q02413	0.12182	0.453387	0.479111	-0.0984098	0.0443288	-0.651161	0.648316	-0.0994147	0.597681	0.110281	0.574473	-0.0780751	0.8101	0.0934991	0.78247	-0.105086	0.137839	-0.418586	0.626553	-0.098243
	DSG1	Q02413;Q02413-2	0.105759	0.888081	0.658994	-0.128395	0.305621	-0.630051	0.282251	-0.467163	0.326694	-0.279978	0.802845	-0.163905	0.761568	0.222193	0.223737	-0.602756	0.333103	-0.613484	0.525682	-0.297453
	DSG2	Q14126	0.946423	0.0105758	0.183518	0.144895	0.382149	0.194843	0.298991	0.165176	0.765759	0.029601	0.529868	0.0674274	0.938859	0.0359139	0.433087	-0.194549	0.413698	0.167591	0.0378875	0.373672
	DSG3	P32926	0.524679	0.205776	0.595571	0.209333	0.480022	0.326902	0.234935	0.0386346	0.379108	0.0308633	0.338901	0.095606	0.137047	0.483712	0.482939	0.756088	0.721734	-0.324248	0.683312	-0.132349
	DSP	P15924;P15924-2;P15924-3	0.0725316	0.540607	0.155023	-0.247247	0.589665	0.24678	0.725473	0.034849	0.954723	0.00334174	0.770454	-0.0969515	0.508824	-0.261868	0.0883163	0.648977	0.296032	-0.503388	0.301536	-0.366673
	DSP	P15924;P15924-3	0.485522	0.101982	0.282437	-0.0100856	0.188947	0.751708	0.265728	-0.422726	0.420361	-0.211127	0.535876	0.154345	0.687442	-0.255025	0.491491	0.636103	0.880332	-0.867224	0.153407	0.444033
	DSP	P15924	0.518591	0.374643	0.56504	-0.0320337	0.390861	0.358374	0.777615	-0.0669443	0.663144	-0.153707	0.704557	-0.0261733	0.498724	-0.559246	0.0441691	1.03435	0.612593	-0.758122	0.561717	-0.151891
	DST	Q03001;Q03001-3;Q03001-14;Q03001-8;Q03001-9	0.218091	0.438462	0.157111	-0.567815					0.46099	0.232722	0.720771	0.123243							0.324902	-0.660512
	DSTN	P60981;P60981-2	0.722678	-0.110596	0.422704	0.206703	0.238052	0.639739	0.321216	-0.261219	0.719405	-0.0701233	0.560956	-0.144056	0.61122	-0.481722	0.0315477	2.20336	0.412532	-0.266818	0.754578	0.00398385
	DSTYK	Q6XUX3;Q6XUX3-2														0.0455439						0.29609
	DTX4	Q9Y2E6;Q9Y2E6-2	0.81167	0.190092	0.875856	0.0236481	0.20906	1.28914			0.963431	0.163593	0.786091	-0.510742			0.394635	-0.384362	0.807262	-0.94102	0.699598	-0.596888
	DUSP14	O95147			0.106203	-3.02936		-2.82918		-0.866617	0.267411	-0.0473454		1.73424		-1.73662
	DUSP3	P51452;P51452-2			0.48891	-0.25386	0.155596	0.456269			0.0907786	1.05219	0.100286	-0.728792	0.611864	0.811497	0.580607	-0.0811533			0.597864	-0.228913
	DYNC1H1	Q14204			0.81567	0.0804397	0.709163	-0.0798792	0.939331	0.667221	0.555227	0.310951	0.310535	-0.241998	0.0297417	1.97733	0.87104	0.956445	0.387552	0.108575	0.819765	-0.631084
	DYNC1I2	Q13409;Q13409-3;Q13409-2;Q13409-5;Q13409-6;Q13409-7			0.38733	-0.0859842	0.0423973	-1.03961	0.941662	-0.731866	0.0199117	-0.763041					0.814668	0.0106743
	DYNC1LI2	O43237;O43237-2																1.71327
	DYNLL1	P63167	0.27159	-0.276351	0.377099	-0.216745	0.776369	-0.198532	0.101414	-0.502399	0.92047	0.117942	0.598879	-0.229685	0.491561	0.0880972	0.223274	1.3735	0.530604	-0.447443	0.405274	-0.406124
	DYNLL1	P63167;Q96FJ2	0.279868	-0.381465	0.383087	-0.162472	0.0403057	1.19851	0.280822	-0.342578	0.0479165	-0.476253	0.208001	-0.462251	0.975011	-0.0707571	0.389347	0.332765	0.538656	-0.401972	0.499388	-0.286029
	DYNLL2	Q96FJ2	0.0481562	0.645541	0.54196	0.135243	0.0129541	1.26631	0.167082	0.485125	0.525435	0.195242	0.00567498	-0.259782			0.467397	-0.0238855	0.350777	0.0517044	0.801158	0.294346
	ECH1	Q13011	0.506298	-0.090935	0.376823	-0.184995	0.387153	0.472307	0.0411394	-0.583459	0.223572	-0.148426	0.372932	-0.33683	0.801415	-0.0398402	0.176825	0.581312	0.647123	-0.276844	0.54452	-0.381973
	ECHDC1	Q9NTX5;Q9NTX5-2;Q9NTX5-3;Q9NTX5-6			0.592148	-0.0953425	0.360976	-0.56393	0.305592	-0.227933	0.404095	-0.232913	0.648709	0.0710817	0.0388436	-1.49644	0.827829	0.0682648	0.905969	-0.045816	0.820804	-0.0750496
	ECHS1	P30084	0.0824303	0.532477	0.935559	-0.0090362	0.531886	0.290881	0.506732	-0.141456	0.415048	0.208555	0.204315	0.408802	0.896364	0.0892908	0.677066	0.250256	0.132105	-0.41372	0.637084	0.204363
	ECI1	P42126;P42126-2		-0.0507704								-0.437108						0.59458
	ECM1	Q16610;Q16610-2;Q16610-3;Q16610-4	0.453628	0.017151	0.319675	0.326992	0.486017	0.445809	0.25289	0.545513	0.803217	-0.188727	0.437868	-0.207204	0.934536	-0.426931	0.0125733	1.62995	0.371991	-0.0541742	0.642904	0.0262201
	ECM1	Q16610;Q16610-2;Q16610-4	0.591742	0.321349	0.947007	0.0801714	0.949962	0.00937844	0.249908	-0.394034	0.674767	-0.174786	0.6843	0.131893	0.865209	-0.639154	0.0549511	1.37346	0.502576	-0.538778	0.945301	0.121622
	ECM1	Q16610;Q16610-4	0.263552	-0.707033	0.483482	0.229723	0.744953	0.443172	0.386135	0.460836	0.868794	-0.1174	0.547281	-0.141728	0.421217	-0.744287	0.183236	1.21206	0.597971	-0.0069785	0.699883	-0.185792
	EDF1	O60869;O60869-2;O60869-3	0.20343	-0.143523	0.871428	0.0826502	0.830202	-0.297338	0.581026	-0.254394	0.563982	-0.0164097	0.31368	-0.346603			0.0302528	0.686475	0.389396	0.119502	0.430891	0.131227
	EDIL3	O43854;O43854-2	0.480916	0.403228	0.552763	-0.0364433			0.131596	0.66043	0.0992982	-0.360115	0.395412	0.318985			0.687415	-0.274397	0.129486	-0.67258
	EEA1	Q15075			0.645283	0.00736982	0.885723	0.048713			0.68357	0.285544	0.942405	-0.695262			0.69881	0.0310899
	EEF1A1	P68104;Q05639;Q5VTE0	0.792043	0.0907137	0.404666	-0.148446	0.0627458	0.67018	0.0155242	-0.756639	0.711973	-0.0995535	0.735813	-0.234594	0.268649	0.376094	0.0481212	1.02166	0.763256	-0.0838845	0.397556	0.192776
	EEF1A1	P68104;Q5VTE0	0.131496	-0.284819	0.677066	0.0560765	0.227631	0.413463	0.796646	-0.00210736	0.705197	0.0523273	0.585936	-0.0897587	0.203039	0.314239	0.710619	-0.110273	0.0422408	0.287105	0.866339	-0.0120796
	EEF1B2	P24534	0.0179749	1.76	0.398036	-0.164328			0.0965651	-0.345272	0.522013	-0.160356	0.067411	-0.18306			0.0959112	2.64576	0.0376895	-0.376946	0.130366	-0.561321
	EEF1D	P29692;P29692-2;P29692-3			0.93705	0.0873916	0.788232	0.00627792	0.832597	0.0208954	0.794853	0.166233	0.759491	-0.207492			0.817233	0.431037	0.727921	-0.132695	0.408449	-0.215244
	EEF1D	P29692;P29692-2;P29692-3;P29692-4	0.518635	0.611078	0.771677	-0.238865			0.0257249	1.43769	0.661091	-0.116992	0.317784	0.416823	0.78841	0.0516333	0.564291	0.49365			0.987998	0.257925
	EEF1D	P29692;P29692-2			0.793279	-0.657118	0.269255	1.89847	0.958441	-0.159859			0.260901	-1.25126			0.604266	-0.932698
	EEF1G	P26641;P26641-2	0.352422	0.344387	0.145249	-0.297691	0.746503	0.23018	0.869076	0.0988	0.835974	-0.0618463	0.840616	0.327071	0.128841	0.412592	0.0844394	1.20043	0.421328	-0.302438	0.124427	-0.43831
	EEF2	P13639	0.813568	0.0168612	0.809484	-0.0174855	0.0378343	0.507667	0.872664	0.0423746	0.809662	-0.0221006	0.806676	0.0306699	0.212712	0.220444	0.211195	0.273124	0.864744	-0.0514623	0.896077	-0.0310594
	EEF2	P13639;Q15029;Q15029-2;Q15029-3	0.111056	0.65677	0.942199	0.0207335	0.490152	0.414904	0.904438	0.220668	0.429809	-0.112216	0.768191	0.0720598	0.000151294	2.66163	0.327579	0.414922	0.299455	-0.5785	0.544906	-0.189627
	EFEMP1	Q12805;Q12805-2;Q12805-3;Q12805-4	0.429662	0.273211	0.967327	-0.00173601	0.522854	-0.252417	0.218649	0.364547	0.778599	0.0411744	0.430828	0.242465	0.231268	-0.434145	0.00188045	-1.408	0.922114	-0.0225861	0.249158	0.30391
	EFEMP1	Q12805;Q12805-2;Q12805-3;Q12805-4;Q12805-5	0.494117	0.149402	0.171158	0.160908	0.976319	0.00783284	0.164383	0.245112	0.353957	-0.0902098	0.340221	-0.0839678	0.460475	-0.151207	0.011839	-0.634071	0.793277	0.135491	0.819481	-0.0152214
	EFEMP2	O95967	0.269805	0.144152	0.302456	0.107104	0.464059	-0.318625	0.229065	0.118252	0.0229418	0.279817	0.183269	0.109231	0.96919	0.0632917	0.335141	-0.200467	0.648433	0.0793725	0.870198	-0.0214718
	EFHD1	Q9BUP0;Q9BUP0-2			0.464846	0.79474									0.788668	-0.451149			0.762292	-0.643584
	EFHD1	Q9BUP0;Q96C19;Q9BUP0-2	0.978456	0.190555	0.486674	0.183171	0.0412141	1.12598	0.357858	-0.262823	0.727697	-0.123253	0.476958	-0.263731	0.138691	0.603587	0.0374174	1.21864	0.196956	-0.746588	0.948073	-0.0380325
	EFHD1	Q9BUP0	0.00856597	1.65301	0.0335957	-0.543865					0.849299	-0.0110052	0.165566	-0.439764	0.517015	-0.141929	0.968927	0.191687			0.641012	-0.0413542
	EFHD2	Q96C19	0.809447	-0.0998703	0.904501	-0.0451447	0.899984	0.125425	0.128175	-0.594712	0.77856	-0.0306511	0.22968	-0.433632	0.417884	0.765601	0.0583232	0.686605	0.536314	-0.851894	0.0568941	-0.680167
	EFNA1	P20827	0.534884	0.0989346	0.299605	0.183579	0.0381753	0.75898	0.780054	-0.0489912	0.5887	0.0973499	0.718402	-0.0285237	0.476755	0.262379	0.414617	-0.417252	0.689773	0.171605	0.891257	0.0790008
	EFNA1	P20827;P20827-2	0.429862	0.15058	0.903135	-0.0261627	0.856006	-0.0871011	0.977051	-0.0538944	0.147586	-0.150167	0.511204	0.101167	0.146934	-0.31805	0.755895	0.0694901	0.768972	0.185564	0.635436	-0.0722353
	EFNA5	P52803	0.00169548	-1.85573	0.759091	-0.249006	0.0418531	-0.490794	0.222475	0.132787	0.0159716	-0.415392	0.00552241	-0.412934	0.778314	-0.285786	0.000476828	-1.39935	0.0241533	-0.20923	0.271397	0.0564991
	EFNB1	P98172	0.188404	0.0732613	0.0525719	-0.328849	0.092042	-0.268537	0.34339	-0.100969	0.879201	-0.00904868	0.575475	0.0369822	0.288977	-0.136746	0.00451358	-1.22733	0.0758409	-0.0556462	0.162389	0.222788
	EGF	P01133;P01133-2;P01133-3	0.88609	-0.0533763	0.618128	0.0421809	0.185233	-0.3485	0.540885	-0.100204	0.614653	-0.0296318	0.148586	-0.203575	0.992722	0.0608192	0.596235	-0.104002	0.0380377	0.450449	0.877189	0.0370808
	EGF	P01133;P01133-3	0.791428	-0.0309453	0.14199	0.454626	0.891724	-0.112251	0.66903	-0.237104	0.952104	-0.0199014	0.146413	-0.633558	0.798187	-0.00198513	0.00274223	-1.91309	0.179526	0.58414	0.410846	-0.543497
	EGFR	P00533;P00533-2;P00533-3;P00533-4	0.757235	-0.121343	0.627975	0.111149	0.849337	-0.156175	0.717384	0.0275071	0.0594215	0.329724	0.439772	0.236965	0.342367	0.442558	0.881536	0.0291764	0.977672	0.0131626	0.829631	0.030551
	EHD1	Q9H4M9	0.71236	-0.0785561	0.933428	0.00276213	0.434497	-0.237029	0.666392	-0.164929	0.226328	0.138646	0.117781	0.160205	0.375817	0.247375	0.125486	0.378145	0.757682	-0.101831	0.866281	-0.0103177
	EHD1	Q9H4M9;Q9NZN3	0.332439	-0.461255	0.584401	-0.141441	0.289074	-0.586473	0.451784	-0.280617	0.157802	-0.324655	0.167518	-0.497164	0.670475	0.473844	0.897977	-0.024405	0.107611	-0.561846	0.699986	-0.131982
	EHD1	Q9H4M9;Q9NZN3;Q9NZN3-2	0.759154	-0.54982	0.446721	-0.458872					0.349963	-0.790412	0.00776971	-1.00763			0.909251	-0.982592	0.3957	-0.402417	0.327004	-0.947733
	EHD1	Q9H4M9;Q9NZN3;Q9NZN4;Q9NZN3-2	0.900086	0.0777926	0.371664	-0.129288	0.671755	-0.164897	0.298139	0.474062	0.482936	0.205473	0.882923	0.0309534	0.288688	0.518124	0.990879	-0.00514679	0.44472	-0.510769	0.458139	-0.38712
	EHD4	Q9H223;Q9NZN4;Q9NZN4-2	0.123444	0.54546	0.986729	0.0825578	0.0539922	-0.981472	0.0921694	-0.233463	0.315954	-0.102529	0.167275	-0.0256941	0.547762	-0.162975	0.207116	-0.0974396	0.810579	0.301854	0.662833	-0.0453483
	EHD4	Q9H223;Q9NZN3;Q9NZN3-2	0.308243	0.260374	0.0367801	-0.422512	0.409935	0.479945			0.519559	0.0954622	0.0544977	-0.584096	0.712977	-0.0246021	0.181594	-0.429212			0.260882	-0.250208
	EHD4	Q9H223;Q9NZN3;Q9NZN4;Q9NZN4-2	0.277411	-0.522267	0.392254	-0.210714			0.237378	0.574626	0.136748	-0.526408	0.319927	-0.416186					0.484617	-0.291624	0.777191	-0.152878
	EHD4	Q9H223;Q9H4M9;Q9NZN3		0.516529		-0.162571					0.360215	0.165093		-0.535086		0.412809				0.750875
	EHD4	Q9H223	0.897651	-0.0722165	0.772195	0.0397418	0.959553	0.060656	0.606277	-0.0478717	0.644209	0.085254	0.453861	0.238765	0.179801	-0.369386	0.982575	-0.0340997	0.892111	0.0660246	0.617137	0.153052
	EHD4	Q9H223;Q9NZN3	0.52296	0.275005	0.775368	0.140099			0.483454	-0.184845	0.977464	0.0453958	0.666211	0.151751			0.356707	-0.222755	0.284062	-0.395788	0.741229	0.327044
	EIF1	P41567;O60739			0.578956	-0.450956			0.486884	-0.924689	0.456294	-0.509514	0.704079	-0.648438	0.892363	0.674776	0.992551	0.208064	0.426126	-0.456697
	EIF2S1	P05198			0.258777	-1.4332	0.533505	-0.431083			0.365764	-0.778883	0.852228	-0.220463	0.832038	-0.0535075	0.375319	-0.845809
	EIF2S3	P41091;Q2VIR3;Q2VIR3-2	0.469127	0.365904	0.53651	-0.881489	0.999343	-0.129893	0.376424	-0.955013	0.228799	-0.668071			0.912639	0.310257	0.69356	0.282984	0.35569	-0.998702	0.642935	-0.45539
	EIF3A	Q14152;Q14152-2				0.0618464		0.288383				-0.0527454				0.767946		-0.307317
	EIF3B	P55884;P55884-2			0.506832	-0.999957	0.445752	0.765914			0.0385216	-1.63352	0.141401	-0.18329	0.825393	-0.135554	0.0227943	-0.128858	0.61797	-0.918045
	EIF3C	Q99613;B5ME19;Q99613-2			0.051961	1.41408	0.127522	0.967984			0.373331	-0.416161	0.67173	-0.353446	0.945837	0.373464	0.578396	0.0917655
	EIF3D	O15371;O15371-2;O15371-3			0.957945	0.0221858	0.381784	0.751671			0.0415717	-1.11571	0.692589	0.408565	0.017846	1.66397	0.127371	-0.182199
	EIF3E	P60228					0.250722	-0.427739			0.311086	0.0384647	0.241267	-0.443461	0.65341	0.00180532	0.350772	0.658788
	EIF3H	O15372						0.182871						-0.241977				1.3394
	EIF3I	Q13347	0.442518	1.26857			0.568464	1.12817	0.26016	-1.19914	0.25196	-1.66191	0.461691	0.115433	0.319301	1.66095	0.461322	3.23726
	EIF3J	O75822;O75822-2;O75822-3	0.0213504	1.36027	0.295459	-0.178926	0.352231	0.406583	0.125428	-0.914134	0.655461	-0.0464389	0.0387588	-1.00799			0.695981	1.79803	0.552064	0.529984	0.632381	0.15197
	EIF3L	Q9Y262;Q9Y262-2	0.374363	-0.774976		-0.286887		-1.00252				0.262228						0.308592
	EIF4A1	P60842										-1.04101		-0.750227		-0.0634415		1.6446
	EIF4A1	P60842;P60842-2	0.753201	0.144611	0.686002	-0.128857	0.0557152	1.20467	0.0420599	-0.378942	0.133068	0.392533	0.0577573	-0.21176	0.196578	0.611381	0.348542	0.952187	0.0975039	-0.322248	0.948086	0.0845252
	EIF4A1	P60842;Q14240;Q14240-2	0.26354	1.22568	0.748038	-0.0354455	0.273882	0.559496	0.745205	-0.213137	0.574191	-0.163176	0.957645	0.0530495	0.893514	0.125722	0.0548262	2.00156	0.458985	-0.625547	0.503349	-0.321603
	EIF4A1	P60842;Q14240;Q14240-2;P60842-2	0.0175087	1.17233	0.241528	-0.244416	0.0115223	1.57767	0.458107	0.454173	0.665777	0.120471	0.460993	0.381184	0.0573142	0.881639	0.133666	0.684527	0.0437478	0.777939	0.666772	-0.0462743
	EIF4A2	Q14240;Q14240-2	0.39704	0.277719	0.370829	-0.175554	0.0946507	0.634558	0.143603	0.240138	0.868606	-0.0788829	0.833723	-0.101557	0.921666	0.555996	0.0263839	0.935052	0.928858	-0.129723	0.00938519	0.496734
	EIF4A3	P38919;P60842;Q14240;Q14240-2;P60842-2	0.0264942	1.19681	0.422682	0.19248	0.397278	0.204384	0.85692	0.0950362	0.163562	0.331209	0.909986	-0.22128	0.886998	-0.121272	0.000401466	2.19517	0.190059	-0.52508	0.211812	-0.58049
	EIF4B	P23588;P23588-2			0.093205	0.396057					0.377376	0.539443	0.209843	-0.532733			0.0659669	1.32471
	EIF4E	P06730;P06730-2;P06730-3	0.990362	-0.0495073	0.868761	0.044696	0.539621	-0.574073	0.474956	-0.653415	0.0146429	2.02541	0.815546	-0.117657	0.351453	0.511922	0.0958677	1.73688	0.683935	-0.323295	0.716264	-0.271661
	EIF4G1	Q04637;Q04637-9;Q04637-3;Q04637-4;Q04637-5;Q04637-6;Q04637-7;Q04637-8		-0.53109	0.261686	0.466834		0.829407				0.980623				0.985856		1.79802
	EIF4H	Q15056;Q15056-2	0.601783	0.427603	0.958563	0.037119	0.287343	-0.602524	0.372376	0.485274	0.907112	-0.00877335	0.779423	0.136436	0.698436	-0.245042	0.0400658	1.64081	0.144378	-1.05613	0.606582	0.281908
	EIF5A	P63241;Q9GZV4;P63241-2	0.580571	0.170425	0.928519	-0.0259894	0.126592	0.911667	0.917694	-0.00256931	0.121189	-0.495513	0.590498	-0.0556098	0.71338	-0.0833346	0.0429649	1.62949	0.882187	-0.0679969	0.755167	-0.0689793
	EIF5A	P63241;Q9GZV4;Q6IS14;P63241-2	0.203143	-0.141755	0.137673	0.182194	0.55306	0.0558936	0.974351	-0.0290676	0.49612	0.0630986	0.440797	0.0887013	0.242889	0.290249	0.0344437	0.688909	0.716988	-0.0593354	0.925113	-0.0810541
	EIF5A	P63241;P63241-2	0.565098	0.392399	0.380285	0.23175	0.143552	0.686967	0.757584	0.169704	0.172773	0.337259	0.600869	0.163034	0.755614	-0.420112	0.429122	-0.391592	0.281012	-0.589889	0.94464	-0.0393012
	EIF6	P56537	0.642553	-0.0504627	0.108767	-0.191951	0.0766982	-0.428861	0.880396	-0.0268513	0.0171786	0.272295	0.811722	0.0358871	0.270526	-0.104273	0.371726	-0.207286	0.253146	-0.0179127	0.0756444	-0.193146
	EIF6	P56537;P56537-2	0.909628	-0.0645995	0.981774	-0.0255806	0.283713	-0.32872	0.264718	-0.24445	0.30442	0.160337	0.858873	-0.0339176	0.0364531	-0.57605	0.0753562	-0.431757	0.748167	0.255524	0.0401266	-0.345494
	ELANE	P08246	0.771163	0.566879	0.717229	0.143698	0.80816	0.824514	0.222395	1.70357	0.615797	-0.47444	0.404011	0.0180237	0.685747	-0.0512706	0.0564254	2.03022	0.439514	-0.828525	0.561861	0.522945
	ELAVL1	Q15717;Q15717-2			0.675341	-1.39828	0.895338	-0.215266			0.726669	0.575198			0.741151	0.601204
	ELFN1	P0C7U0	0.594563	0.0557312	0.832494	0.0121315	0.155461	-0.359145	0.889995	-0.0280408	0.254872	-0.112351	0.0564334	-0.259062	0.400318	-0.117195	0.0356138	-0.60459	0.3527	-0.0396731	0.0251538	-0.387917
	EMC10	Q5UCC4;Q5UCC4-2	0.20112	-0.469594	0.501166	0.208356			0.120813	-0.0021891	0.910088	-0.19624	0.0111067	0.779837	0.335051	-0.25906					0.88097	0.540869
	EMCN	Q9ULC0;Q9ULC0-2;Q9ULC0-3	0.163008	-0.673405	0.0487015	0.945961	0.294832	-0.417376	0.323603	0.314669	0.75237	-0.243886	0.370538	-0.0668686	0.872068	-0.0497714			0.351863	-0.162398	0.458998	-0.261926
	EML2	O95834;O95834-2;O95834-3	0.044366	0.815677	0.500988	0.124979	0.0899421	0.588738	0.766925	-0.137802	0.971253	-0.00292	0.0273973	0.520054	0.528379	0.295127	0.0347885	1.05408	0.456652	0.231165	0.409054	-0.328884
	ENDOD1	O94919	0.550706	-0.13788	0.865983	-0.0444149	0.482097	-0.222704	0.738793	0.0292661	0.46672	0.161479	0.183401	0.476044	0.590103	-0.159523	0.243347	-0.419622	0.97191	0.197634	0.272956	0.374116
	ENDOU	P21128;P21128-2;P21128-3	0.399685	-0.756697	0.634902	-0.20214	0.498442	0.212329	0.597085	-0.0758866	0.0279321	0.876719	0.899866	0.0471448	0.551513	1.47665	0.113752	0.65064			0.245821	-0.822557
	ENG	P17813;P17813-2	0.484671	-0.228033	0.301881	-0.222514	0.745612	-0.106852	0.454237	-0.173488	0.884219	0.0676616	0.677663	0.0265921	0.615714	-0.286427	0.0120997	-1.14838	0.364991	-0.325375	0.250656	-0.243654
	ENO1	P06733;P09104;P13929;P06733-2;P09104-2;P13929-2;P13929-3		0.63988		0.15887				1.69863								-0.95697				0.272566
	ENO1	P06733;P09104;P13929;P09104-2;P13929-2;P13929-3	0.588903	-0.15244	0.1501	0.152948	0.222015	0.249983	0.290058	0.14335	0.548691	0.0358653	0.369981	-0.282914	0.700293	0.217477	0.266219	0.303968	0.502949	0.163215	0.205687	0.228935
	ENO1	P06733	0.474138	-0.198089	0.195521	0.205213	0.568716	0.291583	0.600273	-0.0923542	0.914275	-0.0373318	0.100293	-0.450275	0.532661	-0.194755	0.0354801	0.737756	0.305635	-0.256987	0.115686	0.469633
	ENO1	P06733;P06733-2	0.12469	-0.360232	0.67797	0.045254	0.286762	0.167227	0.367829	0.048398	0.212669	0.108979	0.568751	-0.069722	0.177064	0.379632	0.415327	0.253687	0.953628	-0.172658	0.148636	0.215453
	ENO3	P13929;P13929-2;P13929-3		4.07365						2.51176
	ENOPH1	Q9UHY7;Q9UHY7-2		-0.724095		-0.214104					0.639033	-0.531389						-0.225329		-0.469144
	ENOPH1	Q9UHY7	0.541027	-0.434883	0.892343	-0.0131251	0.911068	0.266084	0.331471	0.318133	0.280248	0.201251	0.454884	0.250384	0.366088	-0.4955	0.382869	0.405815	0.454418	-0.12122	0.821819	0.0127599
	ENOSF1	Q7L5Y1;Q7L5Y1-4;Q7L5Y1-5			0.06338	-0.461106			0.122475	-0.828622	0.45743	0.146992	0.0267378	-1.4049					0.41648	0.225134	0.680683	-0.172503
	ENOSF1	Q7L5Y1;Q7L5Y1-2;Q7L5Y1-6;Q7L5Y1-7			0.814215	-0.539578					0.842002	0.230782	0.964189	0.334571						0.000187288		0.622304
	ENOSF1	Q7L5Y1;Q7L5Y1-2;Q7L5Y1-4;Q7L5Y1-5					0.803747	0.0648965									0.891429	-0.267012	0.680609	0.497538
	ENPEP	Q07075	0.00732959	-0.552117	0.940998	-0.0118443	0.382107	0.157138	0.498798	0.139779	0.144198	0.185617	0.00775873	0.491582	0.10739	-0.341396	0.789365	0.0526652	0.553446	-0.025675	0.365252	0.202024
	ENPP2	Q13822;Q13822-2;Q13822-3	0.253472	-0.205388	0.709099	0.030777	0.816536	-0.12444	0.521834	-0.155847	0.548282	-0.0762416	0.137211	0.054989	0.41293	-0.114999	0.0128408	-0.437441	0.0336647	0.314417	0.275626	0.093882
	ENPP3	O14638	0.977516	-0.00928015	0.410649	0.205918	0.774362	0.143468	0.317466	-0.240107	0.889729	-0.0170971	0.641229	0.0842664	0.888063	-0.0702769	0.236114	-0.630126	0.18622	-0.627147	0.496523	-0.235783
	ENPP4	Q9Y6X5	0.287742	-0.42334	0.605471	0.0602108	0.902589	-0.0312509	0.912398	-0.158332	0.110673	0.32431	0.23119	0.250919	0.626447	-0.301177	0.692945	0.404181	0.730667	0.0609511	0.55832	-0.244978
	ENPP5	Q9UJA9	0.194271	-1.01696	0.21455	-0.541496	0.0914236	1.75712	0.156545	-2.59746	0.0326491	-1.17503	0.121234	1.20274			0.00270379	-4.34115	0.00559711	-3.66644	0.274605	0.498161
	ENPP6	Q6UWR7	0.219633	0.432708	0.206817	-0.209723	0.444522	-0.288979	0.15473	-0.318864	0.732095	0.109106	0.647074	0.108583	0.59796	-0.275799	0.631878	0.194794	0.359811	-0.29462	0.223607	-0.343557
	ENPP7	Q6UWV6;Q9Y6X5	0.0795905	-0.373612	0.0842059	0.294631	0.19342	0.460658	0.167719	-0.22604	0.846856	-0.0244754	0.14322	0.348315	0.712204	0.0818487	0.0545124	0.728144	0.722708	0.188823	0.74711	-0.0745631
	ENPP7	Q6UWV6	0.584788	-0.117657	0.22953	0.14723	0.969353	-0.0131183	0.819522	0.0392551	0.326609	0.145628	0.272924	0.166125	0.37719	-0.198689	0.857592	-0.0379094	0.822193	0.0757531	0.536376	0.0963702
	ENTPD4	Q9Y227;Q9Y227-2		1.01551		-0.891369						1.9426				0.281704
	ENTPD5	O75356	0.809342	0.125247	0.203493	0.351576	0.495455	-0.290481	0.476542	0.305593	0.91006	-0.0015343	0.512153	-0.222785					0.732528	-0.14155	0.0421285	0.742205
	ENTPD6	O75354;O75354-2;O75354-3	0.315871	0.365336	0.389515	0.0997327	0.36971	0.301698	0.647299	-0.0812823	0.117282	0.271664	0.846835	0.165433	0.964673	-0.00125613	0.956192	0.0848415	0.387089	0.264986	0.127278	0.469934
	EPB41	P11171;Q9H4G0;P11171-2;P11171-7;P11171-3;P11171-4;P11171-5;P11171-6;Q9H4G0-2;Q9H4G0-3;Q9H4G0-4		0.68932		0.426635					0.73705	-0.148502		0.173738						0.558182
	EPB41L1	Q9H4G0;Q9H4G0-2;Q9H4G0-3;Q9H4G0-4			0.90876	0.0768331					0.859568	0.107084					0.894465	-0.248907	0.922191	-0.10307
	EPCAM	P16422	0.34079	0.410748	0.922462	-0.000113249			0.457843	0.253931	0.0312488	0.702372	0.361181	0.115732	0.66145	-0.267149			0.859442	-0.12091	0.117848	0.896906
	EPDR1	Q9UM22;Q9UM22-2	0.840556	-0.120262	0.231583	-0.205745	0.288861	-0.329368	0.43036	0.283608	0.619339	0.0858949	0.231649	-0.255232	0.424743	0.559427	0.0125875	-0.927004	0.420974	0.151274	0.649504	-0.227392
	EPDR1	Q9UM22;Q9UM22-3	0.377642	0.436784	0.332647	0.226048	0.0589247	1.05833			0.184817	0.534303	0.434635	0.269558					0.812197	0.0283685
	EPHA1	P21709;P21709-2;P21709-3	0.0256219	-0.487643	0.303518	0.101002	0.413966	-0.246435	0.596811	0.0464182	0.435752	-0.0871997	0.197627	-0.283279	0.810833	0.0114734	0.538327	0.136898	0.216643	0.299936	0.00382191	-0.549914
	EPHA10	Q5JZY3;Q5JZY3-2;Q5JZY3-3	0.379347	0.171971	0.151213	-0.23314	0.211911	-0.486198	0.791633	-0.270228	0.44277	-0.0740537	0.608508	-0.331532	0.364936	-0.0645155	0.55911	-0.140181	0.998644	0.109088	0.836336	-0.103368
	EPHA2	P29317;P29317-2	0.532656	-0.333199	0.163972	-0.359781	0.0250242	-1.25217	0.195891	-0.643058	0.648269	-0.125842	0.574963	0.189103	0.865585	0.0926466	0.320791	-0.528586	0.465999	0.213531	0.963831	0.00565335
	EPHA4	P54764	0.238183	-0.526529	0.217927	-0.245592	0.292204	-0.871632	0.816084	0.0695275	0.255959	0.340196	0.333933	0.277971	0.960914	0.00655626	0.224824	-0.531729	0.868155	0.0419368	0.114213	0.626414
	EPHA4	P54764;P54764-2	0.673051	-0.1474	0.857605	-0.0110576	0.347001	0.223194	0.245654	0.162675	0.0426351	0.313025	0.0275886	0.298192	0.367765	-0.245762	0.0290302	-0.702161	0.302071	0.32625	0.151357	0.201604
	EPHA5	P54756;P54764;P54756-2;P54756-3;P54764-2	0.507574	0.181368	0.178205	-0.499318	0.292331	-0.416508	0.606565	-0.0916407	0.787193	0.100739	0.89381	0.175724	0.880362	0.537894			0.322307	-0.134537	0.786097	0.447228
	EPHA7	Q15375;Q5JZY3;Q15375-2;Q15375-3;Q15375-4;Q15375-5;Q5JZY3-2;Q5JZY3-3	0.713241	0.0765667	0.243315	-0.125572	0.562958	-0.19251	0.556219	0.00185229	0.203575	0.13454	0.691212	-0.10136	0.414974	-0.012669	0.514599	-0.0792829	0.3348	0.181945	0.790127	-0.0914113
	EPHA7	Q15375;Q15375-2;Q15375-4;Q15375-5			0.502117	-0.141388	0.167859	-0.666281	0.0297494	-0.455532	0.901655	-0.0123375	0.0678905	-0.291749	0.79445	0.0267151	0.655289	0.0766451	0.536127	0.0427141
	EPHA7	Q15375;Q15375-4	0.816374	-0.613269	0.880946	-0.149431	0.157664	-1.0615			0.528565	-0.278733	0.736269	-0.197119							0.590155	-0.219487
	EPHA7	Q15375;Q15375-2;Q15375-3;Q15375-4;Q15375-5	0.976694	-0.00367245	0.977837	-0.0210732	0.40738	-0.464125	0.368519	0.0399149	0.969013	0.0444592	0.478941	-0.0914534	0.30993	-0.199485	0.23204	-0.364985	0.371079	0.254159	0.832378	-0.185894
	EPHA7	Q15375;Q15375-2;Q15375-4	0.776482	-0.111673	0.787123	-0.064073	0.46831	0.359375	0.439679	-0.342351	0.353428	0.189228	0.234392	-0.300623	0.729325	-0.130074	0.575133	-0.235522	0.923371	-0.105039	0.502533	0.195028
	EPHB2	P29323;P29323-3;P29323-2	0.826881	-0.0906949	0.821179	0.0038766	0.804289	-0.0313478	0.883911	-0.064425	0.332825	-0.0555675	0.0769852	-0.271	0.92687	0.173244	0.00554536	-0.528317	0.0921519	-0.09829	0.286215	-0.129351
	EPHB3	P54753	0.536428	-0.206714	0.379417	0.103813	0.684201	0.00705237	0.952898	-0.147768	0.816589	-0.0108621	0.808735	-0.143803	0.192059	-0.179755	0.154653	0.506203	0.789997	0.0888354	0.146192	-0.40394
	EPHB3	P54753;P54762	0.120296	-0.738548	0.403605	0.147493	0.716101	0.322627	0.98907	-0.0630875	0.482814	-0.163958	0.994552	0.00875617	0.625829	-0.297243	0.814548	0.101854	0.672254	0.234704	0.0389113	-0.678156
	EPHB4	P54760;P54760-2;P54760-4	0.719301	-0.308286	0.35704	-0.159649	0.703292	-0.281331	0.601149	0.0358736	0.465341	-0.107321	0.270418	0.108583	0.379547	-0.185059	0.182681	-0.508226	0.558799	0.209488	0.673287	-0.142721
	EPHB4	P54760;P54760-2	0.425355	0.689214	0.629521	0.185693	0.0245136	-1.64121	0.333345	-0.968908	0.971882	-0.0942228	0.139166	0.611835			0.509527	0.515925	0.165538	0.481806	0.966565	-0.139415
	EPHB4	P54760;P54760-2;P54760-3;P54760-4	0.980689	0.00286328	0.822199	0.00412891	0.856669	-0.0922713	0.14186	0.154966	0.740415	0.071119	0.0909573	0.240912	0.759832	0.0867758	0.0141679	-0.486412	0.444	0.0559244	0.646225	-0.0339403
	EPHB6	O15197;O15197-3	0.233022	-0.40248	0.781391	0.035429	0.326336	-0.316313	0.841297	-0.028753	0.202562	-0.16581	0.463575	-0.12493	0.874867	0.0146656	0.30045	-0.375605	0.930052	0.121886	0.402296	-0.192537
	EPHB6	O15197;O15197-2;O15197-3	0.669161	0.0430754	0.377403	0.0826818	0.560651	-0.307947	0.552936	0.0184367	0.0408837	-0.330879	0.257025	-0.402176	0.000652399	-0.995479	0.381905	0.300449	0.515135	0.246996	0.18469	-0.415972
	EPHB6	O15197;O15197-2	0.473897	-0.223095	0.601291	0.152514							0.237687	-0.160087
	EPHX1	P07099			0.868705	0.0261949	0.647745	0.826118	0.485923	-0.60311	0.870413	0.174445	0.785663	0.573467			0.308592	1.18658	0.822883	-0.448217	0.761278	-0.214049
	EPHX2	P34913	0.511433	-0.324406	0.330423	0.267064	0.0179675	2.32115	0.583144	-0.541738	0.768233	0.0607545	0.789767	-0.175133	0.0570116	1.25279	0.130795	0.665031	0.791939	-0.238691	0.976018	-0.0521278
	EPHX2	P34913;P34913-2;P34913-3	0.12621	-0.360014	0.0601309	-0.233085	0.193304	0.290808	0.00590827	-0.714603	0.465027	-0.11084	0.111942	-0.298991	0.0297066	0.614238	0.503359	0.159046	0.0613792	-0.483212	0.722531	-0.083031
	EPHX3	Q9H6B9				1.5989		-0.238437	0.104461	1.40329				0.882272		0.69984				1.65121		1.18068
	EPN1	Q9Y6I3;Q9Y6I3-1;Q9Y6I3-3	0.684442	-0.023763	0.597111	0.0710315			0.133406	-0.727426	0.266652	-0.11174	0.163158	-0.113299	0.262459	0.597863	0.415851	-0.29419	0.45071	-0.324911	0.355869	-0.288165
	EPPK1	P58107		-1.16945				-2.55971				-1.67894		-0.75		-0.414401		-1.34451
	EPPK1	P58107;Q15149;Q15149-2;Q15149-3;Q15149-4;Q15149-5;Q15149-6;Q15149-7;Q15149-8;Q15149-9	0.772521	-0.039696	0.845308	-0.034446	0.875732	0.205812	0.261154	1.0975	0.521094	0.196579	0.426769	0.562314	0.103911	1.20591	0.685113	0.740006	0.288647	-1.27849	0.582162	-0.407201
	EPS8	Q12929;Q12929-2	0.932084	-0.0692428	0.0548039	0.218084	0.964909	-0.205623	0.312351	-0.000516635	0.974346	-0.0241931	0.0109658	0.172668	0.15921	0.430492	0.482651	0.232722	0.0639019	0.367743	0.897327	-0.18811
	EPS8	Q12929	0.892658	0.0103367	0.372383	0.086985	0.750829	0.0362764	0.740613	0.0145071	0.649403	-0.0602712	0.777666	-0.0331735	0.976358	-0.00935451	0.525054	0.136999	0.671652	0.079185	0.0900236	-0.33957
	EPS8L1	Q8TE68;Q8TE68-2;Q8TE68-3	0.93959	-0.137995	0.0581362	-0.572186	0.149607	-1.19339	0.507557	-0.550124	0.11036	-0.742312	0.0836625	0.62327	0.0776035	-1.13803	0.136845	0.948319	0.514929	0.0184329	0.68609	-0.0341242
	EPS8L1	Q8TE68;Q8TE68-2;Q8TE68-3;Q8TE68-4	0.307149	0.952601	0.0716098	0.623014	0.864537	0.108232	0.351725	0.55624	0.830341	0.0226888	0.58862	0.216358	0.289222	0.718142	0.670454	0.220498	0.764541	-0.166907	0.720379	0.31613
	EPS8L1	Q8TE68;Q8TE68-2;Q8TE68-4	0.606826	0.649433	0.627664	-0.347384			0.206067	-1.19268	0.775635	-0.146216	0.336522	-0.650993	0.732716	-0.369795	0.853577	-0.138076	0.540704	0.750671	0.415378	-1.10636
	EPS8L1	Q8TE68;Q8TE68-3	0.0542593	0.540583	0.441387	0.115881	0.157356	0.420701	0.994448	-0.0193447	0.532975	0.135104	0.800618	0.026324	0.216847	-0.166547	0.0351574	0.54964	0.647448	-0.101501	0.169853	0.336757
	EPS8L2	Q9H6S3;Q9H6S3-2;Q9H6S3-3	0.584336	-0.0789306	0.531732	-0.0759671	0.397784	-0.207962	0.494513	-0.179827	0.296693	-0.152439	0.366066	0.0975433	0.118227	0.483993	0.0291775	0.690649	0.847831	-0.180576	0.339617	-0.249561
	EPS8L2	Q9H6S3;Q9H6S3-3	0.993586	0.00861672	0.485142	0.0647855	0.0671012	0.364697	0.732368	-0.0364764	0.288916	-0.128038	0.182628	0.200967	0.750101	0.0546475	0.337221	0.190165	0.362604	-0.094282	0.428522	0.163349
	ERAP1	Q9NZ08;Q9NZ08-2	0.607393	-0.268785	0.776123	0.0721339	0.28724	-0.686479	0.163107	-0.51846	0.155245	-0.33009	0.291676	0.27982	0.891268	-0.0630848	0.948132	-0.0236776	0.915106	-0.0594412	0.886571	-0.075154
	ERAP2	Q6P179;Q6P179-3				-0.216806				-0.441847			0.408865	0.000646461								-0.022352
	ERBB2	P04626;P04626-4;P04626-5;P04626-6	0.0293688	2.91348	0.754924	0.0328603			0.907647	0.496519	0.668378	0.0163345	0.1886	-0.418852	0.369482	-0.227946	0.239971	-0.717567	0.79896	-0.245815	0.981567	0.0887947
	ERBB4	Q15303;Q15303-2;Q15303-3;Q15303-4	0.0227511	0.534259	0.0577662	0.169156	0.124103	0.298422	0.848395	0.0760034	0.292939	0.143262	0.455611	0.0393934	0.901167	0.0769865	0.159311	0.174798	0.822721	0.330026	0.546269	-0.178661
	ERLIN1	O75477;O94905;O94905-2;O94905-3																1.1305
	ERMP1	Q7Z2K6				-0.167227		1.16867						-1.31887				0.206404
	ERO1A	Q96HE7	0.211731	-0.0382508	0.97314	-0.0530148	0.127679	-0.624605	0.318972	-0.148753	0.318066	0.138107	0.861966	-0.120901	0.0378077	0.577223	0.00685165	1.64802	0.459827	0.261805	0.869609	-0.321341
	ERO1B	Q86YB8;Q96HE7	0.775166	0.74295	0.0299107	1.22276	0.577637	-0.477668	0.648396	0.345662	0.736603	0.310534	0.20258	-0.452152			0.00315182	3.29857	0.243941	0.992701	0.284766	-0.967244
	ERP29	P30040	0.517364	0.26332	0.935761	0.253714			0.0809589	0.602658	0.00616431	0.755681					0.0196355	2.20624	0.232011	-0.173839
	ERP29	P30040;P30040-2	0.470422	0.49867	0.283997	0.256585	0.768562	-0.457918	0.135287	-1.33489	0.00984291	0.526317	0.635972	0.0349682	0.427796	-0.421739	0.0251537	1.86064
	ERP44	Q9BS26	0.880763	-0.0303063	0.828505	-0.0256692	0.255649	-0.219671	0.877955	0.0795735	0.684424	-0.0350072	0.488264	0.257358	0.396455	0.267042	0.0368486	1.18558	0.504238	-0.149389	0.698428	0.165605
	ERVK-24	P63145;P87889		1.20435								0.763585
	ESAM	Q96AP7	0.0554869	0.532945	0.0963251	0.261711	0.985712	-0.0355107	0.301818	0.183638	0.0524216	0.317542	0.750538	0.0639545	0.856751	0.186921	0.154021	-0.496127	0.508335	-0.0521125	0.895149	0.0186642
	ESD	P10768	0.107656	-0.313192	0.967818	-0.00729803	0.748413	-0.0186679	0.969128	-0.0777721	0.726003	-0.0659659	0.337362	0.0258613	0.521653	0.194731	0.674175	0.08048	0.279012	0.192075	0.597787	-0.142291
	ESRRB	O95718;O95718-1;O95718-2		-1.09067		0.810037				-0.193632		2.36949		1.12912
	ESYT1	Q9BSJ8;Q9BSJ8-2										-1.59141						-0.926241
	ETF1	P62495;P62495-2	0.657198	0.316298	0.76227	-0.0157568	0.293701	0.691972	0.278551	0.0489039	0.185819	-0.492985	0.87637	-0.110538	0.720158	0.167146	0.014659	2.01078	0.944199	-0.307085	0.629431	-1.65613
	ETFA	P13804;P13804-2		-0.189815				0.890912								0.751807		1.23458
	ETFB	P38117;P38117-2		0.644678		-1.13705		0.430506						-2.3999				0.877676
	ETHE1	O95571				0.0293734		1.30118				-0.11209		0.351791		2.73458		1.89255
	EVPL	Q92817	0.312254	-0.260481	0.511944	-0.101095	0.78907	-0.0624949	0.663914	-0.0993172	0.649181	-0.160584	0.672408	-0.0379692	0.399905	0.184937	0.0121857	1.03766	0.231998	-0.816216	0.12019	-0.635558
	EVPL	Q92817;A8MZ36	0.581108	0.153773	0.362594	-0.178776	0.477336	0.385474	0.170686	-0.481953	0.107358	-0.432655	0.480528	-0.199099	0.125338	1.01406	0.0557396	2.03201	0.438818	-0.33927	0.210738	-0.748898
	EWSR1	Q01844;Q01844-2;Q01844-3;Q01844-5;Q01844-6	0.569689	-0.768005	0.902763	-0.0640002	0.935528	-0.504758			0.868874	-0.605316
	EXOC2	Q96KP1						1.10638				1.45887						1.37288		0.668254
	EXOC3L4	Q17RC7	0.555576	-0.250838	0.0297914	0.619488	0.274604	0.667532	0.390555	-0.00224208	0.217612	0.3143			0.642689	-0.335093	0.490565	-0.281784	0.159651	0.663509	0.44099	0.579948
	EXTL2	Q9UBQ6	0.688509	-0.0791227	0.657207	-0.046092	0.541404	0.125164	0.00246225	-0.441856	0.45282	-0.0844742	0.941011	0.0153625	0.478731	-0.172771	0.404134	-0.1723	0.128612	-0.227296	0.307825	0.166489
	EYS	Q5T1H1;Q5T1H1-1	0.00113809	2.56659	0.841226	-0.031905	0.0241629	1.27096	0.181712	0.548346	0.363002	-0.340098	0.982112	0.0925796			0.00156263	1.48292			0.381289	0.631678
	EZR	P15311;P35241;P35241-3;P35241-5	0.296324	-0.212574	0.2147	-0.144002	0.837469	0.0180772	0.817406	-0.0520285	0.0584398	-0.218751	0.672965	-0.0371941	0.0449491	-0.618022	0.553934	-0.125249	0.284648	0.172429	0.993651	-0.0328038
	EZR	P15311;P26038;P35241;P35241-5	0.443335	-0.200313	0.395777	0.116093	0.53175	0.137926	0.627811	0.0362382	0.285406	-0.165345	0.178924	0.115591	0.673912	-0.0405538	0.68324	0.116243	0.383658	0.139532	0.328174	0.123087
	EZR	P15311;P26038;P35241;P35241-3;P35241-5	0.763184	-0.0580257	0.280185	0.114241	0.263038	0.235854	0.921476	-0.0728043	0.483029	0.062746	0.00131255	0.474186	0.386012	0.339834	0.0725869	0.337251	0.343307	0.127659	0.251269	0.119003
	EZR	P15311	0.225594	-0.124949	0.634077	0.030163	0.0035429	-0.370004	0.0696888	-0.205607	0.0259769	-0.141729	0.616467	-0.0203232	0.511731	-0.0903651	0.00860846	0.326254	0.228231	-0.112628	0.769336	0.0577168
	EZR	P15311;P26038;P35241;P35241-4;P35241-5	0.300427	0.256313	0.297516	0.166622	0.169018	-0.420901	0.899642	0.0577939	0.771431	0.0537125	0.974748	0.0522511	0.911515	-0.054907	0.188549	0.468859	0.45192	0.235704	0.623723	0.146019
	F10	P00742	0.584418	-0.123487	0.781732	0.0743561	0.219309	-0.849292	0.432546	0.201822	0.558703	-0.166737	0.508614	-0.276285	0.808876	-0.160373	0.546991	0.423372	0.0133354	1.04049	0.112662	0.598528
	F11	P03951	0.538916	-0.216262	0.968048	-0.00406508	0.43365	0.35297	0.502816	0.215566	0.57317	0.186711	0.611159	-0.102136	0.781345	-0.0967504	0.273911	-0.625701	0.135989	-0.483087	0.946802	-0.00600709
	F11	P03951;P03951-2	0.18109	0.294085	0.315411	0.131386	0.629515	0.180424	0.579848	-0.0457852	0.261427	-0.124191	0.0364126	-0.268773	0.0607069	-0.472746	0.186267	-0.383343	0.880499	0.0886673	0.834854	0.0860511
	F11R	Q9Y624	0.46369	-0.15086	0.21016	0.168588	0.490649	0.163368	0.054653	-0.342093	0.857248	-0.00181115	0.482526	-0.0498321			0.0632642	-0.525285	0.804253	0.0723158	0.862746	-0.0104586
	F11R	Q9Y624;Q9Y624-2	0.829716	-0.000571866	0.987825	0.00464614	0.497367	0.413899	0.309126	0.233492	0.53703	-0.22163	0.344094	0.264467	0.436203	0.130764	0.287108	0.95504			0.85332	-0.208732
	F12	P00748	0.500499	-0.192748	0.797259	0.0342968	0.993592	-0.0437738	0.0337418	0.468834	0.705653	0.0741299	0.502999	0.145763	0.675296	-0.0576953	0.226562	0.407621	0.810666	0.0321866	0.217048	0.347953
	F13A1	P00488	0.0175093	1.31581	0.814183	0.416504	0.733772	0.614528	0.908311	-0.0745985	0.652	0.243731	0.528168	-0.371719			0.823575	0.327833	0.246605	0.0730911	0.29273	-1.02298
	F13B	P05160	0.479297	0.183964	0.680257	-0.0686624	0.647493	0.377351	0.648635	-0.0149908	0.963147	0.0628522	0.0810257	-0.48013	0.672697	-0.102565	0.323602	0.423084	0.751477	0.194128	0.352308	0.349266
	F2	P00734	0.0640427	0.466632	0.183372	0.184326	0.778319	-0.104077	0.126159	0.334314	0.77339	-0.0824362	0.503787	0.0836929	0.205648	0.3586	0.37908	-0.225343	0.0255597	0.585344	0.160698	0.297704
	F5	P12259			0.392395	0.266866	0.118973	-0.148355			0.384517	0.600539	0.346652	-0.127407					0.0626674	0.767775	0.0611541	-1.34117
	F7	P08709;P08709-2			0.126997	-0.673854	0.308989	-1.14169	0.885239	-0.331778	0.567432	-0.320513	0.378745	-0.57275	0.47914	-0.938356	0.471047	-0.707059	0.259058	-1.10355	0.78759	0.12062
	F9	P00740;P00740-2	0.488293	0.25932	0.578729	0.136735	0.0535194	0.584834	0.367071	0.118574	0.232881	-0.35701	0.0391915	0.292148	0.896892	0.221193	0.280635	0.493317	0.117907	0.306229	0.246522	0.256691
	FABP1	P07148	0.00724131	-0.983439	0.976835	-0.00287992	0.743845	0.246686	0.655981	-0.121898	0.750695	0.0813708	0.951206	0.226681	0.167497	0.450795	0.0338636	-0.958763	0.682815	0.142243	0.995346	0.127016
	FABP1	P07148;Q9NQV6-6	0.995394	-0.0399101	0.841055	0.0685492	0.306282	0.430029	0.84183	-0.0516489	0.523357	0.160205	0.583898	0.275148	0.0043251	1.34291	0.882044	-0.0912985	0.294202	-0.193508	0.22666	-0.331452
	FABP3	P05413	0.0199394	-0.673637	0.519567	0.0957601	0.576352	-0.330811	0.802806	-0.105127	0.848545	-0.0118295	0.735584	-0.153792	0.417768	-0.128762	0.177186	-0.296889	0.63162	-0.232099	0.857791	-0.134608
	FABP4	P15090	0.035666	-1.22426	0.166836	0.794594	0.966579	-0.388419	0.606086	-0.811754	0.476777	-0.700188	0.149576	0.715658	0.565668	-0.432849	0.745681	-0.123909	0.422463	-1.20585	0.309441	0.686211
	FABP5	Q01469	0.316065	-0.0507928	0.288972	-0.273043	0.13109	-0.73856	0.0307095	-0.776504	0.0341877	-0.662966	0.151468	-0.430632	0.224278	0.0696908	0.898088	0.0582855	0.875074	-0.672018	0.0436999	-1.27456
	FABP5	Q01469;A8MUU1	0.981163	0.0357155	0.601758	0.207704	0.742965	-0.650391	0.985366	-0.014955	0.639308	0.17769	0.358794	-0.495734			0.863395	0.317518	0.643311	0.265115	0.602086	-0.508319
	FAH	P16930	0.432862	-0.592635	0.593089	0.163086	0.0541782	2.43001	0.283987	-1.27127	0.612228	0.0365216	0.590744	-0.71098	0.24031	0.770617	0.487972	-1.14166	0.439859	0.0211747	0.996358	0.0612787
	FAH	P16930;P16930-2	0.0110831	-0.593607	0.0541749	-0.286613	0.908361	-0.0209791	0.257277	-0.236935	0.858419	-0.0454651	0.14064	-0.245912	0.61849	0.142859	0.74567	-0.0965752	0.965935	0.00531606	0.986966	0.0106056
	FAHD1	Q6P587;Q6P587-2;Q6P587-3	0.801473	0.498678	0.350665	-0.230493			0.248838	-0.188561	0.0276069	-0.719293	0.182765	-1.09815			0.600895	0.415877	0.447602	-0.110889
	FAM107B	Q9H098;Q9H098-2				-0.316766		-0.742528			0.939295	0.0452068
	FAM120B	Q96EK7;Q96EK7-2				1.15538
	FAM151A	Q8WW52;Q8WW52-2	0.568044	-0.112741	0.689337	0.0474956	0.194789	-0.4188	0.49925	0.187084	0.594383	-0.0634361	0.803006	0.0203854	0.789338	0.0556571	0.725884	0.0969645	0.98789	0.0365518	0.473884	0.185577
	FAM151A	Q8WW52	0.982839	0.240827	0.728868	-0.245584			0.618391	0.491588	0.448969	0.430617	0.885868	-0.525458			0.0809855	-2.78742	0.69788	-0.115092
	FAM171A1	Q5VUB5	0.0456526	-0.629477	0.810758	-0.0540825	0.68719	-0.141212	0.840946	-0.0123313	0.705212	0.00396494	0.769567	-0.0782974	0.992827	0.100005	0.305809	-0.427233	0.681863	0.292526	0.582574	0.1979
	FAM174A	Q8TBP5	0.0644449	0.308241	0.00409878	0.338298	0.104506	-0.45929	0.992254	-0.359988	0.755145	0.0815634	0.290047	-0.0399994	0.0141913	0.689735	0.437192	-0.636281	0.790237	0.321354	0.259953	0.192829
	FAM186B	Q8IYM0;Q8IYM0-2		-0.109933		-0.0344853	0.0681337	0.704644							0.66612	0.144506		1.50955
	FAM20C	Q8IXL6;Q8IXL6-2			0.223118	0.100873					0.248742	-0.154091	0.0867437	0.791804								0.187058
	FAM20C	Q8IXL6;Q96MK3	0.680791	0.236805	0.679829	-0.0803665			0.0740345	-0.848518	0.741809	0.197551	0.849352	0.087522			0.641431	0.199464	0.431364	-0.144344	0.722749	0.000244613
	FAM234A	Q9H0X4	0.904648	-0.017562	0.913579	-0.20524			0.362711	-1.03048	0.799321	-0.099472	0.971129	0.457455	0.644855	-0.468386	0.636571	0.634638	0.645584	0.469508	0.452494	-0.763726
	FAM234A	Q9H0X4;Q9H0X4-2	0.641477	0.179395	0.585365	0.0877216	0.44238	0.648033	0.430603	0.356425	0.228095	0.247238	0.441214	0.209245	0.826593	-0.0532565	0.326832	0.334985	0.714946	-0.000468442	0.935865	0.0864945
	FAM25C	B3EWG5;B3EWG3;B3EWG6	0.48722	-0.401187	0.407146	0.4191	0.46002	0.2716	0.570961	-0.990208	0.403649	0.835533	0.798772	-0.413865	0.383405	-0.265951	0.979608	0.505652	0.650005	-0.213476	0.206605	-1.59264
	FAM3A	P98173;P98173-2;P98173-3	0.872269	0.13609	0.521512	-0.331774					0.870155	0.385611	0.745793	0.116099					0.954752	0.137684	0.927826	0.258335
	FAM3B	P58499;P58499-2;P58499-3	0.141612	0.317126	0.846966	0.0223646	0.0923845	0.334517	0.614764	0.00676803	0.557668	-0.085074	0.711344	-0.136533	0.0894226	0.52438	0.442694	-0.184812	0.883462	0.0568974	0.782128	0.0313168
	FAM3C	Q92520	0.845523	0.00744239	0.265585	0.10734	0.11717	-0.485744	0.0662794	0.227023	0.29203	0.109764	0.0773813	0.174406	0.945294	0.0638839	0.746716	0.118245	0.238844	0.205641	0.625982	0.02808
	FAM3D	Q96BQ1	0.30526	-0.670497	0.87517	-0.0968575			0.774856	-0.0855976	0.618775	0.144493	0.727022	-0.190525			0.304595	-0.578307	0.0622827	-0.815239	0.64569	0.311401
	FAM83H	Q6ZRV2				-0.219871		0.672222								0.708517		-0.814692
	FAM98A	Q8NCA5				-0.126155		-0.841489				0.146275		-0.126155
	FARSB	Q9NSD9						-1.4948								0.79071		-0.621085
	FARSB	Q9NSD9;Q9NSD9-2										0.181446		0.347228
	FASN	P49327	0.0652204	-0.728631	0.0534303	-0.409359	0.0484143	-0.776763	0.304294	0.65619	0.773159	0.187913	0.930544	0.257476	0.725594	0.115696	0.278799	0.678996	0.919611	-0.00515995	0.241491	-0.25664
	FAT2	Q9NYQ8			0.576496	0.13743	0.70496	-0.539135			0.999512	-0.0160651	0.791721	-0.0383991	0.711061	-0.289182
	FAT3	Q8TDW7;Q8TDW7-1;Q8TDW7-2	0.88179	0.0295661							0.42077	-0.790507
	FAT4	Q6V0I7;Q6V0I7-2;Q6V0I7-3	0.463959	0.113894	0.163486	0.138713	0.340281	0.229584	0.0973755	0.265436	0.215851	0.107268	0.718849	-0.0324737	0.626487	-0.0842055	0.706211	-0.0821466	0.329283	-0.194222	0.877693	-0.0179899
	FAT4	Q6V0I7;Q6V0I7-3	0.477549	-0.207253	0.73017	0.0417007	0.818275	-0.125612	0.347824	0.160843	0.454273	-0.0886078	0.43822	-0.164383	0.752759	-0.0639028	0.0017142	-0.99529	0.608076	0.198715	0.620471	0.104685
	FAU	P62861			0.741033	0.521363		-0.670725		0.139861	0.0309373	-0.0459697						0.617916				0.236711
	FBLN1	P23142	0.399674	-0.194455	0.672942	-0.0559926	0.350686	0.204951	0.184776	0.193105	0.371271	-0.138059	0.633252	-0.131393	0.534237	0.236137	0.0931233	-0.365043	0.0146265	-0.532719	0.500222	0.0943421
	FBLN1	P23142;P23142-4;P23142-2;P23142-3	0.973563	-0.0360637	0.613741	0.0904065	0.609947	-0.227524	0.273466	0.228342	0.301714	-0.215455	0.421902	-0.250197	0.885565	-0.0314038	0.0416961	-0.696481	0.0341307	-0.744959	0.780711	0.0592723
	FBLN2	P98095;P98095-2	0.888457	-0.15325	0.520733	-0.0811801	0.910817	0.100184	0.973927	0.217202	0.30315	0.24341	0.136137	-0.0782616	0.983378	-0.0483383	0.355209	-0.211782	0.5926	0.00407751	0.183271	0.546439
	FBLN5	Q9UBX5	0.479962	0.0880782	0.0473821	0.17489	0.948619	-0.0276017	0.212452	0.159206	0.446314	-0.0569186	0.873704	0.00123073	0.881249	0.0560954	0.047135	-0.41462	0.971339	0.119972	0.729303	0.0876615
	FBLN7	Q53RD9;Q53RD9-2;Q53RD9-3	0.993915	0.145922	0.594685	-0.0341056	0.24736	-0.827158	0.051261	0.656175	0.898814	0.0138621	0.35388	-0.469399	0.920553	-0.314102	0.841358	-0.0892577	0.529527	0.594564	0.99725	-0.170833
	FBLN7	Q53RD9;Q53RD9-2;Q53RD9-3;Q53RD9-4	0.274397	0.316064	0.562071	0.0848995	0.188898	-0.554309	0.771364	0.00249392	0.653361	0.11056	0.565647	0.167007	0.936281	0.0610938	0.0261727	-1.03086	0.362332	0.353164	0.362336	0.259835
	FBN1	P35555	0.0981285	0.695149	0.799085	0.0452481	0.488621	-0.40082	0.737426	0.0907594	0.633194	0.174866	0.305595	0.430671	0.423592	0.632733	0.850755	-0.133883	0.0732144	-0.764471	0.604095	0.226109
	FBN1	P35555;P35556;P35556-2	0.450309	0.442361	0.206745	0.376056			0.709185	0.46213	0.758575	0.157232	0.27486	-0.243537	0.229372	-0.305385	0.971025	-0.284311	0.766317	0.412403	0.0858071	-0.865476
	FBP1	P09467	0.389292	-0.183691	0.814509	-0.0304411	0.569648	0.181583	0.521095	-0.135468	0.491902	-0.089997	0.799177	-0.00973566	0.553336	0.148241	0.78983	-0.101509	0.894289	0.107515	0.768701	-0.0444423
	FBP2	O00757	0.802918	-0.0644491	0.733328	-0.0485251	0.007746	0.969144	0.352125	0.118601	0.222845	-0.208651	0.572547	-0.1702	0.580598	0.2419	0.976539	0.00520777	0.591237	-0.222407	0.812779	0.00731862
	FBP2	O00757;P09467	0.0753493	-0.379585	0.0592829	-0.20276	0.0764915	0.474404	0.068323	-0.272093	0.0870848	-0.210556	0.0502502	-0.294943	0.467738	-0.245833	0.397609	-0.188508	0.860199	0.0386934	0.0508261	-0.390186
	FBXO3	Q9UK99;Q9UK99-2;Q9UK99-3		-0.561694				2.12947				-0.274884				1.45388						-0.301379
	FCGBP	Q9Y6R7	0.0513415	0.797377	0.190967	0.266077	0.0134728	-0.505301	0.707699	0.318426	0.421048	0.266031	0.561783	0.639621	0.903938	-0.24641	0.533388	0.128772	0.993057	0.180868	0.405125	0.536264
	FCGR3A	P08637	0.209858	0.312334	0.362769	0.169088	0.131363	0.34038	0.114627	0.13969	0.152448	0.202865	0.567384	-0.132704	0.478697	0.331669	0.474963	0.433697	0.320238	0.162001	0.99837	-0.10814
	FCGR3B	O75015	0.145077	-0.783012	0.478873	0.1873	0.942418	0.0157124	0.94569	-0.0660076	0.609837	0.114659	0.87808	-0.0492413	0.397389	-0.594141	0.967953	-0.0914251	0.965613	0.082534	0.53409	0.288761
	FCGR3B	O75015;P08637	0.733669	-0.112453	0.0949965	0.303851	0.239052	0.5653	0.140898	0.348732	0.101037	0.299328	0.720754	-0.200732	0.694376	-0.0446807	0.812425	-0.00394163	0.839184	0.237966	0.569916	0.190189
	FCGRT	P55899	0.780824	0.204695	0.251829	0.268717	0.12612	-0.704906	0.791043	0.364328	0.094558	-0.317752	0.488818	0.399828					0.715089	0.335664	0.0215422	-0.925779
	FCN1	O00602									0.830316	0.675238									0.753866	0.323571
	FCN1	O00602;Q15485;Q15485-2	0.701835	1.8547	0.118081	1.40868	0.0565036	0.848857	0.0545729	2.21677	0.330741	0.636037	0.251312	0.609178					0.0346357	0.76093
	FCN2	Q15485;Q15485-2	0.675297	-0.209995	0.627542	0.110988	0.481654	-0.466303	0.0557906	0.484015	0.564794	-0.171101	0.676955	-0.345661	0.392161	0.452346	0.129821	-0.749101	0.952319	-0.0753317	0.0171334	0.673848
	FCN3	O75636;O75636-2	0.577657	0.91939	0.523671	0.410296	0.889778	-0.0704051	0.334901	0.301433	0.970019	-0.0332933	0.770376	-0.26628	0.926061	0.00927059	0.578294	-0.487597	0.551249	-0.0185496	0.349576	-0.366726
	FCRL1	Q96LA6;Q96LA6-2;Q96LA6-3;Q96LA6-4			0.0220618	-0.600502			0.0445564	-0.654096	0.0864693	0.45056
	FDPS	P14324;P14324-2	0.306998	-0.179014	0.621929	0.0642354	0.378432	-0.193806	0.071726	-0.324144	0.941567	0.011184	0.209431	-0.189451	0.250161	0.214684	0.0880549	0.494701	0.832996	-0.195838	0.0233047	-0.598146
	FERMT3	Q86UX7;Q86UX7-2						-0.251355				0.876837						0.251586
	FETUB	Q9UGM5;Q9UGM5-2	0.516438	0.210385	0.403552	0.212454	0.927991	-0.141733	0.818429	0.394533	0.880263	0.0317663	0.455072	0.168908	0.850904	-0.0326161	0.0213614	-1.07827	0.107956	0.769173	0.470426	-0.0782838
	FGA	P02671	0.0595458	0.523602	0.506082	-0.096877	0.205237	-0.297999	0.207926	0.393767	0.329833	0.160352	0.479695	0.274451	0.522795	0.0981655	0.0290943	-0.679921	0.439859	-0.23135	0.304011	0.309264
	FGA	P02671;P02671-2	0.463519	0.388314	0.970976	0.0216494	0.419604	-0.0627476	0.665436	0.105319	0.334528	-0.25266	0.193557	-0.250649	0.836736	-0.17218	0.642976	-0.236316	0.527363	-0.276409	0.588078	-0.142841
	FGB	P02675	0.605591	0.345706	0.676114	0.125489	0.705477	0.00790789	0.967293	0.166886	0.437524	-0.251959	0.179783	-0.413613	0.821778	-0.0460272	0.80886	-0.1338	0.735001	0.112189	0.646626	-0.188322
	FGF9	P31371;Q9NP95	0.583749	0.388445	0.18079	0.471533			0.134981	-1.09555	0.725591	0.192903	0.415858	-0.442599	0.769082	-0.0324774			0.787859	-0.00282232	0.522405	0.513934
	FGF9	P31371	0.92267	-0.0657425	0.00153538	0.48128	0.126818	0.770992	0.649735	0.256807	0.243332	0.254811	0.116401	-0.2427	0.44261	0.330903	0.265057	-0.298227	0.52609	0.405187	0.598528	0.0721688
	FGFR2	P21802;P21802-3;P21802-14;P21802-15;P21802-16;P21802-17;P21802-18;P21802-19;P21802-2;P21802-23;P21802-5;P21802-6;P21802-8	0.58885	0.227695	0.188822	0.488282					0.0636186	0.401032	0.291546	0.111993					0.0746672	0.832195	0.426766	0.0184414
	FGFR2	P21802;P21802-3;P21802-15;P21802-16;P21802-17;P21802-18;P21802-19;P21802-2;P21802-20;P21802-21;P21802-22;P21802-4;P21802-5;P21802-6;P21802-8				-0.0259782
	FGFR3	P22607;P22607-2;P22607-3;P22607-4	0.146904	0.501976	0.359209	0.24488	0.0279388	1.25653	0.611559	-0.107051	0.815971	0.0323574	0.735274	-0.195491	0.488324	0.606008	0.463272	-0.272508	0.830806	0.332048	0.287347	0.333841
	FGG	P02679;P02679-2	0.17908	0.762647	0.711094	0.124964	0.151403	-0.490892	0.190373	0.765038	0.978974	-0.0411872	0.139684	-0.422503	0.865748	-0.355087	0.754108	0.157132	0.819312	0.00817839	0.306614	0.477228
	FGGY	Q96C11;Q96C11-3			0.207795	0.241509			0.265397	0.362265	0.408225	0.0568001	0.427725	0.190016			0.0105585	1.96528			0.0251634	0.811749
	FGGY	Q96C11;Q96C11-3;Q96C11-5			0.133906	-0.958018			0.620096	-0.559859	0.21368	0.197398							0.132287	-0.165711	0.371156	-0.154383
	FGL1	Q08830	0.183145	0.27221	0.836134	-0.0287961	0.190911	-0.455008	0.0451807	0.575325	0.00870725	0.37729	0.808365	-0.0440909	0.269468	-0.377514	0.158808	-0.352007	0.850854	0.0751846	0.147965	0.300209
	FGL2	Q14314	0.99969	0.081142	0.324443	0.181593	0.886996	0.0795798	0.133582	-0.222817	0.137307	-0.207273	0.14614	-0.102966	0.738104	-0.0477826	0.126841	-0.478812	0.731867	0.140426	0.50294	-0.108211
	FGR	P09769										-1.26848				-0.256331
	FH	P07954;P07954-2	0.678546	-0.403615	0.844365	0.231475	0.49997	-0.881684			0.264302	-0.769671					0.0876282	2.34908	0.674098	-0.264414	0.228048	-1.19352
	FHDC1	Q9C0D6			0.816224	-0.0040089					0.89391	0.0969739	0.833592	-0.228189	0.537068	-0.226748	0.734183	0.181292	0.130562	-0.556079	0.651719	-0.071243
	FHIT	P49789			0.923902	-0.125926			0.427545	-0.623383	0.558781	-0.15584	0.436447	-0.775658					0.889709	-0.0817714	0.388137	-0.964146
	FKBP1A	P62942	0.46156	0.22457	0.309742	0.186336	0.728066	0.231299	0.555625	-0.0787725	0.199588	0.19156	0.681155	0.110713	0.10683	0.431428	0.826034	0.0663323	0.229124	-0.494319	0.129055	-0.428328
	FKBP4	Q02790	0.923007	0.421774	0.299227	-0.271482	8.77325e-05	1.61639	0.746967	0.29984	0.0085321	0.53394	0.222112	0.482079	0.00138702	0.844759	0.851383	0.352268	0.262848	0.182117	0.350171	0.223467
	FLG	P20930	0.83401	0.139619	0.0142927	0.653258	0.714617	-0.0185386	0.779698	0.0638743	0.516142	0.0881601	0.485032	-0.27051	0.855493	-0.167364	0.086104	0.859944	0.878669	-0.52849	0.229257	-0.63896
	FLG2	Q5D862	0.928422	0.0117392	0.133671	-0.31422	0.34845	-0.485194	0.475428	0.206704	0.224	-0.297325	0.218811	-0.501286	0.268155	-0.786217	0.448867	0.350884	0.52849	-0.49538	0.867715	-0.124146
	FLNA	P21333;P21333-2;Q14315;Q14315-2				-0.588935						0.0696397						0.262795
	FLNA	P21333;P21333-2	0.485095	0.193719	0.60742	0.0859773	0.941717	0.0252165	0.973261	-0.0485675	0.713157	0.064083	0.933843	0.0517033	0.409074	0.279869	0.947066	-0.00355829	0.581219	0.152399	0.75077	0.0434042
	FLNB	O75369;O75369-2;O75369-3;O75369-6;O75369-4;O75369-5;O75369-7;O75369-8;O75369-9	0.662978	0.11707	0.633989	0.0711331	0.304336	0.379228	0.422375	-0.07619	0.765394	0.070065	0.489828	0.239898	0.266204	0.259868	0.0025337	0.958945	0.451648	-0.295411	0.553281	-0.134651
	FLNB	O75369;O75369-2;O75369-3;O75369-6;O75369-4;O75369-5;O75369-8;O75369-9	0.300815	-0.458747	0.929987	0.0508514	0.0596009	0.730667	0.825163	-0.11985	0.742956	-0.277858	0.494895	0.265362	0.00510107	2.28551	0.0325048	1.67251	0.978813	-0.125038	0.812082	-0.106919
	FLNB	O75369;O75369-2;O75369-3;O75369-6;O75369-7;O75369-8;O75369-9	0.533456	-0.00304629	0.38032	-0.129596	0.192734	0.788979	0.951068	0.261594	0.682936	-0.08325	0.441311	-0.0398225	0.0972152	0.43245	0.370283	1.12107	0.785517	-0.990567	0.446352	-0.365355
	FLNB	O75369;O75369-2;O75369-4;O75369-5;O75369-7;O75369-8;O75369-9	0.715262	0.099503	0.454677	-0.3359	0.627392	-0.3982	0.727559	-0.155838	0.450588	0.0193493	0.779891	-0.61342			0.0211389	1.81566	0.376584	0.187335
	FLNB	O75369;Q14315;O75369-2;O75369-3;O75369-6;O75369-7;O75369-8;O75369-9;Q14315-2		-0.164566								-1.1692
	FLNC	Q14315;Q14315-2	0.650161	0.120928	0.627002	-0.0937573	0.376728	-0.376957	0.872014	0.0997323	0.41689	-0.106048	0.662989	0.249399	0.711564	0.217886	0.593721	0.225874	0.582462	0.0223687	0.52723	0.272933
	FLOT1	O75955;O75955-2	0.940858	-0.0104958	0.0516582	-0.322787	0.109477	0.566591	0.961738	-0.0332687	0.719992	0.0559113	0.588415	0.0830938	0.639536	-0.229282	0.50435	0.226263	0.833259	-0.0629916	0.227164	0.278002
	FLOT1	O75955	0.552552	-0.194122	0.215036	-0.23911	0.795218	-0.0755644	0.807051	-0.0618237	0.1912	-0.250391	0.622841	0.133366	0.511448	0.23486	0.860248	-0.0419186	0.400451	-0.38263	0.328288	0.283102
	FLOT2	Q14254	0.358665	-0.162216	0.378674	-0.0894326	0.435766	-0.119696	0.432969	0.152692	0.463794	-0.0782938	0.388841	0.0952715	0.969081	-0.0605275	0.946474	0.0636253	0.992607	-0.0676603	0.250678	-0.209751
	FLRT1	Q9NZU1	0.959985	-0.0213592	0.828423	-0.0496587	0.741793	-0.0974419	0.0831531	0.759605	0.585508	0.121714	0.144457	-0.263618	0.70345	0.190145	0.6439	-0.194353	0.717136	0.258496	0.142101	0.595481
	FLRT2	O43155	0.153655	-0.28199	0.137983	0.120789	0.64055	-0.187851	0.701757	-0.030426	0.432711	-0.101302	0.426591	0.0291029	0.49811	-0.0949919	0.339361	-0.18723	0.829498	-0.0109914	0.458668	-0.167456
	FLRT3	Q9NZU0	0.368101	0.112355	0.0170666	-0.177461	0.550821	-0.072742	0.10076	-0.181963	0.749787	2.06556e-05	0.0224641	0.238469	0.194845	-0.152042	0.562214	-0.091094	0.741828	0.086209	0.596198	0.0808782
	FMOD	Q06828	0.79921	-0.0384677	0.985422	-0.0370952	0.244415	-0.376263	0.831449	-0.00637231	0.0383253	-0.255316	0.200127	0.209339	0.073485	-0.333858	0.0159333	-0.719655	0.091569	-0.161657	0.390785	0.195149
	FN1	P02751;P02751-1;P02751-10;P02751-11;P02751-13;P02751-14;P02751-17;P02751-3;P02751-4;P02751-5;P02751-6;P02751-7;P02751-8;P02751-9	0.277801	-0.331306	0.694655	-0.00354092	2.23635e-07	-1.57136	0.252907	-0.33154	0.0248958	-0.308275	0.582561	0.0206668	0.233469	-0.108241	0.0348649	-0.571041	0.00349523	-0.459588	0.848656	0.0398229
	FN1	P02751;P02751-1;P02751-11;P02751-17;P02751-3;P02751-4;P02751-5;P02751-6;P02751-7	0.396413	0.213143	0.628052	-0.0812572	0.0323501	-0.641696	0.348773	0.322347	0.845922	0.0229526	0.464628	0.13003			0.212366	-0.616783	0.596816	-0.0711357	0.402386	0.178049
	FN1	P02751;P02751-1;P02751-10;P02751-13;P02751-14;P02751-17;P02751-3;P02751-4;P02751-5;P02751-6;P02751-7;P02751-8;P02751-9	0.620216	0.0419777	0.863448	-0.00330766	0.0287409	-0.843433	0.823038	-0.247173	0.216559	-0.139754	0.586149	0.0195099	0.741273	0.294319	0.150558	-0.485222	0.503199	0.393753	0.812164	-0.00675791
	FN1	P02751;P02751-1;P02751-10;P02751-11;P02751-12;P02751-13;P02751-14;P02751-17;P02751-3;P02751-5;P02751-6;P02751-7;P02751-8;P02751-9	0.159168	0.456776	0.0898825	0.320938			0.430517	0.441229	0.290923	0.178104	0.399399	0.0714095	0.118436	-0.581887			0.938219	-0.0658828	0.504971	0.2435
	FN1	P02751;P02751-1;P02751-10;P02751-11;P02751-12;P02751-13;P02751-14;P02751-17;P02751-3;P02751-4;P02751-5;P02751-6;P02751-7;P02751-8;P02751-9	0.739343	-0.0877157	0.175214	0.134838	1.81461e-05	-1.22225	0.910627	-0.0297339	0.0228486	-0.218151	0.133151	-0.143768	0.991088	0.111791	0.0125323	-0.622279	0.0716351	-0.155404	0.912774	0.0828364
	FN1	P02751;P02751-1;P02751-10;P02751-11;P02751-12;P02751-13;P02751-14;P02751-16;P02751-17;P02751-3;P02751-4;P02751-5;P02751-6;P02751-7;P02751-8;P02751-9	0.98838	0.00747049	0.648109	0.0974369	0.828974	-0.305686	0.164576	0.260083	0.900423	-0.0610201	0.105424	-0.453268	0.837079	0.0405039	0.699297	0.403134	0.283722	0.172564	0.83828	0.0319316
	FN1	P02751;P02751-1;P02751-10;P02751-11;P02751-12;P02751-13;P02751-14;P02751-16;P02751-17;P02751-2;P02751-3;P02751-4;P02751-5;P02751-6;P02751-7;P02751-8;P02751-9	0.83321	0.0500138	0.311142	0.116817	0.427562	-0.203902	0.659861	-0.0491697	0.114393	-0.122237	0.57316	-0.0600988	0.422179	0.234522	0.211361	-0.301497	0.895535	0.125324	0.821308	0.0666104
	FN1	P02751;P02751-1;P02751-10;P02751-11;P02751-12;P02751-13;P02751-14;P02751-17;P02751-3;P02751-5;P02751-7;P02751-8;P02751-9	0.229279	-0.345362	0.386079	-0.133417	0.0176558	-0.864876	0.2974	-0.291397	0.000975614	-0.655546	0.0680334	-0.424321	0.743664	-0.0594503	0.670678	-0.0505877	0.743367	0.45693	0.897773	-0.0113781
	FN3K	Q9H479	0.686242	-0.185592	0.107038	0.756631	0.733387	0.0752493	0.135386	0.755691	0.988787	-0.16687	0.458024	0.35265			0.782569	-0.0230464	0.158123	0.905691	0.601085	-0.731538
	FN3KRP	Q9HA64	0.62245	0.202463	0.782882	-0.115293	0.399233	0.4659	0.913542	-0.205315	0.60174	0.294433	0.855856	0.0491687			0.423656	0.56876	0.587086	0.267313	0.961344	0.00544767
	FNBP1L	Q5T0N5;Q5T0N5-2;Q5T0N5-3;Q5T0N5-4;Q5T0N5-5	0.131055	-0.496694	0.993355	0.00828419	0.263729	-0.540109	0.292783	-0.348562	0.623553	-0.0726446	0.0273459	-0.577429	0.0320485	1.76069	0.688323	-0.0260848	0.351151	-0.45369	0.996405	0.0094782
	FOLH1	Q04609;Q04609-6;Q04609-8;Q9HBA9;Q04609-10;Q04609-3;Q04609-7;Q04609-9	0.208737	-0.588572	0.489289	-0.588905					0.566259	0.57932	0.135029	-1.60219							0.47729	0.26875
	FOLR1	P15328	0.18737	0.253912	0.671542	-0.0581569	0.0191609	-0.801656	0.487489	0.0566072	0.0536875	-0.229679	0.596487	-0.0853128	0.632435	-0.0651827	0.260646	-0.289371	0.398518	-0.0947027	0.108675	-0.292155
	FOLR2	P14207;P41439																-0.329432
	FREM1	Q5H8C1	0.742444	0.141631	0.248873	0.100248	0.351876	-0.654294	0.144918	0.328548	0.310366	-0.151355	0.432722	0.0840895	0.244512	-0.309122	0.918037	-0.0743027	0.649005	-0.100792	0.468521	0.0863619
	FREM2	Q5SZK8	0.866216	0.0586771	0.107454	0.340318	0.677397	0.280425	0.482295	0.191913	0.441683	0.228095	0.879893	-0.0342373	0.751462	0.352117	0.368146	0.483068	0.526498	0.235982	0.687375	0.176923
	FREM2	Q5SZK8;Q5SZK8-2	0.113817	0.226022	0.112759	0.132197	0.789327	-0.116337	0.0750815	0.214327	0.765054	0.00870878	0.152851	0.104416	0.598464	-0.0955293	0.756256	-0.0206644	0.0850502	0.218649	0.487991	0.0669886
	FRK	P42685	0.57266	0.234064	0.54583	-0.0995835	0.982615	0.0290258	0.916039	0.0631734	0.852949	-0.0136719	0.685979	-0.108724	0.674432	0.166397	0.830049	0.0885578	0.345618	-0.252183	0.549205	-0.145146
	FRK	P42685;P42685-2	0.010066	0.657819	0.0373038	0.276323	0.0336545	0.513175	0.74223	0.0110593	0.213804	0.150762	0.131167	0.137654	0.184699	-0.288225	0.310695	-0.233004	0.404782	0.0826143	0.32906	0.143887
	FRMPD1	Q5SYB0;Q5SYB0-2;Q5SYB0-3	0.142475	-0.328072	0.988019	0.00653972	0.412776	0.190782	0.52788	0.157529	0.0521762	-0.37941	0.875323	-0.183561	0.123636	-0.672348	0.866804	-0.172117	0.422344	-0.322795	0.623796	0.059906
	FRMPD1	Q5SYB0	0.788794	0.114328	0.393749	-0.142784	0.0437792	0.590712	0.612876	0.0240226	0.990355	-0.030904	0.510431	-0.0846592	0.932368	0.124245	0.986799	-0.486697	0.166604	0.319361	0.312132	-0.469733
	FRRS1	Q6ZNA5;Q6ZNA5-2	0.437577	0.424033	0.223456	-0.364254	0.0808054	-1.11004	0.748919	-0.00128461	0.426068	-0.153789	0.0246709	0.541766	0.476905	0.395192	0.80268	-0.00533361	0.880152	-0.150446	0.451733	-0.304016
	FSCN1	Q16658	0.923008	0.237048	0.0594494	0.633082	0.0550199	0.553332	0.0727827	0.676793	0.0805645	0.65768	0.105802	0.805927	0.0246369	2.86309	0.353419	1.0539	0.0860305	1.18108	0.103541	0.522233
	FSTL1	Q12841;Q12841-2	0.980593	-0.0513194	0.879175	-0.0294383	0.0740902	-0.558789	0.589412	0.0614327	0.931242	0.00265906	0.381837	-0.179742	0.38463	-0.0864024	0.0983643	-0.421447	0.86927	0.0501147	0.718592	-0.0790179
	FSTL3	O95633;O95633-2	0.463705	-0.203416	0.265848	-0.202765	0.518489	0.468173	0.394011	-0.301589	0.0674985	-0.674854	0.831513	0.417172							0.322288	-0.324292
	FSTL4	Q6MZW2;Q6MZW2-2		0.416703	0.143268	0.404908		0.193127			0.105575	0.568812	0.0933737	0.539267				0.43282
	FSTL4	Q6MZW2;Q6MZW2-2;Q6MZW2-3	0.652291	-0.178683	0.056686	0.296351	0.125836	0.530211	0.124764	0.378896	0.967161	-0.0620558	0.609847	0.141816	0.474637	0.193032	0.824177	0.11511	0.193059	0.469487	0.231031	0.450939
	FSTL4	Q6MZW2;Q6MZW2-3	0.714661	-0.00044448	0.459323	0.179816	0.698502	-0.0567082	0.940599	0.0470088	0.92213	-0.000843288	0.149494	-0.123317	0.909654	0.00780612	0.181248	0.546238	0.622936	0.0252134	0.897091	0.436269
	FTCD	O95954			0.0575964	-0.618934			0.0783028	0.143806	0.0488957	0.424905	0.764267	-1.27381	0.408539	0.0351137	0.151184	0.475017			0.753114	-0.332093
	FTCD	O95954;O95954-2	0.695225	-0.16286	0.117831	-0.263434	0.744959	0.121056	0.0694881	-0.353719	0.219964	-0.210105	0.0176227	-0.648585	0.398959	-0.436956	0.711775	-0.187762	0.970781	-0.140349	0.256789	-0.350468
	FTCD	O95954;O95954-2;O95954-3	0.0930886	-0.809702	0.861638	-0.0742675	0.432386	-0.414292	0.381887	0.100201	0.337199	0.166891	0.24087	-0.427673	0.303925	0.296068	0.947809	-0.116252	0.336808	0.122369	0.0794249	0.347531
	FTH1	P02794	0.180133	-0.364862	0.996792	0.00336598	0.0319501	-0.662564	0.572748	-0.0764705	0.343897	0.083034	0.29298	-0.268953	0.424561	-0.344241	0.636641	0.126959	0.591996	-0.22176	0.919253	0.0592366
	FTL	P02792	0.884377	-0.0403576	0.952568	0.0462538	0.898997	0.214284	0.289078	1.12089	0.248559	0.403929	0.746939	0.198218	0.632043	0.297664	0.660375	-0.356401	0.326321	-1.14187	0.586966	-0.153976
	FUCA1	P04066	0.981589	0.00438732	0.789518	-0.0326794	0.236141	0.413092	0.543206	0.236615	0.107639	0.268827	0.000666879	0.911454	0.702882	0.158219	0.94805	-0.0338324	0.0761926	0.634632	0.299942	0.313094
	FUCA2	Q9BTY2	0.191637	-0.525341	0.938189	0.0121461	0.675883	-0.258815	0.316583	0.577281	0.305299	0.280706	0.948761	0.0826092	0.895891	-0.0101445	0.514991	-0.2961	0.2063	0.469109	0.76248	0.117791
	FUCA2	Q9BTY2;Q9BTY2-2	0.295131	0.342593	0.753834	0.0718625	0.669782	-0.150374	0.855898	0.133863	0.0421243	0.458097	0.0642777	0.748597	0.39429	0.331963	0.918616	0.0850407	0.608448	0.29056	0.251146	0.581796
	FURIN	P09958	0.318936	0.137768	0.901471	0.00847118	0.136901	0.242694	0.987369	-0.0346895	0.72238	-0.0376939	0.423773	0.0297552	0.612389	-0.0515277	0.00180252	-0.703285	0.407695	0.189492	0.998848	-0.0405542
	FUT11	Q495W5;Q495W5-2	0.00665473	1.72257	0.206826	-0.450939			0.757542	-0.353193	0.855663	-0.0123955	0.179627	-0.829065	0.14483	-0.568588	0.47519	-0.98995	0.646846	-0.471524
	FUT3	P21217;P51993;Q11128;P51993-2	0.565711	-0.147624	0.0329567	0.305937	0.638265	0.176618	0.969448	0.021757	0.190579	-0.231312	0.66258	0.102802	0.284249	0.125385	0.287213	0.413132	0.842259	-0.092658	0.108474	0.27386
	FXYD2	P54710;P54710-2	0.0962101	0.732661	0.133054	0.592698			0.817526	0.0209391	0.693888	-0.039556	0.755489	-0.0460974	0.0834308	1.14339			0.798224	-0.215018
	FXYD2	P54710	0.0728186	0.847878	0.606803	-0.18994			0.83427	0.0366831	0.768843	0.165319	0.317116	0.793666	0.0996462	-1.42486			0.559123	-0.0943368	0.134758	-0.897597
	FYN	P06241;P06241-3;P07947;P06241-2	0.673583	-0.345874	0.245674	-0.243486	0.231125	0.427107			0.182655	-0.480688	0.715041	-0.151556	0.366462	0.757266					0.698807	-0.0384499
	FYN	P06241;P06241-3;P07947;P07948;P08631;P08631-2;P12931;P06241-2;P07948-2;P08631-3;P08631-4;P12931-2;P12931-3	0.559139	-0.112795	0.777653	0.0337511	0.718199	-0.158927	0.447124	-0.208676	0.58974	0.0489942	0.142844	-0.469654	0.149048	-0.342254	0.092301	0.570061	0.155384	0.25265	0.523047	0.111933
	FYN	P06241;P06241-3;P07947;P09769;P06241-2			0.471072	-1.12003	0.196987	-1.81327	0.50879	-0.507539	0.111436	-1.31142	0.880395	-0.561203	0.212627	1.30999	0.557809	0.241958			0.80905	-0.147149
	FYN	P06241;P06241-3;P07947;P12931;P06241-2;P12931-2;P12931-3	0.984819	-0.124339	0.408336	0.134752	0.634111	0.425978	0.904898	-0.311059	0.917684	-0.017206	0.91511	0.293223	0.612471	-0.448033			0.506698	0.619364	0.664002	0.578788
	FZD8	Q9H461	0.957095	0.116604	0.998381	0.0142702	0.140535	0.279673	0.950603	0.0798703	0.745021	0.0430338	0.340146	0.0122113	0.892115	-0.103817	0.74146	-0.0160068	0.889686	-0.122171	0.0551411	-0.190458
	G6PD	P11413;P11413-2;P11413-3			0.24937	0.347972	0.37156	-0.738795	0.373816	-0.638832	0.971175	0.0825418	0.984983	-0.0962568	0.57161	0.632031	0.748402	0.456041	0.559387	-0.391759	0.880515	0.0703241
	GAA	P10253	0.594436	0.0856312	0.194451	-0.148752	0.203564	0.296334	0.445491	0.126777	0.593138	0.0722886	0.246331	0.276339	0.727233	0.110077	0.986471	-0.00242086	0.920623	0.0972253	0.895474	0.0674307
	GAL3ST1	Q99999	0.582964	0.298895	0.00108247	0.922886	0.232055	0.566298	0.0546656	0.509819	0.0384732	0.648352	0.464769	0.0853276			0.799119	-0.723638	0.492364	0.306307	0.327843	0.390798
	GALC	P54803;P54803-4;P54803-5	0.661437	-0.559086	0.191617	-0.57235			0.517253	-0.3638	0.397759	-0.330316	0.430254	-0.528982	0.468803	-0.60831					0.665419	-0.387339
	GALC	P54803;P54803-3;P54803-4;P54803-5	0.0873587	0.622115	0.116212	-0.328182	0.11494	-0.587969	0.70167	0.138543	0.288795	0.240266	0.999804	0.0273766	0.827035	-0.08778	0.646991	0.164504	0.976293	0.0146768	0.361834	0.315514
	GALC	P54803	0.438309	0.452393	0.421143	0.21795	0.878494	0.125817	0.973128	-0.082549	0.216128	0.367735	0.317624	-0.327854	0.714665	0.207906	0.0524543	-1.27401	0.792059	-0.131231	0.334663	0.4384
	GALC	P54803;P54803-3;P54803-4		0.279096		0.600468					0.115022	-0.461538		2.23967
	GALE	Q14376			0.151203	0.63568	0.352015	0.49996	0.680434	0.995415	0.267582	0.32987			0.293513	0.349963	0.768316	0.365694			0.315494	0.117154
	GALE	Q14376;Q14376-2			0.209442	0.30881	0.112586	0.514998	0.83461	-0.294404							0.057749	1.31139	0.206906	0.557556	0.931773	0.0116118
	GALK1	P51570	0.000562365	-0.809725	0.694453	0.0381821	0.573308	0.05769	0.866155	-0.0938634	0.798469	0.0148977	0.221052	-0.258707	0.333882	0.197743	0.511802	0.180908	0.376079	0.094039	0.974794	-0.0612122
	GALM	Q96C23	0.00121173	-1.27101	0.372836	-0.202376	0.5908	0.287534	0.968154	0.100522	0.0970543	-0.422863	0.937687	0.0467992	0.922273	-0.0697594	0.586886	-0.25034	0.856038	-0.113609	0.139598	-0.564089
	GALNS	P34059	0.463203	-0.182635	0.134184	-0.195619	0.0361482	-0.70922	0.801946	-0.0261163	0.889978	0.0293448	0.155726	0.339594	0.686377	-0.00459139	0.691501	-0.118502	0.453767	-0.0351404	0.600719	0.143201
	GALNT1	Q10472;Q10472-2	0.330202	0.192442	0.692702	-1.03735			0.302407	0.242437	0.141127	0.745102	0.951298	0.276814			0.681022	-0.0621947	0.418443	-0.128222
	GALNT1	Q10472	0.604902	0.201101	0.604409	0.238325	0.783475	0.190129	0.732141	0.553484	0.778876	0.105021	0.307832	-0.394513	0.557584	0.602508	0.29993	1.47112			0.965238	0.285444
	GALNT16	Q8N428;Q8N428-2	0.476793	-0.416763	0.42797	-0.25093			0.776922	-0.097727	0.805651	-0.117677	0.912656	0.0700382			0.0401397	-1.27256	0.411291	0.329178	0.29087	1.14918
	GALNT18	Q6P9A2	0.00803213	0.618213	0.558	0.0612362	0.407112	-0.281515	0.128734	0.230486	0.993536	-0.0181575	0.913356	-0.084282	0.56818	-0.146273	0.928404	-0.00297479	0.838994	0.0191492	0.541108	0.0851124
	GALNT18	Q6P9A2;Q6P9A2-2	0.731192	0.613014	0.82998	0.0756579					0.824774	-0.0764726		-0.913368		-0.856086					0.497912	-0.109288
	GALNT2	Q10471	0.781238	-0.256813	0.157106	0.234067	0.532133	-0.200009	0.856446	-0.260161	0.441687	-0.176457	0.789989	-0.151078	0.789297	-0.0445916	0.488994	0.0535144	0.623753	0.380473	0.615234	-0.204357
	GALNT2	Q10471;Q10471-2	0.647121	0.158125	0.0683636	0.330638	0.0405098	-0.588034	0.716402	0.103635	0.406473	0.143649	0.66089	-0.102317			0.683061	-0.0885997	0.826859	0.041104	0.71231	-0.0985109
	GALNT3	Q14435;Q8NCL4						-0.66058	0.30386	0.355885								0.259214		-0.627973
	GALNT6	Q8NCL4	0.608908	-0.685798	0.584167	-0.160315	0.947613	-0.0557401	0.0181879	0.559742	0.125468	-0.442528	0.176794	0.278261	0.693207	-0.0594493	0.984066	-0.617148	0.339252	0.15255	0.236888	0.0466175
	GALNT7	Q86SF2	0.0612253	0.24466	0.493139	0.0589363	0.738957	0.0989674	0.497029	-0.0789567	0.424181	0.0522833	0.651235	0.0739193	0.0511885	0.324463	0.68404	0.064167	0.410797	0.221509	0.40501	-0.100523
	GALT	P07902			0.4448	0.157205	0.173133	-0.772882	0.393964	0.195214	0.429014	0.0901406	0.849512	-0.0918682	0.95105	-0.0483753			0.304986	-0.652496	0.943237	-0.0466069
	GALT	P07902;P07902-2			0.990121	-0.00778774			0.542761	0.0404779			0.380553	1.1997					0.335043	1.7024	0.361662	1.39639
	GANAB	Q14697;Q14697-2	0.396884	0.139475	0.827991	0.0222469	0.143139	0.279475	0.131269	-0.232091	0.0448104	-0.212311	0.86807	-0.0817662	0.907166	-0.0226786	0.694253	0.0852982	0.524964	0.0715367	0.276451	0.142386
	GAPDH	P04406	0.457031	-0.0956594	0.221509	0.318922	0.0935491	1.14583	0.775115	-0.102876	0.667168	-0.0660264	0.206597	-0.261611	0.339609	0.662477	0.589781	0.33986	0.61733	0.154123	0.70058	-0.0284888
	GAPDH	P04406;P04406-2	0.315339	-0.206869	0.933848	-0.000491153	0.712481	0.0747819	0.377036	-0.194741	0.785058	-0.0629372	0.220891	-0.26238	0.342631	0.196235	0.400159	0.244786	0.760878	-0.237299	0.576233	0.0332068
	GAPDHS	O14556			0.713114	0.255624			0.585205	0.615621	0.717009	0.781013	0.435917	1.03032							0.89701	0.251696
	GAPDHS	O14556;P04406;P04406-2	0.27055	-1.02365	0.616831	0.0495352	0.424152	-0.604996	0.49289	-0.182067	0.313425	-0.165132	0.957647	-0.195339	0.8006	0.231434	0.688619	-0.316741	0.913688	-0.375583	0.606002	-0.289156
	GARS1	P41250;P41250-2							0.915246	0.550266	0.50352	0.677277	0.932042	-0.338744	0.909823	0.284385	0.820455	1.31248			0.916114	0.174161
	GAS1	P54826	0.415708	0.114182	0.493659	-0.1053	0.00637563	-0.811377	0.331264	0.0301675	0.0867421	-0.243829	0.961822	-0.138009	0.720237	-0.0431444	0.794082	-0.00927116	0.945954	0.0622959	0.690972	-0.1489
	GAS6	Q14393;Q14393-1;Q14393-3	0.873403	0.0792333	0.506761	0.153078	0.128443	0.692336	0.105282	0.555967	0.42892	-0.203455	0.104171	-0.656737	0.306683	-0.515526	0.0331768	-1.46599	0.804157	-0.191968	0.302839	-0.475007
	GAS6	Q14393;Q14393-1;Q14393-3;Q14393-4;Q14393-5	0.159983	0.239182	0.676553	-0.0469661	0.0435347	0.425101	0.362666	0.102969	0.619722	-0.0572511	0.377485	-0.103542	0.992382	-0.00674801	0.157357	-0.279286	0.119978	0.233121	0.344952	0.117568
	GASK1B	Q6UWH4;Q6UWH4-2;Q6UWH4-3	0.129204	0.715025	0.358359	0.191647			0.534626	-0.255257	0.646085	0.160944	0.485613	-0.0451276					0.953706	-0.0945562	0.875851	-0.324598
	GATD3B	A0A0B4J2D5;P0DPI2																0.704797
	GATM	P50440;P50440-2										0.672779	0.591338	0.893207				0.534942	0.447878	-1.24702
	GATM	P50440;P50440-2;P50440-3	0.407727	-0.259956	0.0466052	-0.271807	0.14807	-0.745669	0.43562	0.252738	0.744413	0.0502042	0.420742	0.0174012	0.049758	-0.488243	0.201348	-0.436999	0.474309	-0.395416	0.283999	-0.250366
	GBA1	P04062;P04062-2;P04062-4			0.833669	0.0748847	0.990396	0.168796	0.43967	0.670767	0.0989891	0.609266	0.596153	-0.27201	0.254772	-0.71482	0.85283	0.0146075	0.680066	0.450168
	GBA1	P04062;P04062-2;P04062-4;P04062-5	0.635083	0.135232	0.306908	0.153156	0.304856	0.413189	0.880012	0.0104771	0.966336	0.0130437	0.70338	-0.126559	0.292945	0.316833	0.660657	-0.16102	0.686412	0.0877479	0.62344	0.0814556
	GBA1	P04062;P04062-2;P04062-3;P04062-4;P04062-5	0.382922	-0.253447	0.802556	0.0385693	0.536522	0.302803	0.94023	0.10291	0.943103	0.0106807	0.200512	0.419722	0.580163	0.14845	0.670004	-0.123436	0.810471	-0.047456	0.910643	0.0651123
	GBA3	Q9H227;Q9H227-2			0.402315	-0.310401					0.661275	-0.0793146							0.546904	0.320283	0.598693	0.159464
	GBE1	Q04446	0.0513321	1.08161	0.664503	-0.097942	0.416121	0.36577	0.610155	-0.0920998	0.596626	0.165749	0.0627812	-0.545028	0.889128	0.0827478	0.727133	0.224723	0.66189	-0.154079	0.419427	-0.265081
	GBP6	Q6ZN66				-0.325139		2.03871				-0.786627		-0.852099				1.13586
	GBP6	Q6ZN66;Q6ZN66-2	0.432139	0.720798	0.20916	0.409853	0.164526	1.4988	0.954142	-0.180278	0.65432	0.0422461	0.148474	0.653512	0.89219	0.330241	0.153169	1.13603			0.940986	0.146962
	GBP6	Q6ZN66;Q8N8V2;Q96PP9	0.371432	0.833919	0.9988	-0.00388355			0.846259	0.101572	0.35622	0.398876	0.948355	0.216751			0.390567	1.08794	0.567424	-0.571827	0.774312	-0.33547
	GC	P02774;P02774-3	0.305786	0.23579	0.153382	0.196332	0.288493	-0.282911	0.212983	0.259599	0.189408	-0.265827	0.6725	0.102285	0.741593	-0.119075	0.214709	-0.317228	0.72748	0.0752932	0.579996	0.126907
	GC	P02774;P02774-2;P02774-3	0.150356	-0.411196	0.112648	-0.28796	0.0209583	-0.726766	0.295661	0.460649	0.879311	-0.0293291	0.80334	0.198136	0.965474	-0.127823	0.853669	-0.0755242	0.617547	0.200676	0.925549	0.0673697
	GC	P02774;Q8TDJ6;P02774-3;Q8TDJ6-2;Q8TDJ6-3	0.843862	0.532253	0.549897	0.119927	0.345437	0.160096	0.900279	0.282307	0.202044	0.384878	0.176172	-0.284689	0.653924	-0.846305	0.136492	-0.81063	0.291	0.560404	0.698289	0.270601
	GCA	P28676	0.85528	-0.0491823	0.480169	0.181829	0.800241	0.145566	0.982878	0.0411294	0.833241	0.0172107	0.738211	0.0244471	0.215141	0.57222	0.882086	0.116163	0.477068	-0.453322	0.316775	-0.432731
	GCHFR	P30047;P30047-2	0.674409	0.159481	0.0995257	-0.401366	0.344591	-0.437527	0.462883	-0.36836	0.27577	0.132096	0.223825	0.348861	0.296087	0.771494	0.732122	0.184316	0.345025	0.216976	0.880434	-0.132765
	GCLC	P48506			0.24151	0.740046	0.134191	1.59558	0.0745401	2.09136	0.0634259	0.789552	0.424083	-0.475232			0.253172	0.630896			0.422692	0.135167
	GCNT2	Q8N0V5	0.868964	0.0455442	0.992317	0.0133941	0.423391	0.26192	0.93966	-0.00605507	0.29744	-0.180567	0.904104	5.59453e-05	0.866061	-0.102288	0.606283	-0.239812	0.561946	0.200305	0.562089	0.149624
	GCNT2	Q8N0V5;Q8N0V5-2	0.669856	0.424366	0.78892	0.0525718	0.446838	0.122309	0.620889	0.0460522	0.111602	0.589638	0.913632	-0.20038	0.498619	0.246649	0.672724	0.181109	0.19502	0.288676	0.124458	0.431726
	GDA	Q9Y2T3;Q9Y2T3-2;Q9Y2T3-3	0.101371	0.852516	0.872245	-0.0898626	0.909204	-0.213798	0.558776	0.045324	0.82116	0.0673602	0.514969	0.0158853	0.982649	0.120876	0.69638	0.185038	0.761349	0.173138	0.126064	-1.03797
	GDA	Q9Y2T3;Q9Y2T3-3	0.479284	0.186953	0.978885	0.0412603	0.500387	-0.0417977			0.584051	0.138096	0.104268	0.158463	0.819502	0.233342	0.189625	-1.42025	0.985101	0.185696	0.885761	-0.359329
	GDF15	Q99988	0.377219	0.295774	0.708306	-0.103455	0.941378	0.243445	0.95568	0.0624281	0.288496	0.304068	0.948905	-0.0375816	0.0075012	-1.3502	0.186013	-0.863813	0.513153	-0.129641	0.646088	0.19895
	GDF7	Q7Z4P5			0.0884526	0.319113	0.157019	0.656618	0.606064	-0.0468921	0.115397	-0.578915	0.0872639	0.568212			0.0240083	-0.884624
	GDI1	P31150;P50395;P50395-2	0.652383	0.158145	0.915786	-0.00401251	0.361284	-0.31085	0.429109	-0.247659	0.434879	-0.170387	0.506912	0.173986	0.529254	0.204592	0.0742283	0.76746	0.180861	0.279118	0.435298	-0.313387
	GDI1	P31150	0.482302	-0.185717	0.344898	-0.153549	0.5054	-0.299268	0.460324	-0.25295	0.891295	0.0143255	0.820821	-0.181868	0.241154	-0.510485	0.765434	-0.072454	0.246034	-0.333828	0.157446	-0.350577
	GDI1	P31150;P50395	0.00292394	-0.545272	0.436899	-0.067195	0.941678	0.133085	0.55349	0.0162589	0.799298	-0.0321406	0.524531	0.0828671	0.490016	0.0387328	0.700754	0.160956	0.0824521	-0.387871	0.437794	-0.191344
	GDI2	P50395	0.320967	-0.536921	0.452373	0.121229	0.593274	0.0800628	0.827947	-0.215981	0.419845	-0.262691	0.483016	-0.0331318	0.708429	0.175939	0.395409	0.353487	0.812384	-0.290499	0.360683	0.267678
	GDI2	P50395;P50395-2	0.765036	-0.0668818	0.558412	0.0931036	0.905043	0.0557857	0.135652	-0.369351	0.764522	-0.0345162	0.450427	-0.048279	0.141014	0.48557	0.348305	0.661317	0.552164	0.229147	0.631847	-0.105942
	GDPD3	Q7L5L3	0.871501	0.383128	0.582343	-0.0894985			0.257565	0.603631	0.918787	0.074374	0.83628	0.148587	0.24084	0.287674	0.918726	0.353171	0.629881	0.0226408	0.86054	0.280282
	GDPD3	Q7L5L3;Q7L5L3-1	0.0428516	0.609478	0.092014	-0.32204	0.61181	-0.296525	0.920277	-0.136746	0.596877	-0.104217	0.982496	-0.103465	0.728329	-0.00667192	0.616794	-0.0778355	0.312922	0.110189	0.795109	-0.186707
	GET3	O43681	0.0637045	-0.88042	0.561448	0.0764271	0.333758	-0.26861	0.0804831	0.837038	0.861829	0.0239872	0.810164	-0.0699253	0.360545	-0.402902	0.83521	0.246315	0.566658	0.289266	0.901231	0.0636407
	GFPT1	Q06210;Q06210-2			0.511414	0.0536057	0.291954	0.216132					0.427328	0.285621			0.0625613	-0.395522
	GFPT2	O94808;Q06210;Q06210-2			0.620916	-0.170531	0.869664	0.554991			0.793241	0.0786995	0.478585	-0.168405	0.367065	1.20239
	GFRA1	P56159;P56159-2	0.891581	0.011729	0.84939	-0.0573303	0.178902	-0.536934	0.903956	0.144086	0.522814	0.168691	0.855343	0.320083	0.188301	0.847806	0.968587	-0.191038	0.816537	-0.125443	0.462902	0.326629
	GFUS	Q13630	0.0623717	-1.29852	0.996678	0.00523729	0.0545841	0.787138	0.773269	0.720619	0.559741	0.125966	0.303177	-0.568908	0.464633	-0.230454	0.608882	0.408767	0.647603	-0.0837195	0.588164	-0.0452558
	GGACT	Q9BVM4	0.951347	-0.00432223	0.744537	0.0456838	0.472523	0.15139	0.686587	0.0625919	0.421484	-0.0872759	0.646024	-0.0787439	0.625351	0.142891	0.754766	0.0668453	0.636917	0.144748	0.958892	0.0235471
	GGCT	O75223	0.383818	0.433665	0.291295	-0.247097	0.29626	-0.718247	0.319458	-0.62285	0.949728	-0.0902328	0.225402	0.402224	0.548976	0.330277	0.106823	0.854748	0.448665	-0.573995	0.416701	-0.490545
	GGCT	O75223;O75223-2;O75223-3;O75223-4	0.215599	-0.532424	0.684316	0.237558			0.661376	-0.149292	0.904323	-0.060417	0.24991	-0.534029	0.770845	-0.277234	0.59428	-0.0918062			0.345047	-0.361848
	GGCT	O75223;O75223-2;O75223-4	0.856203	0.48099	0.807665	-0.0931462	0.744025	-0.3004	0.618609	-0.0467622	0.700256	-0.0415865	0.247694	-0.00482577	0.328594	0.500037	0.0990645	0.967817	0.623425	-0.25217	0.696049	-0.559939
	GGCT	O75223;O75223-3	0.911802	0.13478	0.861605	-0.0180571	0.924382	-0.454502	0.594825	-0.26939	0.693749	-0.0825365	0.764215	-0.239914	0.970538	-0.421179	0.783214	-0.100442	0.944939	-0.215876	0.0879441	-0.85195
	GGH	Q92820	0.559364	0.0689995	0.654739	0.0403609	0.319667	0.156511	0.205306	0.145723	0.161304	0.192503	0.869483	-0.118559	0.586021	-0.122895	0.551447	-0.119308	0.943383	-0.0471324	0.575533	-0.130027
	GGT1	P19440;P36268;P19440-2;P36268-2;P36268-3	0.0858866	0.455762	0.439582	0.118458	0.42676	0.347659	0.382036	-0.0953639	0.98035	0.0301001	0.901001	0.163102	0.152779	0.429809	0.656232	0.0865948	0.410378	-0.0461403	0.669159	0.189913
	GGT1	P19440;P19440-3;Q9BX51	0.0805311	0.490488	0.421665	0.165652	0.71336	-0.449439	0.27327	-0.334576	0.493911	0.141861	0.534131	-0.13651	0.65554	0.102122	0.410026	-0.206163	0.837257	-0.260953	0.529465	0.0444171
	GGT1	P19440;P19440-2	0.416531	0.373871	0.264572	0.372763	0.0964028	1.55859	0.608159	0.158756	0.206603	0.414042	0.81733	-0.188854	0.411619	0.706412	0.853235	0.170296	0.907787	0.147445	0.305008	0.785552
	GGT1	P19440;P19440-3;Q14390;Q9BX51	0.462057	-0.13945	0.949163	0.0087782	0.248341	0.43408	0.337727	0.0364073	0.385059	0.211442	0.147721	0.589632	0.887243	-0.0985611	0.170235	0.75858	0.964359	0.024679	0.282567	-0.164261
	GGT3P	A6NGU5;P19440;P36268;P19440-3;Q14390;B5MD39;P36268-2;P36268-3	0.407742	-0.11563	0.48889	-0.0548915	0.828553	-0.0157307	0.798725	0.0488932	0.459496	0.0705088	0.286988	-0.100901	0.38331	-0.184548	0.668756	0.0693153	0.616752	-0.0404373	0.579312	0.10278
	GGT3P	A6NGU5;P19440;P19440-2	0.706281	0.448744	0.232921	0.357354	0.359736	0.296306	0.625171	-0.226673	0.237162	0.323817	0.530582	0.572313	0.70927	-0.314833			0.79898	0.00594115	0.448084	0.306117
	GGT3P	A6NGU5;P19440;P19440-3;Q14390;B5MD39	0.450253	-0.179824	0.489934	0.0536255	0.265526	0.179526	0.945058	-0.0606319	0.563645	0.0298867	0.377433	-0.250295	0.923213	-0.00760147	0.647577	-0.0161558	0.724888	-0.0639505	0.840088	-0.0407064
	GGT3P	A6NGU5;P19440;P36268;P19440-2;P36268-2;P36268-3	0.809886	-0.0604166	0.59114	-0.0662684	0.758885	-0.106573	0.340628	-0.164032	0.350978	-0.120955	0.721315	-0.0551983	0.573166	0.153677	0.401285	-0.218115	0.611229	-0.141973	0.902085	-0.0138778
	GGT3P	A6NGU5;P19440;P36268;P36268-2;P36268-3	0.0829541	-0.342037	0.00466871	-0.389288	0.8054	0.158053	0.981634	-0.0051297	0.0297971	-0.35064	0.0247344	-0.437833	0.656129	0.162407	0.770284	0.0711223	0.594	-0.0667684	0.191866	-0.197367
	GGT6	Q6P531;Q6P531-2	0.71656	0.0771811	0.535399	-0.0856382	0.303208	0.171623	0.454737	-0.204283	0.0670852	-0.219556	0.397993	0.0777696	0.486286	-0.0354084	0.657064	-0.115745	0.280056	0.467109	0.339533	-0.192455
	GHITM	Q9H3K2	0.256951	0.332662	0.826812	0.0199522	0.918577	-0.0558807	0.595559	-0.0977415	0.817466	-0.0112439	0.282777	-0.150422	0.609391	0.130741	0.686971	0.457586	0.762843	0.167372	0.888064	0.163138
	GINM1	Q9NU53	0.986785	0.202408	0.128601	-0.53113	0.263813	-0.849468	0.296739	0.511918	0.0712936	-0.547806	0.659426	0.25602			0.516439	-0.0720076	0.125901	-0.751266	0.972459	-0.135253
	GIPC1	O14908	0.963177	-0.378494	0.315539	0.287409	0.0865718	-1.02178	0.148437	-0.494391	0.930932	0.347649	0.799875	0.499066	0.112907	1.25977	0.958346	0.0581055			0.896966	-0.22852
	GIPC1	O14908;O14908-2	0.0467427	-0.437912	0.66574	-0.0655682	0.297351	0.247791	0.0238424	-0.484022	0.441869	-0.0750897	0.513567	-0.101019	0.600076	-0.229083	0.134791	0.396488	0.428334	-0.145256	0.48225	-0.123237
	GIPC2	Q8TF65	0.956457	-0.123234	0.683122	0.0867336	0.664676	-0.194199	0.469551	0.161441	0.933218	0.0645689	0.276654	0.252402	0.86022	0.0730644	0.527533	-0.309603	0.619909	0.161566	0.242009	0.309058
	GK	P32189;Q14410;P32189-1;P32189-2;P32189-4			0.836744	0.171163	0.121641	1.57139	0.35568	-0.341236	0.22958	0.560603	0.739261	0.243425	0.080867	1.74988	0.91044	0.917061	0.866392	0.358154	0.595296	0.00433371
	GK	P32189;Q14410;Q14409;P32189-1;P32189-2;P32189-4			0.0409804	-0.88639	0.660761	-0.344411	0.594301	-0.715893	0.80408	-0.102817	0.930973	0.356692			0.906623	0.0729759	0.692068	0.00937946	0.975965	-0.0792528
	GK	P32189;P32189-1;P32189-2;P32189-4	0.88164	-0.0299968	0.838877	-0.0185201	0.627463	0.129074			0.868118	-0.0318728	0.32708	-0.177472	0.188106	0.412426	0.628707	0.211203	0.810484	-0.0348711	0.797063	-0.0356873
	GK	P32189;Q14409;P32189-1;P32189-2;P32189-4	0.635396	-0.111902	0.980225	0.00180147	0.86833	-0.0614538	0.0781178	-0.596677	0.566629	0.112967	0.650225	-0.101254	0.528851	0.306126	0.224322	-0.461415	0.223306	-0.388541	0.689907	-0.118109
	GLA	P06280	0.60007	-0.119291	0.247746	0.166553	0.0744328	0.633027	0.348764	0.266454	0.224095	0.191671	0.166364	0.386639	0.251984	0.328413	0.817053	0.0707713	0.120818	0.497338	0.472528	0.241964
	GLB1	P16278;P16278-2;P16278-3	0.362405	0.188768	0.238413	-0.169343	0.647244	-0.139711	0.600739	-0.0995272	0.472397	0.171638	0.147357	0.42534	0.869744	0.22236	0.978595	-0.0690666	0.3997	0.148653	0.888343	0.102307
	GLB1	P16278;P16278-3	0.553278	-0.20803	0.881436	-0.0176238	0.425489	-0.218297	0.639476	0.0766394	0.716353	0.0592218	0.113776	0.517499	0.331787	0.327963	0.482936	-0.221992	0.797341	0.109559	0.646833	0.138935
	GLG1	Q92896;Q92896-2;Q92896-3	0.681773	-0.0608424	0.266532	0.110294	0.0723232	-0.37559	0.486048	0.12649	0.289557	-0.112335	0.196269	-0.188322	0.934041	-0.0470291	0.201692	-0.263305	0.352086	0.0810491	0.654406	0.0672655
	GLIPR2	Q9H4G4	0.280551	0.681489	0.782316	0.0439318	0.317899	-0.460254	0.0549142	-0.883497	0.226514	-0.404818	0.258321	-0.247536			0.58773	-0.19528	0.154845	-1.21601	0.314237	0.07208
	GLO1	Q04760;Q04760-2	0.361286	0.223856	0.981216	0.00946836	0.879553	0.0382653	0.640128	0.0443629	0.0968944	0.217806	0.877041	0.0781747	0.832576	-0.100119	0.405204	-0.215073	0.79907	0.0259526	0.536595	-0.00563596
	GLOD4	Q9HC38;Q9HC38-2	0.910067	0.0364527	0.506905	-0.115902	0.408117	0.300684	0.465336	-0.202212	0.458983	0.15146	0.478945	-0.258504	0.489416	0.219221	0.945049	-0.0169486	0.771907	0.0259607	0.745666	-0.0962697
	GLOD4	Q9HC38;Q9HC38-2;Q9HC38-3	0.271245	-0.308576	0.626945	-0.0561342	0.436529	0.21578	0.271542	0.127189	0.118739	0.224021	0.537373	-0.140021	0.328964	0.345094	0.029893	0.536685	0.128492	-0.403523	0.236205	0.315515
	GLRX	P35754	0.978622	-0.0149609	0.782117	-0.0649748	0.482514	-0.405038	0.137931	-0.48095	0.521994	-0.161113	0.47423	-0.165541	0.031415	0.851428	0.0425704	-0.576627	0.421706	-0.451842	0.470622	0.0239699
	GLRX3	O76003			0.79953	-0.337818			0.930211	-1.75128	0.253548	0.192891					0.365472	2.63541	0.569677	0.170846
	GLTP	Q9NZD2	0.111467	-0.16424	0.168339	0.240418	0.889734	-0.379186	0.583326	-0.00847674	0.866737	-0.0326609	0.776674	-0.141005	0.955605	-0.138957	0.000793223	1.55462	0.446819	-0.109086	0.536127	-0.202416
	GLUD1	P00367;P00367-2;P00367-3	0.719104	-0.167718	0.484329	-0.369995	0.820599	-0.363721	0.171682	-2.23565	0.228349	-0.687169	0.327093	-0.993417			0.293794	0.109075	0.340544	-1.38954	0.143742	-1.26052
	GLUD1	P00367;P49448		1.11325		0.990553		0.81809										0.51432
	GLUD1	P00367;P49448;P00367-2;P00367-3	0.532059	1.46146	0.403535	0.113328	0.947105	-0.459405	0.9038	0.20603	0.594713	-0.00560888	0.887135	-0.00597589	0.166639	0.514742	0.213076	0.789508	0.746828	-0.480344	0.840744	-0.112208
	GLUL	P15104	0.997526	0.16335	0.199047	0.502217	0.035639	-1.47662	0.344024	0.322946	0.830399	-0.0242304	0.5799	0.141391	0.0264988	1.61877	0.0208302	1.54228	0.491487	0.0148056	0.720636	0.0251016
	GLYAT	Q6IB77;Q6IB77-2	0.484724	-0.432395													0.806261	-0.0885753	0.463971	-0.599271
	GM2A	P17900	0.685173	0.158208	0.572336	0.253444	0.144427	0.890009	0.0796304	0.960265	0.383437	0.2621	0.222935	0.618683	0.442377	0.995089	0.289805	-0.913258	0.347974	0.524293	0.437804	0.507889
	GMDS	O60547;O60547-2						0.408288				0.195588						-0.540806		0.678751
	GMFB	P60983	0.665257	0.19403	0.313052	-0.218332	0.0153839	0.697508	0.324399	0.181336	0.198696	0.159531	0.432434	-0.284002	0.721239	-0.268385	0.5097	0.358411	0.425769	-0.450496	0.3592	-0.452364
	GMFG	O60234	0.846878	0.191449	0.0605073	0.448265	0.783875	-0.567245			0.509887	0.0669778	0.533007	-0.0200917	0.477988	0.339936	0.389893	0.283109	0.659505	-0.515411	0.305872	0.758319
	GMFG	O60234;P60983	0.970906	0.132382	0.310995	0.327298	0.121084	1.00075	0.199865	-0.504871	0.0930126	0.501018	0.736389	-0.242904	0.00390305	1.86254	0.457261	1.06059	0.567294	0.0595042	0.341808	0.622006
	GMPPB	Q9Y5P6;Q9Y5P6-2	0.321712	-0.491905	0.145644	-0.397636	0.658402	-0.190468	0.0719968	-1.02597	0.52629	0.186702	0.635869	-0.12605	0.389484	0.418071	0.914881	0.203847			0.67506	-0.316442
	GMPR2	Q9P2T1;Q9P2T1-2				-0.152762						-0.00551539				0.478021				-0.502499
	GMPR2	Q9P2T1;Q9P2T1-2;Q9P2T1-3	0.229408	0.467594	0.479907	0.106078	0.843176	-0.0680251	0.471194	0.171783	0.0753976	0.252607	0.272251	0.0534766	0.469947	0.245431	0.203365	0.512454	0.761159	-0.0580124	0.822476	-0.181703
	GNA11	P29992	0.973578	-0.0262673	0.489273	0.0772002	0.476693	-0.207287	0.237774	-0.288812	0.249822	-0.146284	0.916181	-0.043772	0.674726	-0.121073	0.362157	0.220161	0.901696	-0.103829	0.490815	0.0641588
	GNA11	P29992;P50148	0.0521524	-0.81862	0.995591	-0.00585339	0.648196	-0.375129	0.822302	-0.181156	0.692615	0.0603503	0.0906443	0.279365	0.207998	-0.513483	0.0676019	0.757821	0.615785	-0.0171073	0.675372	-0.0383362
	GNA12	Q03113;Q14344	0.426626	-0.0776983	0.409535	-0.149591			0.34423	0.0866719	0.338436	0.0180524	0.137019	0.258847	0.420865	0.250345			0.954117	-0.0859386	0.415268	0.149458
	GNA13	Q14344	0.986907	0.0714613	0.415831	0.249054	0.540913	0.330557	0.706156	0.167618	0.0780004	-0.74071	0.178989	0.455145	0.540349	-0.3667	0.177263	0.861517	0.54769	-0.544304	0.785779	0.22847
	GNA13	Q14344;Q14344-2	0.0557678	-0.425029	0.980947	0.00745404	0.456233	-0.243352	0.415183	0.113543	0.866641	-0.0242167	0.54004	-0.23329	0.650791	0.0974605	0.803314	-0.0561371	0.835996	-0.140503	0.867226	-0.0440949
	GNA14	O95837;P19086;P29992;P50148;Q03113;Q14344;Q03113-2;Q03113-3;Q14344-2	0.551936	-0.303576	0.638575	-0.114538	0.358403	-0.421686	0.293344	-0.391758	0.230672	-0.286112	0.683391	0.166446	0.746716	0.186588	0.293445	-0.935624	0.591956	-0.285511	0.0934624	-1.01538
	GNA14	O95837;P29992	0.113223	-0.400116	0.486291	-0.107715	0.357334	-0.259347	0.214206	-0.307213	0.158227	-0.230075	0.556896	-0.0955211			0.650049	0.147483	0.658775	-0.0672842	0.72475	0.148553
	GNA14	O95837;P29992;P50148	0.00620346	-0.964054	0.0660069	-0.406632	0.308567	0.362026	0.211809	-0.472471	0.0363059	-0.526688	0.769475	0.0641482	0.789226	0.140674	0.580386	0.403335	0.424511	0.164129	0.30537	-0.406711
	GNAI1	P63096;P63096-2	0.579186	0.167379	0.337365	0.101273	0.0711949	0.491194	0.934788	-0.033524	0.468758	0.10148	0.833105	-0.0705234	0.727449	0.163032	0.0895608	0.415745	0.779555	0.183328	0.631425	0.110543
	GNAI2	P04899;P08754;P63096;P04899-4	0.230734	0.57175	0.390662	-0.00885944	0.297863	0.740206	0.434412	0.690034	0.0857838	0.772168	0.310997	0.768924	0.353083	0.669155			0.444159	0.40045
	GNAI2	P04899;P08754;P63096;P04899-2;P04899-3;P04899-5;P04899-6;P63096-2	0.589568	0.108112	0.342177	-0.156076					0.0136496	-0.445221	0.00747939	-0.523633			0.00666532	-0.614447	0.0832563	-0.463013	0.00701621	-0.564644
	GNAI2	P04899;P08754;P63096;P04899-2;P04899-3;P04899-4;P04899-5;P04899-6;P63096-2	0.143195	-0.310823	0.417894	-0.153173	0.11217	-0.842554	0.163295	0.142562	0.441834	0.138234	0.077238	0.0148451	0.600397	-0.217773	0.56159	0.0427595	0.702214	-0.165367	0.560983	-0.0854017
	GNAI2	P04899;P08754;P09471;P63096;P04899-2;P04899-3;P04899-4;P04899-5;P04899-6;P09471-2;P63096-2	0.883429	-0.118254	0.741483	0.118836	0.701878	-0.0243769	0.919267	0.00808327	0.435276	-0.179365	0.679594	-0.136664	0.949733	0.0501406	0.666688	0.379408	0.114284	-0.528185	0.194863	-0.490696
	GNAI2	P04899;P04899-2;P04899-3;P04899-4;P04899-5;P04899-6	0.419629	-0.193691	0.290644	-0.11469	0.168263	-0.327271	0.0895065	-0.324962	0.0604589	-0.23657	0.0447503	-0.316881	0.236562	0.256621	0.569744	0.132708	0.709761	-0.0997623	0.242704	-0.215268
	GNAI3	P08754	0.345373	-0.23824	0.786936	-0.0301998	0.0179781	0.552	0.3494	-0.186276	0.578395	0.0385906	0.350906	-0.206349	0.922821	-0.00570796	0.0620697	0.492922	0.370589	-0.307467	0.960386	-0.0545761
	GNAL	P38405;P63092;Q5JWF2;P63092-2;P63092-3;P63092-4;Q5JWF2-2;P38405-2	0.366852	0.318467	0.932066	-0.0071469	0.252013	-0.564668	0.789645	-0.0209051	0.868425	-0.023785	0.749371	-0.0962748	0.512364	0.237222	0.0766204	0.771823	0.764148	0.0143303	0.990966	-0.0803238
	GNAO1	P09471;P09471-2	0.957832	-0.0762418	0.333689	-0.433021	0.856414	0.11826	0.125095	-1.30203	0.132918	-0.605355	0.412001	-0.408453			0.329897	0.887345	0.848876	-0.173607	0.738713	0.223274
	GNAQ	P50148	0.0476091	0.562581	0.376436	-0.120031	0.389622	0.302452	0.00800924	-0.630899	0.316883	0.122147	0.179542	0.336837	0.540274	-0.258714	0.348586	-0.258856	0.699249	0.0608644	0.417396	0.168857
	GNAS	P63092;Q5JWF2;P63092-2;P63092-3;P63092-4;Q5JWF2-2	0.472343	0.131047	0.591674	0.0581213	0.837469	-0.201279	0.979452	-0.125815	0.379378	-0.160949	0.111986	0.190311	0.883137	0.0158276	0.485982	0.207554	0.432822	0.157767	0.257184	0.179254
	GNAT3	A8MTJ3;P04899;P08754;P11488;P19087;P63096;P04899-2;P04899-3;P04899-4;P04899-5;P04899-6;P38405-3;P63096-2	0.848118	0.0778991	0.0730305	-0.249765	0.272384	0.268101	0.0758701	-0.382639	0.760711	-0.0425646	0.0312511	-0.372447	0.913146	0.0297464	0.559419	0.138806	0.909953	0.0115972	0.258831	-0.246289
	GNAT3	A8MTJ3;P04899;P08754;P09471;P11488;P19087;P38405;P63092;P63096;Q5JWF2;P63092-2;P04899-4;P63092-3;P63092-4;Q5JWF2-2;P09471-2;P38405-2	0.0107272	-1.05881	0.599425	0.129607	0.20594	0.827278	0.391234	-0.438391	0.390611	-0.245645	0.365282	0.262175	0.901587	0.0645057	0.177579	0.889392	0.818133	-0.128649	0.114381	0.525989
	GNB1	P62873;P62873-2	0.590428	-0.170319	0.14742	-0.339672	0.274641	-0.968381	0.706086	0.0560712	0.894576	-0.0622478	0.196584	0.432936	0.697949	-0.386023	0.858739	-0.0119753	0.370474	0.134607	0.380677	0.20507
	GNB1	P62873;P62879;P62873-2	0.973654	0.00187052	0.480375	0.104894	0.293672	0.308985	0.502524	0.160492	0.875512	0.0311768	0.494366	0.131159	0.0914986	0.445767	0.574682	0.15585	0.236408	0.278244	0.337992	0.210833
	GNB1	P62873;P62879;P62879-2	0.994466	-0.188685	0.806458	-0.0221688			0.510439	0.291209	0.243913	0.543535	0.292163	0.538348			0.964503	-0.280413	0.350069	1.02814	0.222352	-0.871784
	GNB1	P62873;P62879;Q9HAV0;P62873-2	0.871266	0.0808871	0.359113	0.0916098	0.315748	0.170382	0.764165	-0.0241557	0.403651	0.0803687	0.604619	0.0684728	0.660054	0.0256624	0.92461	0.00883108	0.139597	0.166933	0.237106	0.211376
	GNB1	P62873;P62879;Q9HAV0;P62873-2;P62879-2	0.435785	-0.203625	0.163007	0.245148	0.904965	-0.0806426	0.752303	0.0456765	0.600688	-0.132529	0.410045	0.0487512	0.0116951	0.861802	0.976195	-0.0350084	0.300669	0.307414	0.434988	0.249487
	GNB2	P62879	0.199656	-0.474391	0.451177	0.0923538	0.775071	-0.340329	0.548694	0.014237	0.299507	-0.103543	0.580904	-0.245335	0.7348	-0.0717958	0.758645	0.0343627	0.954473	0.00910555	0.838021	-0.131153
	GNB2	P62879;P62879-2	0.427242	-0.0513776	0.187997	-0.111604	0.0161753	-0.99826	0.290617	0.228149	0.470127	-0.120371	0.163905	-0.232217	0.868961	-0.2942	0.958336	0.0842741	0.239216	0.0876259	0.0227578	-0.409706
	GNB2	P62879;Q9BRK4;Q9HAV0			0.352656	0.324441			0.521545	-0.451063	0.16935	0.30771	0.482062	0.0824519	0.117343	1.11671	0.76892	-0.325859	0.631345	0.126137	0.625395	0.370461
	GNB2	P62879;Q9HAV0;P62879-2	0.0840586	0.576302	0.417722	0.0911722	0.417821	-0.309145	0.232116	-0.301455	0.0332616	-0.465013	0.0288849	0.362235	0.386535	0.183135	0.115871	0.496043	0.37026	0.158386	0.756945	-0.0196956
	GNB3	P16520;P62873;P16520-2;P62873-2			0.626531	0.147582	0.612322	0.20907	0.580687	-0.0468221	0.577787	0.141298	0.767546	-0.137372			0.419937	-0.494822	0.952694	0.0639983	0.126121	0.740729
	GNB3	P16520;P62873;P62879;P16520-2;P62873-2	0.930722	-0.0573608	0.557159	0.0669615	0.0418206	-0.72977	0.27399	-0.222005	0.533344	-0.145076	0.727829	-0.0849406	0.211711	0.350683	0.325207	-0.283401	0.352619	-0.527927	0.661523	-0.315238
	GNB3	P16520;P62873;P62879;Q9HAV0;P16520-2;P62873-2	0.235455	-0.0779433	0.436201	-0.0729693	0.977125	-0.0166349	0.0386331	-0.220218	0.062387	-0.1463	0.434638	-0.0114612	0.915126	-0.126967	0.934606	0.0133723	0.579079	-0.120557	0.397784	-0.0696005
	GNG12	Q9UBI6	0.356491	0.221429	0.399095	0.116874	0.709298	0.0826256	0.0924704	-0.430023	0.57563	0.0788822	0.575383	0.0858315	0.965293	0.0917986	0.914538	-0.0579692	0.830268	0.0139189	0.902062	0.0257414
	GNG7	O60262	0.615513	0.133982	0.156972	0.332093	0.887025	0.0284393	0.620083	0.340372	0.0958542	0.364873	0.872426	0.205676	0.296548	0.616146	0.208861	0.635419	0.436063	0.700512	0.694912	0.290546
	GNPDA1	P46926;Q8TDQ7;Q8TDQ7-2;Q8TDQ7-3	0.471212	0.444984	0.25139	-0.0820331	0.000199242	1.76472	0.919532	-0.0395232	0.37995	0.142999	0.546764	0.0829174	0.00878515	-0.647904	0.305129	0.538388			0.00614332	-1.14132
	GNPDA1	P46926;Q8TDQ7;P46926-2;Q8TDQ7-3;Q8TDQ7-4;Q8TDQ7-5	0.436786	-0.316023	0.167025	-0.527029			0.43668	0.920661	0.672666	-0.184039	0.0601611	-0.97616	0.41463	0.268981	0.777427	0.586382
	GNPDA1	P46926;Q8TDQ7;Q8TDQ7-2;P46926-2;Q8TDQ7-3;Q8TDQ7-4;Q8TDQ7-5	0.0679939	0.610858	0.36396	-0.172079	0.618713	0.343884	0.797652	-0.0407501	0.649492	-0.0724267	0.0907038	-0.467099	0.680418	0.225793	0.15598	0.416364	0.788362	0.222781	0.0796722	-0.466257
	GNPDA1	P46926;P46926-2	0.252165	-0.308595	0.654439	-0.0576325	0.233396	-0.260622	0.058049	-0.385403	0.232633	-0.150551	0.864714	0.204463	0.9429	-0.00673422	0.312587	0.270708	0.465881	-0.0150936	0.0682588	-0.356929
	GNPDA1	P46926				-0.455622		-1.31428				-0.545869						-1.24598
	GNPNAT1	Q96EK6			0.398903	0.243224			0.215329	-1.14791	0.239999	-0.108941							0.459437	0.399796
	GNPTG	Q9UJJ9	0.804843	-0.107828	0.636347	-0.0785664	0.0862222	0.772669	0.23256	0.289346	0.015768	0.400404	0.8435	-0.0508714	0.178337	0.552994	0.726642	-0.00316756	0.122398	0.537737	0.738211	0.0682302
	GNS	P15586	0.942096	-0.144989	0.543301	0.0425556	0.182809	-0.296108	0.835366	0.109251	0.00770628	0.346231	0.293036	0.340568	0.617441	-0.00364165	0.407329	0.273684	0.68575	0.207562	0.0370642	0.421339
	GNS	P15586;P15586-2	0.473981	-0.185189	0.960216	-0.0177821	0.8415	-0.0851966	0.675959	0.0766967	0.0661306	0.269575	0.0250336	0.495212	0.736604	0.0138864	0.220376	-0.334824	0.678517	0.292844	0.563394	0.172175
	GOLGA3	Q08378;Q08378-2;Q08378-4	0.00935912	2.40485	0.200112	0.519493			0.538869	0.485094	0.784446	0.157238	0.813531	0.662596	0.445235	0.727198	0.878154	0.118087	0.667539	0.694532	0.587007	0.419887
	GOLGA4	Q13439;Q13439-3;Q13439-4;Q13439-5						-0.466172
	GOLIM4	O00461	0.0255085	0.875532	0.348761	-0.258607	0.0314512	-1.62898	0.158974	0.30484	0.297436	-0.290957	0.906795	-0.166184	0.122476	-0.753086	0.231867	-0.341519	0.328406	0.140757	0.693717	-0.176093
	GOLM1	Q8NBJ4;Q8NBJ4-2	0.191483	0.280128	0.286881	0.135681	0.166848	-0.441574	0.6276	0.0726666	0.796229	0.0490602	0.156841	0.279909	0.486207	-0.123697	0.860671	0.0550278	0.343788	-0.151281	0.896359	0.0150511
	GOT1	P17174	0.644319	0.166462	0.933767	-0.00878272	0.159945	0.603821	0.857687	0.0464188	0.548814	0.174396	0.869378	0.0298539	0.537747	0.334015	0.337565	0.756057	0.506889	0.299552	0.925352	0.0160521
	GOT1	P17174;P17174-2	0.273539	-0.252439	0.370131	-0.105335	0.88642	-0.134679	0.700115	-0.00692204	0.622674	0.0414932	0.321092	-0.235793	0.414583	0.208636	0.119627	0.401254	0.250216	0.161203	0.85893	-0.0793067
	GOT2	P00505		-0.901728		0.0218172		-1.13516		-0.232717	0.162012	-0.706191		-0.756684				0.821777		-1.7159
	GOT2	P00505;P00505-2	0.774876	0.178129	0.532238	-0.145751	0.896258	-0.0971244	0.553607	-0.366694	0.749265	-0.0837219	0.292017	0.28504	0.398992	0.28253	0.0147652	1.41794	0.854638	-0.0767138	0.184115	-0.526619
	GP1BA	P07359	0.088633	0.404455	0.0960326	-0.67396	0.113263	1.0924	0.521166	0.14765	0.0926301	0.46386	0.128443	0.564146	0.526131	0.260897	0.430479	-0.594547	0.0447776	-0.884842	0.000524377	1.77756
	GP2	P55259;P55259-2;P55259-3;P55259-4	0.645125	-0.249683	0.629359	0.140836	0.117401	-0.973608	0.422532	-0.701369	0.327189	-0.360253	0.172006	-0.744806	0.0425694	-0.600671	0.103262	-0.626397	0.985826	-0.274215	0.179184	0.614384
	GP5	P40197	0.651494	0.10545	0.304929	-0.124684	0.163955	0.397198	0.351846	0.17321	0.576969	0.0957292	0.640736	0.11937	0.593193	0.151159	0.340632	-0.307718	0.27632	-0.258981	0.948276	0.00617972
	GP6	Q9HCN6;Q9HCN6-2;Q9HCN6-3	0.528172	0.153479	0.600597	0.0847197	0.290372	-0.303458	0.72792	-0.106534	0.527104	0.0889142	0.819626	0.10378	0.856244	0.132141	0.00316901	-1.38803	0.619191	-0.0846799	0.324935	-0.275679
	GPA33	Q99795	0.788984	0.290312	0.520777	-0.192668			0.845081	-0.0577817	0.254192	0.406455	0.273382	-0.0560877							0.377882	-0.0361594
	GPC1	P35052	0.63274	0.0961469	0.124876	0.166568	0.94497	0.0322743	0.873327	-0.0369161	0.97279	0.0155093	0.021357	-0.344508	0.705905	-0.0821658	0.116486	-0.391797	0.983071	0.0674643	0.680688	0.12814
	GPC1	P35052;P35052-2	0.0451618	0.373061	0.540281	-0.0653809	0.676382	-0.0463123	0.970852	0.0616098	0.929903	0.0391363	0.327323	-0.0136726	0.584713	0.01555	0.46113	0.0995285	0.387707	0.130678	0.182247	-0.079922
	GPC3	P51654;P51654-2	0.300209	-0.311709	0.0507385	0.552153	0.0973671	0.694952	0.629965	0.205783	0.303862	0.30322	0.323701	0.358486	0.261088	0.331821	0.986677	0.102357	0.136354	0.398141	0.900155	0.0232474
	GPC3	P51654;P51654-2;P51654-3	0.457241	0.172586	0.387148	0.113126	0.679281	-0.103323	0.54033	-0.15464	0.634512	0.0782266	0.576999	0.13387	0.703891	0.134578	0.165268	-0.518497	0.413522	-0.168434	0.521832	-0.117991
	GPC3	P51654;P51654-3	0.394183	0.303058	0.538275	-0.214589	0.601545	0.205343	0.553648	0.0656514	0.0862659	-0.428237	0.0415224	-1.20207	0.939546	-0.18952			0.856596	-0.295443	0.215451	-0.762327
	GPC4	O75487	0.951669	0.15551	0.410874	0.194748	0.563836	0.226477	0.676562	0.20226	0.66729	-0.0733026	0.756614	-0.151352	0.179215	0.814766	0.0658788	-0.942321	0.788162	0.0437217	0.323506	0.338941
	GPC4	O75487;O75487-2	0.35985	-0.201407	0.0230999	0.387038	0.034731	0.710837	0.889783	-0.000925205	0.476622	0.113295	0.442807	-0.293825	0.111033	0.637001	0.0311337	-0.84442	0.0327316	0.451725	0.048688	0.604687
	GPC4	O75487;Q9Y625;O75487-2	0.0609813	-1.21023	0.142304	0.444094	0.198497	0.960752	0.835059	0.137472	0.83736	0.0188584	0.377359	0.420391	0.852922	0.153993	0.817559	-0.0530048	0.226917	0.366262	0.918783	0.0744894
	GPC6	Q9Y625	0.197325	-0.51647	0.34679	0.14616	0.982526	0.128018	0.131819	-0.362328	0.113141	-0.213762	0.0815615	-0.238181	0.509089	-0.198151	0.322027	0.253324	0.558567	0.0136465	0.0917005	-0.327711
	GPD1	P21695;P21695-2	0.032212	-0.552721	0.598393	-0.0726562	0.979615	-0.0454003	0.875974	0.00335418	0.556677	-0.0736052	0.179256	-0.315803	0.819008	0.0655558	0.354328	-0.281953	0.636302	-0.155142	0.814243	0.0451493
	GPD1	P21695;Q8N335;P21695-2			0.750773	-0.217016	0.930105	0.0553849	0.767759	0.0963967	0.235967	0.563344	0.49217	0.0379522	0.428271	0.338968	0.509052	-0.240195	0.743146	0.0931613
	GPD1L	Q8N335	0.140641	-0.534206	0.52265	-0.13524	0.855917	0.181787	0.192817	-0.580355	0.552999	-0.161341	0.604291	-0.0629892	0.129302	-0.913592	0.124218	0.879716	0.941572	0.16129	0.14177	-0.345305
	GPD2	P43304;P43304-2						1.48851										1.20148
	GPHN	Q9NQX3;Q9NQX3-2	0.291016	-0.399077	0.918969	-0.025005	0.202765	0.0864162	0.61563	0.430819	0.391438	-0.0283611	0.0859445	-0.121858	0.049741	0.856989	0.162345	-0.0921573
	GPI	P06744;Q8N196;P06744-2			0.100676	0.371495			0.442995	0.416776	0.380375	0.355802	0.713562	0.246932			0.120046	0.693941	0.427988	-0.0879419
	GPI	P06744;P06744-2	0.892683	0.0885981	0.137438	0.193295	0.0707296	0.460555	0.632618	-0.129263	0.289122	0.0800405	0.957566	-0.131137	0.929317	-0.1155	0.838777	-0.0144022	0.0695421	0.14997	0.155638	0.215905
	GPLD1	P80108;P80108-2			0.00839202	0.558504		0.179581			0.0162195	0.604736						1.11094
	GPLD1	P80108	0.0876261	0.66572	0.214319	-0.322751	0.546365	-0.165576	0.0058858	1.05155	0.433322	-0.142978	0.820804	0.163714	0.293468	0.760981	0.480794	-0.372661	0.761504	0.336949	0.833164	0.103034
	GPM6A	P51674;P51674-2;P51674-3	0.983843	-0.132566	0.085526	-0.480404			0.125835	-0.982067	0.809737	0.0113154	0.0624275	0.450662			0.505242	-0.174169	0.928715	-0.104967
	GPNMB	Q14956;Q14956-2	0.748212	-0.135263	0.254056	0.301287	0.857193	-0.252717	0.978521	0.163947	0.984246	-0.00971726	0.506515	-0.0137463	0.627275	0.273015	0.218827	-0.667656	0.691554	-0.0767644	0.820296	0.10416
	GPR155	Q7Z3F1	0.755605	0.175019	0.832487	0.0761818	0.854637	-0.40465	0.308898	0.442839	0.467096	-0.161015	0.361861	-0.0173247	0.86773	-0.0707856	0.504611	-0.0820618	0.0994333	0.833395	0.501834	-0.131732
	GPR179	Q6PRD1	0.473392	-0.248561	0.0268425	0.777181	0.851592	-0.521889	0.318777	0.332118	0.218283	0.475302	0.395496	0.113154	0.167412	1.03877	0.804304	-1.07685	0.532702	0.406934	0.269887	0.682965
	GPR180	Q86V85	0.40701	-0.384191	0.921336	0.0488783			0.935115	0.225323	0.714644	0.156479	0.65617	-0.094627					0.00813119	-1.11855	0.591569	-0.18176
	GPRC5A	Q8NFJ5	0.502531	-0.216078	0.838063	-0.0410767	0.11847	-0.61241	0.655711	-0.0996091	0.366991	-0.15703	0.686119	-0.0795674	0.326496	0.353094	0.04531	-0.803483	0.205929	-0.33655	0.873544	-0.047323
	GPRC5B	Q9NZH0	0.986814	0.0325676	0.497742	0.0576476	0.821057	-0.0164315	0.900383	0.011163	0.239094	-0.118361	0.453908	-0.110016	0.180007	0.307282	0.542828	0.0751075	0.0193529	-0.30515	0.167621	-0.203354
	GPRC5B	Q9NZH0;Q9NZH0-2	0.949531	-0.0753293	0.688067	0.0268737	0.404999	-0.00575085	0.595884	-0.0870584	0.243593	-0.148789	0.174442	0.0374784	0.969384	0.156204	0.56927	0.153899	0.715554	0.129718	0.665368	-0.130928
	GPRC5C	Q9NQ84;Q9NQ84-2	0.663443	0.0118217	0.406551	0.111606	0.0623439	0.403568	0.414469	-0.328133	0.544388	-0.1243	0.70913	-0.0598628	0.685445	0.0404786	0.641915	-0.111819	0.656236	-0.060459	0.98531	-0.0464219
	GPS1	Q13098;Q13098-5;Q13098-6;Q13098-7						-2.38478		-0.947388				-1.84339		-0.544056		-0.938523
	GPT	P24298	0.621466	-0.296156	0.0952603	-0.421328	0.276536	0.361018	0.509476	-0.0235818	0.215826	-0.335732	0.391226	-0.497491	0.856191	0.16051	0.888719	-0.0730529	0.551448	-0.376279	0.791653	0.0146276
	GPX1	P07203	0.163682	-0.375284	0.582088	0.126783	0.669278	-0.153059	0.344158	-0.312449	0.380539	0.126668	0.633159	0.0826999	0.861576	0.0787207	0.140368	0.546131	0.34562	0.424902	0.132706	0.483709
	GPX3	P22352	0.499799	-0.135783	0.507294	0.0639697	0.891772	0.032205	0.708078	-0.0567166	0.743141	0.0354084	0.961714	0.0554886	0.269158	-0.172306	0.32872	-0.228554	0.424523	0.27872	0.660345	0.116579
	GPX4	P36969;P36969-2	0.234857	-0.322887	0.857274	-0.0252807	0.930318	-0.0425001	0.139064	-0.371701	0.564653	-0.0894117	0.971479	-0.116441	0.61597	0.173162	0.235928	-0.402672	0.964287	-0.000223898	0.607264	0.0706699
	GRB2	P62993	0.442995	0.214559	0.0233272	0.358223	0.00786713	0.669924	0.372093	-0.0123477	0.0478557	0.19296	0.00233517	0.346493	0.000583916	1.0182	0.50602	0.101747	0.140048	0.201912	0.0510382	0.315182
	GRB2	P62993;P62993-2	0.217255	0.251637	0.589462	0.0532759	0.562044	-0.060603	0.469054	-0.120936	0.580369	0.03815	0.76627	0.0680925	0.817178	0.0018102	0.461362	0.129646	0.53312	-0.102407	0.646333	-0.035749
	GRHPR	Q9UBQ7;Q9UBQ7-2	0.796918	-0.710381	0.31188	-0.296212	0.392288	-0.451479	0.337548	0.059947	0.860245	0.0516232	0.688051	-0.0936072	0.820289	0.107015	0.439943	-0.341307	0.82968	0.0133571	0.874165	0.0897228
	GRHPR	Q9UBQ7	0.610403	0.170975	0.900454	-0.0362414	0.762242	0.00595788	0.85649	-0.0544913	0.376619	0.126249	0.70161	-0.0980894	0.555392	0.347299	0.446844	0.324914	0.511165	-0.438995	0.54148	0.0708998
	GRIA1	P42261;P42261-2;P42261-3;P42261-4;P42261-5;P42261-6				0.830462										0.715316
	GRN	P28799;P28799-2	0.307493	0.190807	0.570189	0.0544795			0.39136	0.0928701	0.54994	0.773678	0.476036	0.307462					0.996068	0.616629	0.742109	-0.61397
	GRN	P28799;P28799-2;P28799-3	0.863343	-0.139742	0.580888	-0.145053	0.223281	1.51047	0.733873	0.0438919	0.787159	0.0773894	0.474719	0.366882	0.78878	-0.23411	0.813649	-0.118162	0.4284	0.349665	0.198243	0.771858
	GRN	P28799;P28799-3	0.548268	-0.18302	0.263045	0.220089	0.694733	-0.206973	0.0989417	-0.60344	0.440819	-0.181905	0.0661941	0.402155			0.316073	-0.483692	0.56909	0.204107	0.860707	-0.0957446
	GSDMA	Q96QA5	0.888209	0.197319	0.308749	-0.231841	0.378098	-0.765058	0.427495	0.105131	0.469029	-0.166225	0.600805	-0.0769807	0.0189503	2.47073	0.0406912	1.17463	0.994532	-0.1688	0.308051	0.283331
	GSN	P06396	0.294117	0.302998	0.0336016	0.314947	0.966854	-0.0433632	0.198418	0.32642	0.595248	-0.0892729	0.912298	0.105788	0.821522	-0.179256	0.415774	-0.207819	0.0211145	0.488064	0.906999	0.0407429
	GSN	P06396;P06396-2;P06396-3;P06396-4	0.674065	-0.0744428	0.22326	0.168418	0.0634739	-0.539786	0.351529	0.308094	0.98186	0.0398178	0.685392	0.289795	0.936827	-0.0149915	0.0258453	-0.75197	0.419862	0.370765	0.41566	0.315468
	GSPT1	P15170;P15170-2;P15170-3	0.830339	-0.00488205	0.801728	-0.302481	0.614313	-0.626098	0.469283	-0.513489	0.129769	-0.825576	0.612922	-0.518962			0.708371	0.622481	0.710875	-0.422254	0.268944	-1.01667
	GSR	P00390;P00390-2;P00390-3	0.481966	-0.192617	0.865993	0.00977091	0.18437	-0.230715	0.45315	-0.0513131	0.975271	-0.0716511	0.751096	-0.000290728			0.0277911	0.452122	0.812584	0.0152582	0.73703	0.0774339
	GSR	P00390;P00390-2;P00390-3;P00390-4;P00390-5	0.00653607	-0.784884	0.880457	-0.0130453	0.427239	0.387265	0.089658	-0.357525	0.755444	0.0628892	0.858369	0.130844	0.649778	-0.470198	0.0164517	0.721264	0.996915	-0.203262	0.939412	0.0349053
	GSS	P48637	0.0714208	-0.224984	0.189877	-0.121562	0.824594	-0.0357151	0.784897	0.0606189	0.44004	-0.0922963	0.628829	-0.143744	0.53107	-0.292491	0.893405	0.0863019	0.482543	-0.340059	0.883591	-0.0284071
	GSS	P48637;P48637-2	0.0282935	-0.441874	0.326621	-0.110207	0.788295	0.0434641	0.543638	-0.151261	0.309141	0.139194	0.104625	-0.309913	0.43074	0.149973	0.16064	0.371917	0.236745	-0.397759	0.0135394	-0.677653
	GSTA1	P08263;P09210;Q16772	0.085105	-0.702945	0.450231	0.0999918	0.20659	0.219868	0.18956	0.181774	0.60963	0.117039	0.693452	-0.352361	0.182023	-0.454785	0.306691	0.327526	0.700596	0.176176	0.0954912	0.303043
	GSTA1	P08263;P09210;Q16772;Q7RTV2	0.0603546	-0.4614	0.120484	0.418477	0.446091	0.149317	0.795051	-0.115387	0.892369	-0.0498068	0.79775	-0.206662	0.51522	-0.183873	0.370537	-0.414102	0.43586	-0.355691	0.481722	-0.278802
	GSTA1	P08263			0.244691	0.923278	0.799277	0.546575	0.865552	0.024289	0.786333	-0.3627	0.862752	0.126311	0.904562	0.339769	0.225865	1.90119
	GSTA1	P08263;P09210	0.722259	-0.286884	0.478636	-0.336275	0.388711	-0.704867	0.766064	0.196632	0.887282	-0.0588624	0.0419569	-1.03884	0.652517	-0.33332	0.263235	-1.04769	0.150622	-1.04508	0.882545	-0.0683952
	GSTA1	P08263;Q7RTV2									0.160168	-1.65878	0.568998	0.465047					0.750286	0.543861
	GSTA2	P09210	0.0969718	-0.713319	0.386587	-0.186181	0.896504	0.452062	0.3996	0.0572055	0.82291	-0.00540265	0.249543	-0.593899	0.84846	0.28579	0.328227	0.218022	0.587549	-0.287346	0.52186	0.184059
	GSTM1	P09488			0.588092	0.787949			0.0612495	-0.882122	0.709144	-0.501595							0.270979	-0.0648859
	GSTM1	P09488;P21266;P46439;Q03013;P09488-2;Q03013-2;Q03013-3	0.877886	-0.141706	0.0527066	1.09445	0.0358036	1.08024	0.689175	1.20173	0.692079	0.0793124	0.268973	0.414612	0.0369397	1.23914			0.771216	0.527327	0.624613	1.49982
	GSTM1	P09488;P28161;P09488-2			0.799607	0.36611			0.413475	0.556512	0.732805	-0.0944689			0.91088	0.654097	0.876848	0.459902
	GSTM1	P09488;P28161;P46439;Q03013;P09488-2;P28161-2;Q03013-2;Q03013-3			0.10995	0.931767					0.352388	-0.264374							0.792343	-0.605293	0.598687	0.239086
	GSTM1	P09488;P28161;Q03013;P09488-2;P28161-2;Q03013-2;Q03013-3	0.597148	-0.81096	0.108631	0.722178			0.343385	-1.15855	0.427831	-0.446984	0.776901	0.505185					0.689356	0.10203	0.381095	-0.794651
	GSTM1	P09488;P46439;P09488-2			0.400354	0.526877	0.0409907	-2.2741	0.443366	0.532425	0.483572	-0.290773	0.790189	-0.376335					0.551685	-0.274432	0.829864	-0.206239
	GSTM1	P09488;P46439;Q03013;P09488-2;Q03013-2	0.918676	-0.365971	0.501136	-0.421051					0.731407	-0.318169	0.0115619	-2.04649			0.12626	-1.47183	0.0204627	-1.34186	0.352771	-0.234438
	GSTM1	P09488;Q03013;P09488-2;Q03013-2			0.982676	0.0286612												-0.103358				0.335822
	GSTM2	P28161;P28161-2	0.338597	0.35467	0.223976	0.229527	0.324454	0.389886	0.592813	0.180259	0.384813	0.170154	0.486791	0.228095			0.465369	-0.608132	0.449498	0.249278	0.504355	0.247766
	GSTM3	P21266	0.366079	0.21361	0.389438	0.120721	0.673386	-0.129749	0.808711	-0.0295123	0.924651	-0.0049056	0.446295	-0.177021	0.847773	0.0281313	0.853237	0.0617413	0.0101668	0.668917	0.270961	0.268639
	GSTM3	P21266;P28161;P46439;P28161-2	0.898086	0.204673	0.585142	0.0547292			0.97121	-0.0145036	0.547944	0.231428	0.591865	-0.140196	0.828874	0.0562129			0.686441	0.320614	0.994452	0.0799176
	GSTO1	P78417;P78417-2	0.239012	-0.401652	0.916121	-0.0204111	0.501908	-0.16607	0.136985	-0.306646	0.935326	0.0358644	0.714822	-0.0649007	0.933794	-0.0263705	0.883174	-0.0364526	0.254934	-0.316879	0.370744	-0.211104
	GSTO1	P78417;P78417-2;P78417-3	0.419195	-0.113086	0.00399527	-0.707542	0.544955	-0.289339	0.0796043	-0.54645	0.654057	-0.156637	8.30481e-05	-1.48595	0.821464	-0.0301391	0.480043	0.549339	0.89076	-0.280013	0.907036	-0.0609294
	GSTO1	P78417;P78417-3	0.0712707	-0.41918	0.781054	-0.0203856	0.613043	-0.104771	0.174293	-0.136195	0.0688244	0.410054	0.17645	-0.277151	0.222221	0.265825	0.0327686	-0.847578	0.693327	-0.212155	0.302718	-0.334117
	GSTP1	P09211	0.043441	-0.312263	0.569568	0.0624225	0.152992	0.309762	0.724889	0.0430155	0.0448337	0.156214	0.766934	-0.0309918	0.773719	-0.0284028	0.104457	0.359632	0.581165	-0.0803385	0.655518	0.00686598
	GSTT1	P30711	0.437448	-0.269674	0.384982	-0.220132	0.851825	0.0766202	0.53389	-0.295664	0.525052	-0.117095	0.403483	-0.368464	0.530505	-0.290803	0.317852	-0.510625	0.671557	0.210773	0.714471	-0.188962
	GSTT1	P30711;P30711-2	0.0833299	0.767145	0.126258	0.250911	0.397899	-0.26211	0.156752	0.504487	0.0390347	0.530147	0.336283	-0.204412	0.194368	0.846887	0.97164	0.0124698	0.81733	0.0997659	0.414184	-0.212326
	GSTT2B	P0CG30;P30711;P0CG29	0.644387	-0.301886	0.144564	0.427112	0.0429519	1.63418	0.0492916	0.841625	0.969852	0.049876	0.180793	-0.473874	0.0602622	1.52792	0.129501	1.27989	0.556501	0.295144	0.727495	0.185232
	GSTT2B	P0CG30;P0CG29			0.994365	-0.065284	0.91773	-0.221861			0.964977	0.0560827	0.724922	-0.29177			0.252937	-1.20667	0.869081	0.0519739	0.80432	-0.447773
	GTF2IRD2	Q86UP8;Q86UP8-6			0.288806	-0.685802					0.478063	-0.505674							0.708051	-0.267014
	GTF3C1	Q12789;Q12789-3	0.390646	0.900406					0.265086	1.94111	0.218328	1.29091	0.706197	-0.226064			0.0882673	3.37186			0.718186	0.0744754
	GUCA2A	Q02747	0.773942	0.0789996	0.601332	-0.121961	0.407482	0.495248	0.230709	0.365234	0.019364	0.531166	0.135305	-0.239112	0.111354	0.503282	0.709726	-0.369503	0.616828	0.369089	0.0286758	0.755529
	GUCA2B	Q16661						2.11185			0.488725	0.743705
	GUCY1B1	Q02153;Q02153-2;Q02153-3	0.139352	-1.39821	0.544606	-0.112854	0.129129	-2.7082	0.926572	0.53812	0.320145	-1.15272	0.906669	0.472741			0.480847	-1.25887			0.949393	-0.0809729
	GUSB	P08236;P08236-2	0.929631	-0.0866871	0.859904	0.0293899	0.613686	0.177465	0.599768	0.236779	0.829868	-0.0135497	0.838407	0.300332	0.411675	0.274773	0.944033	0.0524743	0.190627	-0.13887	0.474177	0.279588
	GUSB	P08236;P08236-2;P08236-3	0.699445	0.137432	0.0222574	-0.351815	0.124332	-0.381967	0.650388	-0.043398	0.500388	0.131109	0.148079	0.509589	0.600469	0.129731	0.98163	-0.0477925	0.500048	-0.0537303	0.247808	0.366861
	GUSB	P08236;P08236-3	0.280118	-0.275672	0.780334	-0.0888742	0.533308	-0.559802	0.358849	0.270347	0.384636	0.202046	0.0257311	0.733943	0.965941	-0.189762	0.613185	-0.240458	0.826331	-0.0310161	0.433757	0.387024
	GYG1	P46976;P46976-2;P46976-3	0.008436	-1.47179	0.289275	0.276588	0.756186	0.154799	0.855924	0.125575	0.929697	0.0238322	0.530404	-0.168825	0.519574	0.412576	0.346947	0.762852	0.130704	-0.662635	0.186398	-0.590523
	H1-0	P07305				0.396354						1.17737						0.023527
	H1-0	P07305;P07305-2			0.426616	0.353187	0.536877	-0.832736	0.696936	0.426611	0.835414	-0.136551	0.0189557	-1.25927			0.0146354	1.17874	0.362943	-0.741346	0.81442	-0.646866
	H1-10	Q92522	0.363994	-0.833999	0.31317	1.13987			0.518103	-0.506419	0.141845	0.968834	0.567267	0.345368			0.644205	0.463244
	H1-4	P10412;P16401;P16402;P16403;P22492;Q02539	0.0323112	-0.79004	0.10087	0.643957	0.349184	0.0200307	0.557881	-0.568447	0.927935	-0.315323	0.252937	-1.0922	0.0190054	1.19226	0.731192	0.407085	0.388774	-0.177364	0.228485	-1.40646
	H1-4	P10412;P16401;P16402;P16403;Q02539			0.27767	0.973599	0.645787	0.159314	0.572034	-0.404861	0.22635	0.368181	0.183079	-1.45761	0.54619	-1.02967	0.784336	0.16694	0.693161	-1.0237	0.611071	-1.09249
	H1-4	P10412;P16402;P16403	0.655862	0.418806	0.327744	0.285604	0.118736	1.1719	0.473046	-0.500026	0.370347	0.310715	0.508153	-0.986384			0.0556312	2.84149	0.585795	-0.0878472	0.552868	-0.737395
	H1-4	P10412;P16402;P16403;P22492;Q02539	0.217957	-0.457389	0.209893	0.431328	0.0797945	1.42196	0.675271	-0.48837	0.616549	0.0922837	0.386858	-0.72893	0.143398	0.909706	0.0979681	1.13376	0.611766	-0.765169	0.218435	-0.872071
	H1-5	P16401	0.344206	-0.516116	0.423455	0.245639	0.834078	-0.456336	0.404784	-0.564525	0.182326	0.573322	0.499342	-0.611045	0.450835	0.321942	0.0579192	2.26959	0.181761	0.325801	0.153612	-0.76731
	H2AC4	P04908;P0C0S5;P0C0S8;P16104;P20671;Q16777;Q6FI13;Q71UI9;Q7L7L0;Q8IUE6;Q93077;Q96KK5;Q96QV6;Q99878;Q9BTM1;Q71UI9-2;Q71UI9-5;Q9BTM1-2	0.710829	-0.895519	0.761123	-0.173247	0.939677	-0.28428	0.763582	-0.537701	0.676555	-0.61407	0.998341	-1.0209	0.259112	0.297759	0.15826	1.45887	0.761494	-0.937676	0.201519	-0.850385
	H2AC4	P04908;P0C0S5;P0C0S8;P16104;P20671;Q16777;Q6FI13;Q71UI9;Q7L7L0;Q93077;Q96KK5;Q96QV6;Q99878;Q9BTM1;Q71UI9-2;Q71UI9-3;Q71UI9-4;Q9BTM1-2			0.28743	1.11962					0.976258	0.177919
	H2AC4	P04908;P0C0S8;P16104;P20671;Q16777;Q6FI13;Q7L7L0;Q8IUE6;Q93077;Q96KK5;Q96QV6;Q99878;Q9BTM1;Q9BTM1-2	0.85399	0.0397202	0.44322	0.680881			0.760944	0.354713	0.40963	0.574462	0.658045	-0.821153			0.468331	2.04516	0.727697	-1.02006	0.357873	-1.75349
	H2AC4	P04908;P0C0S8;P16104;P20671;Q16777;Q6FI13;Q7L7L0;Q93077;Q96KK5;Q96QV6;Q99878;Q9BTM1;Q9BTM1-2			0.92958	0.0319666					0.438787	0.498374							0.0979086	-1.99785
	H2AC4	P04908;P0C0S8;P20671;Q16777;Q6FI13;Q7L7L0;Q93077;Q96KK5;Q99878;Q9BTM1	0.645443	-0.651911	0.0565128	1.10844	0.870852	-0.796057	0.901751	-0.108875	0.527726	0.370411	0.342605	0.775824			0.809761	0.134386	0.862929	-0.921671	0.80419	-0.840005
	H2AZ1	P0C0S5;Q71UI9;Q71UI9-2;Q71UI9-3;Q71UI9-4				0.815938						2.26268						1.41498
	H2BC11	P06899;P23527;P33778;Q16778;Q6DN03;Q6DRA6;Q8N257	0.536843	-0.20614	0.781287	0.0595365			0.623875	-0.459623	0.591747	-0.107463	0.806961	-0.206445	0.696499	-0.574343	0.000626678	2.51171	0.762078	-0.448969	0.621876	-0.103938
	H2BC12	O60814;P57053;P58876;P62807;Q5QNW6;Q93079;Q99877;Q99879;Q99880;Q5QNW6-2	0.100254	-0.576358	0.36751	0.327375	0.806214	-0.6315	0.4249	-0.581772	0.492176	0.0914018	0.968111	-0.218765	0.170453	-1.01464	0.0109855	2.58704	0.611656	-0.748642	0.354513	-0.673387
	H2BC12	O60814;P06899;P23527;P33778;P57053;P58876;P62807;Q16778;Q5QNW6;Q93079;Q96A08;Q99877;Q99879;Q99880;Q5QNW6-2	0.450821	-0.55798	0.847925	0.112857	0.9857	-0.730115	0.140312	-1.30348	0.837984	-0.669315	0.65856	-0.944637	0.612699	-0.658129	0.465603	0.843387	0.597199	-0.830104	0.970403	-0.585669
	H2BC12	O60814;P06899;P23527;P33778;P57053;P58876;P62807;Q16778;Q5QNW6;Q8N257;Q93079;Q96A08;Q99877;Q99879;Q99880;Q5QNW6-2	0.522721	0.0136194	0.860512	-0.048103	0.975683	-0.686705	0.880994	-0.411075	0.587749	-0.240005	0.694267	-0.412257	0.903755	-0.57823	0.0586606	1.05725	0.310697	-0.176853	0.915159	-0.308876
	H2BC12	O60814;P06899;P23527;P33778;P57053;P58876;P62807;Q16778;Q5QNW6;Q8N257;Q93079;Q96A08;Q99877;Q99879;Q99880;A0A2R8Y619;Q5QNW6-2	0.136682	-0.344075	0.36647	-0.360809	0.905508	-0.802723	0.345345	-0.627185	0.31796	-0.433785	0.622645	-0.984141	0.763798	-1.13477	0.0614121	1.36089	0.836203	-0.660385	0.540313	-0.638204
	H2BC12	O60814;P06899;P23527;P33778;P57053;P58876;P62807;Q16778;Q5QNW6;Q8N257;Q93079;Q99877;Q99879;Q99880;Q5QNW6-2									0.459426	-1.8951
	H3C1	P68431;P84243;Q16695;Q6NXT2;Q71DI3				0.411159														-0.137833		0.269902
	H3C1	P68431;P84243;Q16695;Q6NXT2;Q71DI3;Q5TEC6	0.456289	-0.535966	0.493977	-0.349067	0.950996	-0.226026	0.601322	-0.626898	0.889807	-0.184107	0.803632	-0.609273	0.209035	0.0891423	0.0532279	1.41667	0.58265	-0.840865	0.620479	-0.599259
	H3C1	P68431;P84243;Q16695;Q71DI3	0.340873	-0.385394	0.978552	0.00583293	0.236783	-1.91086	0.58017	-0.168152	0.301215	-0.516903	0.788288	-0.212537	0.461526	0.154395	0.567842	0.446989	0.292275	-1.0317	0.451939	-0.40828
	H3C1	P68431;Q16695;Q71DI3;Q5TEC6			0.386356	0.443942	0.942048	-2.73826	0.421482	-0.535255	0.147721	0.360366	0.717777	-1.39034	0.323468	-0.158807	0.791788	-0.100633			0.807557	-1.51262
	H4C1	P62805	0.665611	0.279542	0.863434	0.00210701	0.952098	-0.332324	0.67421	-0.220266	0.299793	0.0713192	0.800939	-0.745272	0.877888	-0.590563	0.339156	0.710142	0.407045	-0.557917	0.794828	-0.372445
	HAAO	P46952;P46952-2	0.295869	-0.349593	0.872996	-0.0343831	0.2749	0.2825	0.962732	-0.0924563	0.761087	-0.0553879	0.183363	-0.473962	0.248049	0.403911	0.361725	-0.238671	0.551001	-0.190638	0.251604	0.230011
	HAAO	P46952			0.160871	-0.321088	0.866213	-0.234028	0.454782	-0.240331	0.793143	-0.075668	0.531036	-0.249059	0.915272	-0.222018	0.487898	-0.423602	0.590673	0.309443	0.31682	-0.427954
	HABP2	Q14520;Q14520-2	0.395451	0.755575	0.345045	0.432227	0.712369	-0.50317	0.699493	0.0419407	0.569991	0.208822	0.161407	-0.617515	0.103473	-1.77651	0.976194	0.423187	0.165893	0.822891	0.0177951	-1.39472
	HADHA	P40939	0.695634	0.927664	0.114868	-2.27241	0.61646	-0.311753	0.218734	-1.10581	0.54232	-1.28463	0.534597	0.339471	0.359398	1.57246	0.844058	1.61668	0.638964	-1.11691	0.345646	-1.43259
	HADHB	P55084;P55084-2		-1.28839				-0.364009				-1.065		-2.62305		-1.32406		1.34199				-0.918264
	HAGH	Q16775;Q16775-2	0.460712	-0.197174	0.281691	-0.146467	0.000487457	-1.40525	0.0875731	-0.478166	0.363265	0.138922	0.222558	-0.215677	0.450403	0.0948278	0.279443	-0.278831	0.661697	-0.286686	0.102309	-0.389703
	HAGH	Q16775;Q16775-2;Q16775-3	0.740229	0.0399056	0.511948	0.0083286	0.892021	0.20755	0.387834	-0.0650374	0.191368	0.449805	0.312214	-0.144624	0.361914	-0.409355	0.346735	-0.294566	0.738694	0.248896	0.830318	0.193413
	HAL	P42357;P42357-2	0.408008	-0.446907	0.14521	-0.519682	0.972818	-0.252516	0.860666	-0.181008	0.343083	-0.342766	0.564178	-0.227627	0.891537	0.0614918	0.738876	0.0928536	0.691245	-0.584755	0.0423477	-1.25785
	HAL	P42357;P42357-2;P42357-3	0.982103	0.0827134	0.859531	0.0136709	0.730867	-0.503577	0.122075	-0.864708	0.0924692	-0.915447	0.905	-0.312791	0.980988	-0.167025	0.70174	0.165388	0.694724	-0.67243	0.178199	-0.911856
	HAL	P42357;P42357-3	0.638209	-0.558281	0.884505	-0.0300187	0.787256	-0.469128	0.486215	-0.718917	0.197211	-0.644161	0.0863531	0.194246	0.265991	1.36807	0.310594	-0.7777	0.539133	-0.669654	0.299107	-1.05694
	HAO2	Q9NYQ3;Q9NYQ3-2			0.478989	-0.21968	0.251347	0.620859	0.223312	0.776005	0.874567	0.199936	0.430248	-0.101655	0.629694	-0.25965	0.157985	-0.909575			0.321262	0.298338
	HAPLN1	P10915				-0.857845								-0.0662869		-0.225423				0.060514
	HAPLN3	Q96S86							0.0919055	-0.21783	0.442973	-0.403003	0.0867203	-0.185421					0.0660666	-0.443872	0.783589	-0.346769
	HARS1	P12081;P49590;P12081-2;P12081-3;P12081-4;P49590-2	0.748289	-0.362133	0.0647176	-0.682973	0.0728055	1.52882	0.134627	0.8844	0.669705	0.278584	0.993653	0.15432			0.689904	0.499894	0.822971	0.0536798	0.682238	-0.246481
	HAVCR2	Q8TDQ0;Q8TDQ0-2						0.667811			0.614927	-0.108452		0.48766						-0.226589
	HBA1	P69905	0.0358216	1.15865	0.291955	0.261334	0.719937	-0.367375	0.702459	0.140255	0.197936	0.447587	0.952462	-0.282863	0.338699	-0.815472	0.238752	-0.670916	0.514967	0.218547	0.810017	0.0876423
	HBB	P68871	0.123633	0.60567	0.0982453	-0.334135	0.882945	-0.163534	0.459785	0.0801437	0.34284	-0.305026	0.687998	-0.385714	0.0651501	-0.870814	0.893572	0.117102	0.146567	0.208041	0.20369	-0.601752
	HBD	P02042;P68871	0.327392	0.793965	0.737623	0.168974	0.877157	-0.0758431	0.727474	0.185494	0.520836	0.193701	0.707549	-0.516185	0.76419	-0.631027	0.995649	0.0233794	0.114073	0.908972	0.859951	-0.211224
	HBD	P02042;P02100;P68871;P69891;P69892	0.0741747	1.21462	0.83075	0.153359	0.683062	-0.514702	0.631651	0.188914	0.410969	0.223506	0.63878	-0.699929	0.194326	-1.22756	0.635414	-0.216537	0.0661795	0.995388	0.892914	-0.0563071
	HBD	P02042	0.271099	0.539012	0.414353	-0.184505	0.104775	0.490507	0.693193	-0.0744136	0.825724	-0.194078	0.902104	-0.344324	0.243623	0.76779	0.656073	-0.0754745	0.615838	-0.244639	0.720457	-0.241844
	HBE1	P02100;P69891;P69892	0.0858791	3.95122	0.517423	-0.503391	0.7754	-0.434289	0.0539405	-1.85574	0.884211	-1.12676	0.348549	-0.512793			0.756638	0.23501	0.901773	0.840924	0.0990392	-2.20716
	HBG1	P69891;P69892	0.293205	0.551728	0.719342	0.099589	0.351636	-0.613804	0.665024	0.0600505	0.479855	0.187317	0.962833	-0.0965812	0.639884	0.872009	0.491298	-1.02838	0.732335	-0.0650574	0.267682	-0.649637
	HBG2	P69892			0.902522	-0.509744					0.417088	1.12637		0.479982				-0.101442				0.19684
	HBM	Q6B0K9	0.837389	-0.187508	0.906442	0.0362259	0.507921	0.498367	0.426589	-0.218257	0.712918	-0.0258066	0.969966	0.177821	0.313716	-0.822098			0.483449	-0.43098	0.980686	0.0241549
	HBZ	P02008;P69905	0.0199467	2.18159	0.0603768	0.741474	0.603567	0.789465	0.27341	0.816439	0.984947	-0.0201878	0.959312	-0.360318			0.0471727	1.82356	0.0981096	1.62985	0.250641	-1.16785
	HCLS1	P14317				0.428486						0.288068
	HDAC6	Q9UBN7;Q9UBN7-2	0.803266	-0.0495177	0.501875	-0.126888	0.0335553	-0.80017	0.975147	0.0209768	0.954282	-0.023173	0.0946281	-0.272356	0.739752	0.297049	0.382449	-0.314177	0.345061	0.211448	0.323201	0.19677
	HDAC6	Q9UBN7									0.457491	0.744228
	HDDC2	Q7Z4H3;Q7Z4H3-2	0.959765	-0.0865938	0.0732839	0.384008			0.260526	0.420816	0.796217	0.0426824	0.975727	0.146332	0.542649	-0.306881	0.330827	0.115434	0.730079	-0.068174	0.50044	-0.0749904
	HDDC2	Q7Z4H3;Q7Z4H3-2;Q7Z4H3-3	0.166144	-1.8985	0.975911	-0.51243	0.323628	0.418665	0.450139	-0.640251	0.618543	-0.287149	0.0171929	-2.02369			0.905436	-0.360991			0.156865	-1.16298
	HDGF	P51858;P51858-2;P51858-3	0.60272	0.0675154	0.526886	0.324375					0.139461	0.423285			0.780652	0.022864	0.633392	-0.127665			0.215395	-0.517453
	HDHD2	Q9H0R4;Q9H0R4-2	0.50238	-0.21262	0.0918069	0.272528	0.15385	-0.727974	0.971553	-0.137111	0.655413	-0.107425	0.219043	-0.37148	0.145248	0.661185	0.144879	0.657968	0.209298	0.321128	0.28898	0.29413
	HEBP1	Q9NRV9	0.876503	-0.00515829	0.375038	0.100227	0.58484	-0.188264	0.109378	0.361827	0.0459067	0.354454	0.818966	0.07254	0.231521	0.358157	0.0937972	0.359405	0.223558	-0.271041	0.484687	0.236865
	HEBP2	Q9Y5Z4;Q9Y5Z4-2		1.17586	0.462846	0.0553887			0.213802	0.419689	0.94878	0.101704	0.595551	-0.0422087				0.260678
	HEG1	Q9ULI3;Q9ULI3-2	0.278392	0.287479	0.735139	0.00372701	0.923908	0.222698	0.825037	0.0284459	0.381169	0.215621	0.799945	0.118351	0.148702	0.675783	0.0462715	-1.43394	0.367987	-0.138897	0.36299	-0.271445
	HEPACAM2	A8MVW5;A8MVW5-2;A8MVW5-3	0.132328	0.261277	0.88856	0.0395974	0.609607	-0.955875	0.891444	-0.279477	0.321268	-0.219298	0.99712	0.100353	0.458198	0.174125			0.573973	-0.235068	0.74939	-0.355926
	HERC2	O95714	0.0105862	-1.84015	0.866005	-0.0238888	0.434837	0.439627	0.931183	-0.0599568	0.542336	-0.156868	0.990212	-0.0777417	0.904848	-0.0725023	0.512147	-0.55305	0.289847	0.386344	0.342593	0.373159
	HEXA	P06865	0.566337	-0.141639	0.286637	-0.144519	0.0672628	0.439818	0.543956	-0.110597	0.533527	0.0895556	0.0123189	0.446976	0.710577	-0.055527	0.779093	0.0652257	0.983234	0.0571754	0.205519	-0.225732
	HEXA	P06865;P06865-2	0.897288	-0.142188	0.070625	0.400656	0.113848	0.798809	0.0735225	0.532631	0.431871	0.212972	0.0173752	0.754761	0.350122	-0.347446	0.655836	-0.248364	0.73976	0.149614	0.890528	-0.10065
	HEXB	P07686	0.643238	0.0688071	0.486885	-0.0655641	0.34532	-0.228038	0.277394	0.165312	0.0850054	0.190361	0.00387158	0.46184	0.879341	-0.000543356	0.79794	-0.0596994	0.614236	-0.0397742	0.529732	-0.0762089
	HGD	Q93099	0.485776	-0.241366	0.551104	-0.113098	0.757378	-0.047938	0.120488	0.308994	0.970832	-0.052206	0.0142705	-0.811542	0.286875	0.600227	0.532734	0.258967	0.588302	-0.398249	0.723891	0.0734702
	HGFAC	Q04756	0.0998186	0.365108	0.843704	-0.0127491	0.225123	0.360201	0.186775	-0.201336	0.79457	0.00694457	0.114866	-0.137959	0.797424	0.0795563	0.6898	0.0926702	0.400967	-0.106387	0.244475	-0.229703
	HGS	O14964;O14964-2	0.438334	-1.26496	0.292123	-0.625229			0.755884	-0.602481	0.072084	-0.713809					0.221442	-0.777621	0.050542	-1.33964
	HIBADH	P31937				-0.533337								1.12191				1.30697				-0.417697
	HIBCH	Q6NVY1;Q6NVY1-2	0.654209	-1.10291	0.0481789	-0.966542	0.947617	-0.426555			0.720889	-0.286041	0.0109387	-1.23121			0.706999	0.354072
	HINT1	P49773		-0.0438154		0.400149		0.428128		0.145488		-0.0822499		0.198438				0.612342		-0.234396
	HINT3	Q9NQE9	0.607763	-0.343902	0.360508	-0.659804			0.928447	0.358266	0.457747	-0.398111	0.45672	0.145034			0.884756	-0.608406			0.605198	-0.878097
	HIPK4	Q8NE63				-0.00537025						1.18602
	HK1	P19367;P19367-2;P19367-3;P19367-4	0.198945	2.16878	0.958494	-0.133611	0.283751	1.72102	0.452035	-1.29949	0.885789	0.0621226	0.730842	-0.207011	0.871363	0.926574	0.0893806	1.8364	0.483352	0.985526
	HK1	P19367;P52789;P19367-2;P19367-3;P19367-4	0.459703	-1.72117	0.32594	-1.84184		1.21517				-3.85944		-7.0558				-0.990901				-4.25263
	HLA-A	P04439;P04439-2	0.892434	-0.0622409	0.851568	-0.069758	0.194982	0.47815	0.529635	0.263484	0.635299	0.0943349	0.80182	0.0777501	0.787248	-0.122883	0.425419	0.315372	0.160062	0.458073	0.857852	0.0604999
	HLA-B	P01889;P13747	0.534698	0.376722	0.301344	0.236119	0.255066	0.661454	0.398442	0.125532	0.106004	0.361115	0.980435	0.10953	0.758746	0.0610694	0.253663	-0.829272			0.353733	0.38471
	HLA-B	P01889;P10321;P10321-2	0.687877	-0.237164	0.584386	0.194375	0.0782802	-0.998415	0.520051	0.254124	0.075654	-0.538324	0.961378	-0.0157355	0.035338	-0.897548	0.490259	-0.336638	0.154248	0.550542	0.786517	0.0429756
	HLA-B	P01889;P10321	0.987639	0.134119	0.547287	0.13346	0.935008	0.152595	0.392899	-0.371427	0.18439	-0.433794	0.812076	-0.100839			0.205134	-0.888405	0.0609972	-1.06713	0.470097	-0.268761
	HLA-B	P01889;P04439;P04439-2				-1.04941				-0.0398865	0.619182	-0.819115	0.513898	-0.323253						-0.851179		-1.20486
	HLA-B	P01889;P01893;P04439;P10321;P04439-2	0.759759	-0.093476	0.0171461	0.448257	0.816426	0.0345947	0.307095	0.401714	0.884234	0.0513056	0.474479	0.204576	0.87337	-0.0202729	0.42101	-0.597415	0.538615	0.500887	0.229692	-0.142827
	HLA-B	P01889;P01893;P04439;P13747;P17693;P17693-2;P17693-5;P17693-6;P04439-2	0.256421	0.621237	0.187828	-0.336599	0.21405	-0.274987	0.153214	0.705846	0.789817	0.0747746	0.26641	-0.156708	0.542259	0.947822	0.659631	0.118357	0.0685053	-0.446264	0.246919	-0.353412
	HLA-B	P01889;P01893;P10321;P13747;P10321-2			0.544453	0.0567646	0.649088	-1.90563			0.757577	-0.104162	0.550708	0.0585407	0.51138	-0.718271
	HLA-B	P01889	0.915785	0.864593	0.917884	-0.529718	0.851769	-0.120645	0.628013	-0.189318	0.917576	0.355357	0.446908	-0.574779					0.185728	2.95341	0.642861	-0.115282
	HLA-C	P10321;P10321-2	0.500428	-0.977387	0.352472	-0.290811	0.69921	-0.105496	0.441414	0.73787	0.476042	-0.455334	0.915668	0.406974	0.899541	-0.796025	0.859449	0.626452	0.851639	0.663605	0.972258	0.392151
	HLA-DRA	P01903	0.546824	-0.257905	0.699232	-0.0989798	0.606509	-0.300898	0.660405	0.106863	0.0342983	0.626166	0.638123	0.280198	0.901544	-0.208702	0.745444	0.36585	0.224475	-0.272366	0.315595	-0.0974346
	HLA-DRA	P01903;P01906										0.338703
	HLA-DRB1	P01911;Q30154							0.253199	0.752263	0.375362	0.649509	0.120968	1.26593					0.493734	0.123627
	HLA-DRB1	P01911;P13762	0.746097	-0.276821	0.365061	-0.543207	0.929815	-0.287079	0.213179	0.0668684	0.464142	-0.57064	0.00931135	-0.897899			0.392816	0.557262	0.221741	-1.80614	0.0131868	-1.21157
	HLA-DRB1	P01911			0.771661	0.119527			0.417703	-0.198571	0.0608665	1.03904			0.531611	0.503177					0.424526	0.669517
	HLA-DRB1	P01911;P04440			0.432945	-0.194126	0.430737	-0.476867	0.0252128	-0.0214784	0.915016	-0.310054	0.326325	-0.490931			0.904518	-0.816366			0.236742	-1.24999
	HLA-DRB3	P79483;Q30154			0.158486	-1.28772			0.688513	0.57701	0.0428873	-1.23448	0.0652727	-0.487621			0.894298	-0.545462
	HLA-G	P17693;P17693-4;P17693-5			0.33864	-0.00961612	0.630735	0.235265				-0.778978		-0.168528					0.77008	0.578762		0.0519792
	HLA-H	P01893;P04439;P04439-2	0.296447	0.451344	0.811971	-0.0388343	0.214224	-0.314221	0.794057	0.248653	0.569508	0.186994	0.399879	0.358153	0.367064	-0.390533	0.0130791	1.4756	0.482954	-0.346885	0.0308347	-0.552915
	HM13	Q8TCT9;Q8TCT9-2;Q8TCT9-4;Q8TCT9-5						1.40891						0.338815		0.212421		1.17486
	HMCN1	Q96RW7;Q96RW7-2	0.887842	-0.072177	0.777696	-0.0451559	0.0018753	-0.967918	0.836624	-0.0458316	0.316956	-0.080879	0.511157	0.0949215	0.657973	0.0489182	0.0712401	-0.42195	0.00887162	-0.40251	0.969997	0.0385042
	HMCN2	Q8NDA2;Q8NDA2-2	0.663298	-0.190912	0.404256	-0.139914	0.0220848	-0.926806	0.770155	-0.0156065	0.233443	-0.209583	0.132751	0.509307	0.433255	-0.303854	0.269414	-0.962445	0.853701	0.150584	0.950654	-0.0148053
	HMCN2	Q8NDA2;Q8NDA2-2;Q8NDA2-4	0.767485	0.0878917	0.607762	-0.106465	0.127984	-0.541922	0.316667	-0.290496	0.125601	0.316383	0.375554	0.294006	0.169393	0.508039	0.0420454	-0.866561	0.0146415	-0.6454	0.810685	0.0963823
	HMGA1	P17096;P17096-2;P17096-3	0.72702	1.06366	0.567232	-0.305539	0.164801	0.616713			0.884772	-0.324777	0.974866	-1.10723							0.718502	-1.80393
	HMGB1	P09429	0.884488	0.151944	0.557344	0.242072	0.787682	0.169707	0.772318	-0.180835	0.447147	-0.286446	0.845704	-0.0568195	0.345004	0.63703	0.984251	0.159168	0.873039	-0.159411	0.150697	-0.938796
	HMGB1	P09429;B2RPK0	0.477435	0.449278	0.601834	0.0856983	0.160676	0.756141	0.781925	0.164584	0.588255	-0.0199696	0.62517	-0.387609	0.919184	-0.43492	0.0311362	1.88042	0.975096	-0.218674	0.157144	-0.691363
	HMGB2	P26583	0.274743	-0.715332	0.487339	0.517628	0.960356	-0.93456	0.508485	-0.0962488	0.592465	0.444575	0.886561	-0.684841	0.0526309	3.24851	0.923697	-0.190824	0.679924	-1.29661	0.768539	0.00297338
	HMGN1	P05114			0.887921	1.12435		-0.118645						0.314715		1.64725
	HMOX1	P09601	0.351952	-2.16348	0.260314	-0.738522	0.67076	0.421747			0.52051	-0.811195	0.999588	-0.19923	0.749462	-0.284647	0.668873	-0.436215
	HNMT	P50135	0.782665	-0.176049	0.85458	-0.0048257	0.743426	0.0834587	0.421091	0.226002	0.524304	-0.0619393	0.348739	0.00024814	0.454124	0.293578	0.55152	0.109925	0.700527	0.116683	0.358546	-0.093154
	HNMT	P50135;P50135-2;P50135-3										-0.501459								0.0397821
	HNRNPA1	P09651;Q32P51;P09651-2;P09651-3		-0.18071	0.137826	2.05569			0.926391	-0.0108821		0.223409		-0.141204				2.61933	0.798093	-0.323809
	HNRNPA1	P09651;Q32P51;A0A2R8Y4L2;P09651-2;P09651-3	0.268863	-0.821761	0.357249	-0.472442	0.172304	1.43676			0.925194	-0.282388	0.208886	-0.372126	0.200774	0.97018	0.186295	0.836558			0.254095	0.21649
	HNRNPA1	P09651;P51991;Q32P51;A0A2R8Y4L2;P09651-2;P09651-3;P51991-2	0.655537	0.576456	0.897329	0.222253	0.547617	-1.11047	0.849617	0.132977	0.316533	0.473166	0.395516	-0.420224	0.812819	-0.48768	0.00202755	3.8991	0.884692	-0.264388	0.839984	0.639564
	HNRNPA2B1	P22626			0.742459	-0.000803572		2.25074			0.729208	-0.182984	0.301551	1.18524				0.726524		0.668125
	HNRNPA2B1	P22626;P22626-2	0.671521	-0.341247	0.89119	0.0448888	0.708662	0.156418	0.581644	-0.306902	0.206479	0.377591	0.453611	0.217803	0.716441	-0.237031	0.0134903	1.41499	0.454253	-0.505009	0.390332	0.493277
	HNRNPA3	P51991;P51991-2										2.45912						3.55861
	HNRNPAB	Q99729;Q99729-2;Q99729-3;Q99729-4				1.60585												2.62604
	HNRNPC	P07910;P07910-2;P07910-4	0.43621	0.978101	0.38608	0.36477	0.0456339	2.10991	0.599526	0.222708	0.896317	0.0167528	0.956438	-0.010483			0.213351	1.59573	0.48299	0.854275	0.926418	0.106642
	HNRNPCL1	O60812;P07910;B2RXH8;B7ZW38;P07910-2;P07910-3;P0DMR1	0.433175	-0.284068	0.774709	-0.151386	0.637522	-0.261094			0.637459	0.384839					0.478236	1.32662	0.887632	-0.426416
	HNRNPD	Q14103;Q14103-4;Q14103-2;Q14103-3	0.354392	-0.200916	0.632797	-0.129055	0.836868	-0.16817	0.914858	-0.2431	0.117835	0.345431	0.220739	-0.860961			0.956203	0.466693	0.519054	0.0234227	0.705837	-0.202134
	HNRNPDL	O14979;Q14103;Q14103-4;O14979-2;O14979-3;Q14103-2;Q14103-3	0.224956	1.15048	0.178895	0.795007					0.0867786	1.25635	0.636694	-0.0801323	0.334674	0.692933	0.086416	3.17677	0.480578	0.695221
	HNRNPDL	O14979;O14979-2;O14979-3						0.744708						0.787489				1.45256
	HNRNPH1	P31943;P52597				-0.915819						0.980283		-1.15296				0.624042
	HNRNPH1	P31943;P55795	0.56785	0.134643	0.993157	-0.049117	0.244305	0.564606	0.164555	-0.423787	0.175595	0.28047	0.439502	0.154307	0.00016245	2.89294	0.114069	1.86206	0.731069	0.0138783	0.132219	-1.06491
	HNRNPK	P61978;P61978-2;P61978-3	0.769599	-0.0332736	0.542365	-0.215357	0.780356	-0.128217	0.79518	-0.224862	0.906142	-0.142217	0.157194	-0.77051	0.472141	0.149438	0.0281715	0.9384	0.750513	-0.338321	0.22101	-0.631473
	HNRNPL	P14866			0.932008	-0.291085	0.613468	-0.415871	0.880696	-0.0843721	0.894867	-0.38082	0.873963	-0.00674268			0.298747	-0.513942
	HNRNPM	P52272;P52272-2				-0.456591		-0.0951392						-1.63788		1.16211		0.292314		1.16278
	HNRNPR	O43390;O43390-2;O43390-3;O43390-4						0.102066
	HP	P00738;P00739;P00738-2;P00739-2	0.240668	0.763551	0.315913	0.316241	0.975295	0.285544	0.879997	0.446942	0.615505	-0.0875055	0.971097	0.329175	0.185781	0.638637	0.0997622	0.985818	0.642864	0.797277	0.340539	-0.395022
	HP	P00738;P00738-2	0.0208483	1.00899	0.779956	0.0678117	0.399135	-0.219525	0.106949	0.76061	0.972679	0.000309112	0.394116	0.326089	0.986839	-0.131142	0.164102	0.575575	0.400839	0.474586	0.338598	0.401633
	HP	P00738;P00739;P00739-2	3.73315e-06	3.50511	0.508238	0.179109	0.677078	0.594237	0.49912	-0.465584	0.200082	0.510423	0.598554	0.377941	0.0515187	1.47055	0.221719	0.61575	0.127912	1.21292	0.533705	0.487689
	HPCAL1	P37235	0.270129	-0.630963	0.0757052	-0.478826	0.604282	-0.299973	0.392119	0.243585	0.838909	-0.0735884	0.400704	-0.455459	0.271451	-0.368521	0.196695	-0.483765	0.916041	0.133651	0.181525	-0.611745
	HPCAL1	P37235;P61601;P84074	0.731934	0.164165	0.425713	0.228685			0.25379	0.36105	0.548976	-0.295417	0.0501861	0.33108	0.624637	0.205507	0.344335	-0.531152	0.454597	-0.0525974
	HPCAL1	P37235;P84074		0.68492								-0.946973
	HPD	P32754;P32754-2	0.0198063	-0.562637	0.2653	-0.199509	0.676908	-0.102124	0.231909	-0.256977	0.202299	0.229507	0.0888036	-0.301503	0.133568	0.452697	0.179192	-0.477586	0.950547	-0.029933	0.613817	-0.114735
	HPGD	P15428;P15428-2;P15428-4	0.118934	1.14482	0.380158	-0.443574	0.859517	0.404102	0.367565	-0.280066	0.539258	-0.185536	0.282638	0.147269			0.160647	-0.45843	0.36348	0.167311	0.112128	-0.900787
	HPGD	P15428;P15428-2;P15428-4;P15428-5	0.659108	0.314698	0.647781	-0.149274	0.639866	0.0765278	0.227082	0.579897	0.476356	0.246317	0.376509	-0.498749	0.39628	0.764608	0.248872	1.39125	0.831278	-0.131446	0.430765	-0.694119
	HPGD	P15428;P15428-2;P15428-3;P15428-5	0.782315	0.106509	0.477817	0.216045	0.673048	-0.10701	0.291865	1.02937	0.700154	0.255605	0.25825	0.788055			0.774479	-0.037273	0.968355	0.224647	0.915262	-0.152579
	HPGD	P15428;P15428-3;P15428-5	0.916736	-0.0731512	0.772952	-0.0687567	0.601952	0.177271	0.626835	-0.337446	0.68259	0.142645	0.316913	0.158838	0.226293	-0.44339	0.738908	-0.142337	0.834167	-0.066603	0.767945	-0.272896
	HPN	P05981	0.411212	0.194983	0.965938	0.0162844	0.418702	-0.270863	0.675057	-0.0687621	0.103908	-0.211095	0.110081	-0.263715	0.618628	-0.168369	0.162771	-0.341802	0.268423	-0.281214	0.851016	-0.0221819
	HPR	P00739;P00739-2	0.099199	1.18766	0.177896	0.574607	0.315418	-0.508734	0.0239502	0.862548	0.221737	0.542084	0.649358	-0.08373	0.344464	0.264946	0.564296	-0.142478	0.0588594	1.14322	0.787493	-0.056376
	HPRT1	P00492	0.821591	0.0400457	0.115448	0.221319	0.475684	0.203437	0.533154	-0.135453	0.754631	-0.0731478	0.63701	-0.143712	0.146086	0.298608	0.28843	0.304393	0.0765445	0.0643172	0.539529	-0.175162
	HPX	P02790	0.176646	0.293767	0.349959	0.127675	0.418592	-0.287413	0.1852	0.277615	0.9696	-0.0184887	0.990831	-0.0398405	0.38919	0.277325	0.97326	0.0191329	0.0405457	0.606233	0.918024	-0.00220583
	HRAS	P01112;P01112-2	0.289767	1.15487	0.41029	0.443638			0.790258	-0.393778	0.851124	0.248205	0.471841	0.59111	0.851316	0.55168	0.654904	-0.400694	0.597812	-0.406257	0.632569	-0.845104
	HRC	P23327	0.296474	0.358027	0.839556	0.0299671	0.794099	-0.0503791	0.270222	0.367855	0.117017	0.350685	0.917018	0.102664	0.778046	-0.155316	0.492167	-0.313015	0.764553	-0.119092	0.819521	-0.0464049
	HRG	P04196	0.180058	0.594154	0.740429	0.0830717	0.471286	-0.214361	0.24407	0.446322	0.995772	-0.0107337	0.248193	-0.263388	0.735317	-0.282689	0.717876	0.214361	0.217421	0.557912	0.682468	-0.135695
	HRNR	Q86YZ3	0.738914	0.113527	0.753338	-0.0634657	0.138222	-0.810824	0.758263	0.048372	0.847665	-0.0508041	0.498096	-0.270623	0.23535	-0.592943	0.483041	0.394976	0.729683	-0.317137	0.968071	-0.0898634
	HS6ST2	Q96MM7;Q96MM7-2;Q96MM7-3;Q96MM7-4	0.88311	0.026335	0.120119	0.171693	0.0672508	0.52022	0.395896	-0.113028	0.0659301	-0.199121	0.817836	-0.042986	0.28526	-0.23627	0.895397	-0.0393973	0.524711	-0.0879118	0.411133	-0.138592
	HSD17B10	Q99714												-0.571045		2.86183		1.78844		-0.679684
	HSD17B10	Q99714;Q99714-2				-0.562103		1.35781										1.35364
	HSD17B4	P51659	0.343628	0.640699	0.919175	0.00835147			0.789955	0.0126658	0.839169	-0.00295484	0.892505	-0.0960103	0.605024	0.395572	0.147699	1.25681	0.713301	-0.432607
	HSD17B4	P51659;P51659-2;P51659-3			0.255009	-0.457702	0.917416	0.450909	0.0327346	3.15062	0.227119	-0.629498	0.973712	0.057466	0.436553	0.578522	0.916617	0.341241	0.541971	-0.71614
	HSP90AA1	P07900;P08238;Q58FF7;P07900-2	0.00395711	1.13873	0.329822	0.184744	0.0104918	1.01488	0.813882	0.288997	0.724234	-0.0309564	0.528008	0.0992889			0.134097	0.637577	0.655923	-0.0649398	0.788925	0.148274
	HSP90AA1	P07900;Q58FG1;P07900-2	0.298527	-0.31242	0.277986	0.138444	0.00435869	1.16498	0.460811	-0.115597	0.481212	0.0608292	0.649892	0.0522539	0.377828	0.172605	0.226421	0.634237	0.867183	0.0620981	0.824018	0.151944
	HSP90AA1	P07900;P08238;Q58FF6;Q58FF7;Q58FG0;P07900-2	0.269572	0.293734	0.587887	0.0885347	0.24162	0.333797	0.779859	-0.00354669	0.259734	0.164483	0.854703	-0.0232683	0.447307	0.169237	0.027175	0.943363	0.61046	0.00762628	0.386053	-0.194591
	HSP90AA1	P07900;Q58FG0;P07900-2	0.162627	1.02351	0.708634	0.237569					0.342378	0.349772	0.902869	-0.0502557			0.111703	2.01984	0.445163	0.0575432	0.869066	0.160041
	HSP90AA1	P07900;Q14568;P07900-2	0.21454	0.281537	0.135147	0.190162	0.0671425	0.63315	0.93074	0.0710338	0.820282	0.0323548	0.396024	-0.0644686	0.329174	0.254984	0.677726	0.301542	0.841102	0.130708	0.370723	-0.114959
	HSP90AA1	P07900;P08238;Q58FF6;Q58FF7;Q58FF8;P07900-2	0.42777	-0.189641	0.813756	0.0870068	0.502084	0.396668	0.429354	0.506028	0.848201	-0.0359225	0.539918	0.125222	0.276541	0.554775	0.0433106	2.12276	0.919987	0.0165747	0.693925	0.0962178
	HSP90AA1	P07900;P08238;Q14568;P07900-2				0.28724		1.70904			0.591673	0.0891352		-0.160501						-0.756535
	HSP90AA1	P07900;P08238;Q14568;Q58FF8;P07900-2	0.534965	-0.1103	0.579614	-0.0746287	0.333809	0.405923	0.597964	-0.0751018	0.770458	0.0230399	0.47967	-0.0701605	0.622653	0.060218	0.548955	0.39059	0.721539	0.1589	0.653536	0.193074
	HSP90AA1	P07900;P08238;Q14568;Q58FF7;Q58FG1;P07900-2			0.979322	-0.0984312	0.723775	0.469472			0.776092	-0.208153	0.88065	-0.089493	0.23095	1.2769			0.724399	0.198065	0.923233	-0.209708
	HSP90AA1	P07900;P08238;P07900-2	0.0989128	0.622241	0.70189	-0.0308733	0.739127	-0.03316	0.136826	-0.222106	0.0785599	-0.292821	0.00243823	-0.459692	0.378788	-0.37759	0.194466	0.868617	0.387089	-0.27648	0.636618	-0.139148
	HSP90AA1	P07900;P07900-2	0.492189	0.198201	0.655376	-0.0570313	0.104589	0.500657	0.475244	-0.0946138	0.553417	0.0736635	0.969205	0.0593012	0.733767	0.0500547	0.876201	0.0149404	0.623247	-0.180312	0.668169	-0.0700001
	HSP90AA1	P07900;P08238;Q58FF6;Q58FF7;P07900-2	0.331488	-0.119057	0.244828	0.0115612	0.603624	0.321	0.778274	0.456533	0.357762	-0.0414407	0.0564054	-0.239966	0.80399	-0.137795	0.444369	0.742812	0.699793	-0.011529	0.360136	-0.243571
	HSP90AB1	P08238;Q58FF7;Q58FF8	0.623062	0.0301113	0.59071	0.168381	0.321362	0.393324	0.888091	0.0874472	0.864999	-0.160236	0.603808	0.468643			0.00572615	2.78001	0.213599	0.283035	0.698234	0.107195
	HSP90AB1	P08238;Q58FF7	0.656312	0.159696	0.638104	0.0924289	0.367256	0.392155	0.848038	0.130303	0.154133	-0.222454	0.585918	-0.0939368	0.187229	-0.461817	0.8798	0.0491183	0.898123	0.218097	0.825491	-0.029548
	HSP90AB1	P08238;Q58FF8	0.856302	0.0417617	0.640773	-0.0540248	0.0148466	0.76625	0.701722	-0.010067	0.351671	-0.122074	0.995451	-0.0791457	0.74149	-0.110605	0.000412651	1.91256	0.205967	0.273196	0.299073	0.170974
	HSP90AB1	P08238	0.568692	-0.233811	0.547361	-0.1157	0.448918	0.318625	0.793092	-0.080293	0.485288	-0.134241	0.724907	-0.149941	0.384328	0.283335	0.891052	0.150474	0.647087	-0.38194	0.780589	0.0327741
	HSP90AB1	P08238;P14625	0.0775134	0.920093	0.916254	0.0380525	0.0808574	0.736409	0.0920237	0.505501	0.548233	0.0892533	0.592913	0.111625	0.839852	-7.67877e-05	0.974755	0.00744864	0.156278	0.452107	0.868833	0.0235583
	HSP90B1	P14625	0.83646	0.0510955	0.813622	0.0246523	0.0840875	0.447084	0.381736	-0.152634	0.991342	-0.00111493	0.429922	-0.161006	0.261998	0.318177	0.426166	0.210308	0.942458	-0.0559648	0.49882	-0.138431
	HSP90B1	P14625;Q58FF3	0.371628	-0.420115	0.550732	-0.170629	0.634351	-0.187937	0.0835344	-0.874905	0.153281	-0.513257	0.407138	-0.158951	0.350442	0.59292	0.914556	0.0340871	0.520608	0.663006	0.266527	-0.481156
	HSPA12A	O43301	0.529384	1.12208	0.783504	0.378581					0.422801	0.198379	0.50484	-0.304492
	HSPA13	P48723	0.744065	-0.330915	0.804031	0.0461835	0.58865	-0.0887116	0.902348	0.144498	0.976447	0.0395017	0.501071	0.184882	0.016757	-1.25291			0.0117104	-1.17999	0.363728	-0.484923
	HSPA1A	P0DMV8;P0DMV9;P17066;P34931;P0DMV8-2	0.458115	0.232943	0.373681	0.235984	0.114117	-0.856926	0.45294	0.24112	0.0586841	0.568966	0.76569	0.103385	0.826313	0.0049136	0.374385	-0.245414	0.029278	1.06186	0.818685	-0.0833872
	HSPA1A	P0DMV8;P0DMV9;P34931;P0DMV8-2	0.810842	-0.0347067	0.153166	0.22392	0.0219925	0.693492	0.256131	0.172856	0.131003	0.145887	0.0836182	0.276972	0.263948	-0.559689	0.0581022	0.61519	0.250289	0.17069	0.0826376	0.365885
	HSPA1A	P0DMV8;P0DMV9;P34931	0.33993	-1.02012	0.253433	-0.776176					0.451014	-0.452811	0.322503	-0.369882	0.231753	0.56442	0.191199	1.17016	0.188485	-0.130829	0.661857	-1.39909
	HSPA1A	P0DMV8;P0DMV9;P17066;P48741;P0DMV8-2	0.0727755	-2.13483	0.405916	0.437889	0.444884	0.991904	0.12217	-0.825282	0.446683	-0.464919	0.0285646	-1.61434	0.0515022	-2.22504	0.0275268	4.83984	0.574509	-0.126757	0.902902	0.187931
	HSPA1A	P0DMV8;P0DMV9;P17066;P34931;P48741;P0DMV8-2	0.35713	0.128094	0.329051	-0.148942	0.0894984	0.199456	0.852697	-0.0894908	0.0410846	0.212689	0.146309	0.159894	0.422848	0.0638717	0.697329	-0.111473	0.560479	-0.167771	0.339306	0.0567401
	HSPA1A	P0DMV8;P0DMV9;P17066;P0DMV8-2	0.252561	-0.203086	0.634212	0.0490268	0.942172	0.0355977	0.0727605	-0.278176	0.64327	-0.0754688	0.113498	-0.244168	0.582055	0.068982	0.687486	0.113691	0.885284	-0.0744924	0.310186	0.196613
	HSPA1A	P0DMV8;P0DMV9;P0DMV8-2	0.0558983	-0.432024	0.398258	0.0983057	0.247945	0.285205	0.464198	-0.201981	0.393714	-0.14798	0.570296	-0.0618294	0.96299	-0.0316758	0.623129	0.157691	0.403425	0.0373347	0.768694	-0.156305
	HSPA1A	P0DMV8;P0DMV9;P11142;P17066;P34931;P54652;P0DMV8-2	0.345824	-0.121297	0.310589	-0.171392	0.132481	0.415397	0.712806	-0.0680431	0.298654	-0.147932	0.0871954	-0.364602	0.70415	-0.223675	0.802637	-0.0231447	0.936576	-0.0490743	0.336803	-0.176448
	HSPA1A	P0DMV8;P0DMV9;P11142;P0DMV8-2	0.481735	0.0693497	0.403559	0.197458	0.181019	0.562243	0.241049	-0.164665	0.39509	-0.10698	0.34802	-0.0706249			0.283858	-0.281497	0.377018	0.52895	0.713881	0.0664714
	HSPA1A	P0DMV8;P0DMV9;P11021;P11142;P34931;P54652;P0DMV8-2;P11142-2	0.648234	-0.103153	0.403147	0.133626	0.641793	-0.101771	0.597852	-0.0494444	0.781155	-0.0226683	0.190656	-0.195043	0.715936	0.0489982	0.253705	0.321635	0.343709	-0.304232	0.491042	-0.124975
	HSPA1A	P0DMV8;P0DMV9	0.855959	-0.212336	0.425254	-0.119386	0.679991	-0.00711898	0.3847	-0.0497345	0.155307	0.27934	0.918537	-0.0515688			0.184916	0.320744	0.463402	-0.598796	0.526103	-0.172023
	HSPA1A	P0DMV8;P0DMV9;P11142;P17066;P34931;P54652;P48741;P0DMV8-2;P11142-2	0.354062	-0.661208	0.483279	0.118906	0.00155565	-1.03677	0.213637	-0.385659	0.180592	0.311464	0.809097	0.251417	0.10435	0.382179			0.977099	-0.150333	0.20215	-0.505808
	HSPA1L	P34931;P54652	0.143528	0.761379	0.825869	0.0539717	0.967121	0.0189985	0.0506098	1.15547	0.163968	0.288525	0.209724	-0.449204			0.209132	0.719942	0.394587	-0.368418	0.66722	-0.127778
	HSPA2	P54652	0.291649	0.315376	0.146555	0.221523	0.858606	0.0143015	0.568544	-0.0559651	0.713473	0.0735436	0.270892	-0.0988263	0.508074	0.154732	0.612556	-0.129221	0.536342	0.169154	0.745376	-0.0289511
	HSPA4	P34932;P34932-2	0.455234	0.718848	0.332341	0.59842			0.939236	0.103144	0.576392	0.146955	0.588383	0.527763			0.297258	1.19207	0.450577	0.246841	0.882679	0.0104104
	HSPA4	P34932	0.123165	-0.225581	0.83242	0.0494136	0.523408	-0.0716413	0.650704	-0.00608473	0.938296	-0.00985253	0.110745	-0.244394			0.401041	0.35077	0.840548	-0.324063	0.157395	-0.465005
	HSPA4L	O95757				-0.910133		-1.06479										-0.997994
	HSPA5	P11021;P11142;P34931;P54652;P11142-2	0.762162	-0.0108423	0.358227	0.0991296	0.378629	0.152831	0.668263	-0.059919	0.620103	0.0239531	0.524427	0.067038	0.553768	0.146967	0.905106	0.0869333	0.330945	0.124952	0.592955	0.10484
	HSPA5	P11021	0.583498	0.143059	0.938311	0.0152819	0.310104	-0.169303	0.664102	-0.0395225	0.193043	-0.157263	0.894178	0.0843948	0.924983	-0.124058	0.326468	0.241841	0.380085	-0.267643	0.92341	-0.0177591
	HSPA6	P17066	0.736983	0.0149974	0.287625	0.34981	0.393382	0.453326	0.341483	0.334889	0.0840422	0.479251	0.899468	-0.0457845			0.414861	-0.425366	0.689824	0.124916	0.563522	0.20816
	HSPA6	P17066;P48741	0.65266	0.0575952	0.463847	0.0679006	0.0519049	0.646478	0.335979	0.203242	0.501635	-0.0554385	0.778981	-0.250591	0.781906	-0.116605	0.507761	-0.598182	0.134022	0.36425	0.972546	-0.302634
	HSPA8	P11142	0.929618	0.027614	0.86669	0.0110789	0.732027	0.190512	0.609723	-0.0549751	0.648725	-0.0616027	0.0376016	-0.413222	0.0182258	-0.769586	0.697806	-0.116605	0.0314945	-0.664377	0.104491	-0.340386
	HSPA8	P11142;P11142-2	0.819334	0.0601998	0.879745	0.0203993	0.848515	0.0191969	0.985275	0.0329846	0.730935	0.037805	0.40139	-0.0942911	0.587145	0.0599953	0.0988855	0.324716	0.546319	-0.156386	0.370798	-0.128934
	HSPA8	P11142;P17066;P54652;P11142-2	0.656288	-0.0180194	0.589823	-0.0765989	0.389699	0.273619	0.441038	-0.0135702	0.528213	-0.0900708	0.968868	0.0996585	0.925142	-0.208747	0.997195	0.258547	0.830822	0.0516776	0.904054	0.132025
	HSPA8	P11142;P38646;P54652;P11142-2	0.982108	0.213786	0.490525	0.184076	0.0685715	-1.292	0.841483	0.0110152	0.644527	0.00779147	0.71187	-0.0777732	0.860181	-0.355064	0.558968	0.440642	0.19709	0.517653	0.785635	-0.350887
	HSPA8	P11142;P54652;P11142-2	0.61469	-0.0888878	0.764451	0.0374174	0.468743	0.179692	0.784555	-0.0145265	0.693035	-0.0627986	0.44195	0.103357	0.948761	-0.0497178	0.980165	0.00532332	0.823016	0.0189899	0.086808	-0.299013
	HSPA9	P38646	0.228938	-0.313497	0.0825177	0.608867	0.0212232	-1.57111	0.424529	0.457465	0.349156	0.453909	0.799409	0.467558			0.321141	-0.182804	0.964623	0.279039	0.691791	-0.158004
	HSPB1	P04792	0.280561	-0.135618	0.329043	0.150129	0.760263	0.0566217	0.0569642	-0.293655	0.16423	-0.217781	0.413929	-0.122364	0.566988	-0.0880176	0.0849511	0.475014	0.966859	-0.307849	0.681798	-0.163906
	HSPD1	P10809	0.879032	0.422536	0.87083	0.144366	0.494174	-0.674179	0.830242	-0.294381	0.0579108	0.903134			0.643289	-0.358587	0.0105864	2.35339	0.968084	-0.254529	0.626127	0.0170572
	HSPD1	P10809;P10809-2	0.275868	-0.573365	0.793771	0.04578	0.222774	1.26209	0.842633	-0.287295	0.925651	0.0464283	0.838788	-0.0929359	0.177664	1.34657	0.657156	0.354888	0.498702	-1.21223	0.333335	-0.77372
	HSPE1	P61604	0.911596	0.02456	0.652575	0.0804062	0.861396	0.0769439	0.472389	-0.23825	0.0475783	-0.307405	0.645826	0.0945177	0.154654	0.578135	0.926232	-0.074436	0.848395	0.0780309	0.194483	-0.399705
	HSPG2	P98160	0.56755	0.022311	0.274759	0.0633374	0.00137886	-0.614167	0.578925	-0.016535	0.325397	-0.0483025	0.261567	0.0914527	0.741228	0.0365429	0.000545278	-0.487393	0.553803	0.00204864	0.835991	0.0159425
	HSPH1	Q92598;O95757;Q92598-2;Q92598-3;Q92598-4						-0.465474
	HTRA1	Q92743	0.198135	-0.435933	0.191085	0.276295	0.101707	-0.755717	0.766341	0.0350273	0.316976	-0.14863	0.826866	0.0144721	0.222121	-0.706643	0.639091	0.439435	0.699785	-0.134122	0.73762	0.0152659
	HYAL1	Q12794;Q12794-2;Q12794-4;Q12794-7	0.792534	-0.068322	0.13633	-0.16176	0.126227	-0.452056	0.0940857	-0.284316	0.140865	-0.172975	0.88765	0.00614385	0.434859	0.201885	0.574111	-0.127405	0.939981	-0.0141049	0.77466	-0.0280279
	HYAL1	Q12794;Q12794-2;Q12794-3;Q12794-5;Q12794-6	0.289383	-0.659527	0.757151	0.627897	0.694883	0.405088	0.603824	0.570755	0.921361	0.0864989					0.876238	0.413331
	HYAL1	Q12794;Q12794-2;Q12794-3;Q12794-7	0.0784125	-0.599861	0.669628	-0.0658204	0.197778	-0.519345	0.758347	-0.0483007	0.190563	-0.231652	0.398917	0.299458	0.414581	0.294716	0.261956	-0.38292	0.224156	0.377709	0.339697	0.330813
	HYI	Q5T013;Q5T013-2;Q5T013-3;Q5T013-4	0.875635	-0.612904	0.69548	-0.701484					0.725887	-0.662727	0.810346	-0.514531					0.672401	0.242828	0.97139	-0.357389
	HYOU1	Q9Y4L1	0.648108	0.180098	0.0423978	0.426667	0.764085	0.0532298	0.0993196	0.426194	0.232602	0.201623	0.05711	0.463243	0.471455	-0.295734	0.388328	0.408006	0.752137	-0.170434	0.673007	-0.14858
	HYOU1	Q9Y4L1;Q9Y4L1-2	0.291736	1.06598	0.792585	0.0032921	0.381548	-0.748468	0.352896	-0.656343	0.537977	0.381506	0.84934	-0.133514	0.48097	0.969951	0.59528	0.75023			0.82377	-0.156492
	IAH1	Q2TAA2;Q2TAA2-2	0.915568	-0.169566	0.400832	-0.210509	0.283025	0.331559	0.127892	-0.214137	0.669635	-0.26168	0.839557	0.234895	0.671843	0.191581			0.522564	0.208744	0.280878	0.883208
	ICAM1	P05362	0.976237	-0.0417852	0.978338	-0.00900633	0.0591142	-1.20999	0.405674	-0.0290459	0.0455573	0.444902	0.187005	0.206324	0.277586	0.561827	0.880747	0.0318863	0.70689	0.150255	0.14455	0.50407
	ICAM2	P13598	0.175006	0.0144006	0.404845	-0.436017	0.000525033	-2.51143	0.313718	-0.386522	0.482306	-0.351789	0.215626	-0.00276977					0.674198	0.809538	0.254552	-0.628333
	ICOSLG	O75144;O75144-2	0.300047	0.832203	0.402089	0.0229016					0.916322	0.0339305	0.35426	0.747661	0.062946	1.57893			0.216692	0.846213
[truncated: 2,588 more rows]

## Sheet: Neat plasma
	Dataset EV3: Pairwise differential expression analysis of the neat plasma proteome for the ten most prevalent diseases in our cohort against the control group (ANCOVA with sex and age as covariates)
	Gene	protein_group	Adrenogenital disorder (disorder)	Adrenogenital disorder (disorder)	Celiac disease (disorder)	Celiac disease (disorder)	Chronic ulcerative colitis (disorder)	Chronic ulcerative colitis (disorder)	Crohn's disease (disorder)	Crohn's disease (disorder)	Cystic fibrosis (disorder)	Cystic fibrosis (disorder)	Diabetes mellitus type 1 (disorder)	Diabetes mellitus type 1 (disorder)	Disorder of immune function (disorder)	Disorder of immune function (disorder)	Familial Mediterranean fever (disorder)	Familial Mediterranean fever (disorder)	Hemophilia A (disorder)	Hemophilia A (disorder)	Short stature disorder (disorder)	Short stature disorder (disorder)
			ancova_pvalue	log2(FC)	ancova_pvalue	log2(FC)	ancova_pvalue	log2(FC)	ancova_pvalue	log2(FC)	ancova_pvalue	log2(FC)	ancova_pvalue	log2(FC)	ancova_pvalue	log2(FC)	ancova_pvalue	log2(FC)	ancova_pvalue	log2(FC)	ancova_pvalue	log2(FC)
	A1BG	P04217	0.280328	-0.0433019	0.652705	-0.0111643	0.675662	0.0069677	0.0819977	0.0338953	0.187631	0.0225871	0.629359	-0.0117193	0.725792	0.0175012	0.403889	0.0200192	0.442885	-0.00748796	0.815711	-0.027198
	A1BG	P04217-2	0.537342	-0.0573007	0.895637	-0.0037184	0.552684	-0.0106795	0.235753	-0.0120715	0.054743	0.0596042	0.0362321	0.0193001	0.233975	-0.0177157	0.551154	-0.0495402	0.319246	0.0311598	0.842164	-0.0440079
	A2M	P01023	0.179566	-0.0668314	0.692685	0.0134481	0.159428	-0.0994785	0.00147944	-0.176306	0.280256	0.0285946	0.873661	-0.0377453	0.194823	0.0050077	0.000975767	-0.147303	0.807342	0.0348298	0.296806	0.0286687
	A2ML1	A8K2U0	0.133671	0.226025	0.390937	-0.0905783	0.873475	-0.00202581	0.65743	-0.0789165	0.0111552	-0.300286	0.876208	-0.0753446	0.890191	-0.0460138	0.971287	-0.050402	0.84065	-0.101842	0.901858	0.0378152
	AANAT	Q16613-2	0.326642	-0.183718	0.666922	0.0197189	0.972893	-0.0119943	0.274553	-0.194857	0.760368	-0.0609877	0.48335	-0.121643	0.0606325	-0.362297	0.38408	0.150066	0.34376	0.131488	0.930968	-0.050358
	ABCA1	O95477	0.925236	0.0621518	0.690956	-0.0369676	0.0658806	-0.216638	0.361811	0.260221	0.0278877	-0.199641	0.597516	0.0432196	0.447619	0.0263496	0.97974	0.090093	0.800145	-0.0628628	0.187072	0.344482
	ABCB9	Q9NP78;Q9NP78-2;Q9NP78-3;Q9NP78-5;Q9NP78-6;Q9NP78-7	0.337105	-0.335637	0.792295	-0.0497039	0.952244	0.0649854	0.0327971	-0.775332	0.487053	-0.16803	0.366268	-0.269714	0.573852	-0.417737	0.247785	-0.502265	0.645486	-0.352729	0.162627	0.694086
	ABCC11	Q96J66;Q96J66-2			0.334394	0.210759			0.0229358	0.882269	0.958764	0.0800392			0.443101	0.1313	0.403985	0.377117	0.306054	0.271066	0.648637	-0.185373
	ABCC2	Q92887	0.592974	0.0813854	0.799095	-0.0239603	0.876079	0.0541722	0.216736	0.147711	0.000809358	-0.337699	0.865546	-0.041515	0.823881	-0.0843297	0.790734	0.009195	0.476024	0.0269119	0.991624	-0.0130105
	ABI3BP	Q7Z7G0	0.141853	-0.0848476	0.145889	-0.067909	0.738547	0.00396725	0.409012	-0.0111494	0.951648	0.00644329	0.157184	0.149669	0.453407	-0.0842032	0.93113	0.0202704	0.33305	-0.055503	0.639499	-0.0198907
	ABLIM1	O14639;O14639-2;O14639-6	0.359312	0.0618042	0.511851	-0.0357708	0.0226637	-0.285633	0.996587	-0.00632508	0.482435	0.0265707	0.259518	-0.0906393	0.692247	-0.0264792	0.494129	0.04677	0.591545	0.0347148	0.0759997	-0.136138
	ACAN	P16112;P16112-2;P16112-3			0.00248691	-0.165985	0.42201	-0.101461	0.197302	-0.17129	0.000313435	-0.301574							0.0284672	-0.484608	0.169157	-0.161885
	ACP2	P11117	0.861597	-0.0132497	0.0232594	0.123143	0.0900084	-0.213688	0.114403	-0.150597	0.182657	0.0680976	0.880569	0.0519428	0.927289	-0.00872312	0.457269	0.0864283	0.154278	-0.138392	0.947705	0.00997693
	ACTA1	P68133	0.0282072	-0.171537	0.779248	-0.0120216	0.427908	-0.0610263	0.748929	0.0300419	0.0964094	-0.0905977	0.677392	-0.0357821	0.503096	0.0583967	0.544222	-0.0435719	0.472135	-0.0585343	0.250771	0.209154
	ACTBL2	Q562R1	0.473577	-0.159439	0.670665	-0.0377175	0.942525	0.00359378	0.0947513	-0.300004	0.983088	-0.0120922	0.639406	-0.0860954	0.552019	-0.0777068	0.696104	0.0586137	0.702233	0.124336	0.211885	0.548912
	ACTG1	P63261	0.213457	-0.0912552	0.164873	0.0700842	0.919105	-0.0115051	0.124581	0.10175	0.563557	-0.0301264	0.703789	0.0123926	0.30084	0.131531	0.516432	-0.0421414	0.471638	-0.0300323	0.837109	-0.000143141
	ACTN1	P12814;P12814-2;P12814-3			0.183315	-0.333309			0.500185	-0.112188	0.750858	-0.0106278	0.322841	-0.15131	0.708709	-0.510057			0.832414	0.18831	0.158185	-0.524222
	ADAMTS13	Q76LX8;Q76LX8-2	0.929935	0.0164197	0.174455	0.0420782	0.150641	-0.0587012	0.128663	-0.0506301	0.218155	-0.0353479	0.899836	0.00717146	0.294268	0.0315279	0.171031	-0.0806189	0.861424	-0.0227813	0.881131	0.00445782
	ADAMTS9	Q9P2N4;Q9P2N4-1;Q9P2N4-4	0.476935	-0.096587	0.842137	0.0143291	0.930747	-0.0345287	0.0880098	-0.318713	0.506271	-0.0671207	0.558159	0.0515212	0.80468	0.210832	0.259665	0.014	0.723204	-0.329872	0.691704	0.0410604
	ADAMTSL4	Q6UY14-3	0.000302737	-0.268001	0.10916	0.0737178	0.138533	-0.176855	0.000969124	-0.286973	0.0193873	-0.0794102	0.00543692	-0.233623	0.630566	0.0985537	0.00567337	-0.180377	0.859128	0.0708925	0.323784	0.0190368
	ADARB1	P78563;P78563-2;P78563-3;P78563-4;P78563-5;P78563-6	0.545909	-0.0345988	0.299461	-0.0761607	0.177462	-0.0964405	0.198339	0.200581	0.00691819	-0.186814	0.545516	-0.0629129	0.686933	-0.157915	0.651413	0.0215511	0.392014	0.00954162	0.435665	-0.0847716
	ADD1	P35611;P35611-3	0.229737	0.0958865	0.253271	0.0600093	0.419438	0.0876352	0.834007	0.0726542	0.739958	-0.00173675	0.294561	-0.0157129	0.841163	-0.0239037	0.640341	0.0363991	0.685015	0.0552155	0.305801	0.133873
	ADIPOQ	Q15848	0.250943	0.0508875	0.190671	0.0912659	0.758193	-0.0662172	0.721668	-0.175792	0.0238486	0.132511	0.0461955	0.108637	0.879898	0.140652	0.0750665	-0.216657	0.626243	-0.0286479	0.113222	0.105388
	AEBP1	Q8IUX7-2	0.725786	0.0437905	0.72529	0.0260262	0.592604	-0.0820102	0.357147	0.252144	0.227097	0.074096	0.661243	0.0674776	0.812353	-0.0493251	0.482945	-0.105232	0.526203	0.0981093	0.545989	-0.115157
	AFM	P43652	0.510411	0.0626167	0.510095	-0.0311884	0.581189	0.000617034	0.606229	0.00277852	0.130794	0.0598012	0.0610645	-0.0743427	0.638555	-0.127685	0.706039	0.013609	0.884946	-0.0428192	0.846993	0.0558165
	AGAP1	Q9UPQ3;Q9UPQ3-2	0.708959	0.000599871	0.895977	-0.0159364	0.867541	0.0181361	0.0623418	-0.437783	0.996513	0.0164205	0.690917	0.152207	0.915426	-0.0711362			0.595902	0.0748931	0.940715	0.0694932
	AGT	P01019	0.416433	0.058951	0.0272401	-0.0703803	0.506303	0.0721908	0.0704604	-0.057938	0.966939	-0.00724274	0.555171	-0.000817807	0.701962	-0.0865989	0.0653655	-0.129029	0.45004	0.0175065	0.427422	0.0903457
	AGXT2	Q9BYV1	0.0401599	-0.1137	0.329738	-0.0231463	0.526528	0.0279466	0.956285	-0.00356875	0.0439641	-0.0529779	0.308273	-0.105162	0.0444753	-0.0710082	0.00488979	-0.163696	0.0119459	-0.0956345	0.829596	0.0130903
	AHSG	P02765	0.110388	-0.0594902	0.385947	0.0198492	0.0717243	-0.085584	0.444619	-0.0321992	0.438391	0.0200272	0.0956373	-0.0565985	0.162785	-0.0691727	0.50742	-0.0310743	0.145947	0.0599977	0.212373	-0.0694505
	AK9	Q5TCS8	0.548273	-0.0717601	0.214055	-0.121623	0.763681	-0.213656	0.604525	-0.0125075	0.551116	-0.0396429	0.619028	0.0226579	0.726384	-0.0897217	0.78649	0.0228803	0.669757	3.71099e-05	0.145509	-0.172134
	AKAP9	Q99996;Q99996-1;Q99996-3;Q99996-5;Q99996-6	0.0221483	-0.28544	0.656879	0.0547721	0.00504123	0.690175	0.222757	-0.0806315	0.00258856	-0.271555	0.529468	0.0240852	0.64138	-0.0317922	0.214616	-0.22372	0.775855	-0.0229283	0.481463	-0.0703915
	AKIRIN1	Q9H9L7	0.832016	-0.0594459	0.4089	0.0588046	0.00181636	-0.474317	0.0809213	-0.265984	0.00521746	0.163446	0.080104	0.0990241	0.0734709	-0.0444296	0.0122049	-0.246115	0.94003	0.1276	0.343755	0.0757063
	ALAD	P13716;P13716-2	0.0586537	-0.127372	0.275218	-0.0545717	0.0645514	-0.172317	0.00662103	-0.209956	0.592972	-0.025083	0.00391621	-0.206341	0.256363	-0.12256	0.651704	-0.0407625	0.153021	0.100449	0.410288	-0.0737143
	ALB	P02768	6.85821e-05	-0.0831191	0.0933689	0.02376	0.121752	-0.0317466	0.00273966	-0.0682894	0.118301	-0.0199899	0.0134228	-0.0433639	0.152802	-0.0429791	0.0190348	-0.0559092	0.983703	0.00727366	0.734144	-0.00434001
	ALCAM	Q13740;Q13740-2	0.0224602	-0.123497	0.0936659	-0.0465919	0.0782359	-0.148735	0.00105852	-0.220349	0.939949	0.000831088	0.209372	-0.0945693	0.0668102	-0.0431592	0.0499762	-0.101144	0.962476	0.0148142	0.321543	-0.100107
	ALDH1A3	P47895	0.847042	0.015668	0.305492	-0.0577273	0.37433	-0.113356	0.37742	-0.0707472	0.198617	0.0652639	0.00329093	-0.2664	0.812185	0.0342389	0.242792	-0.146983	0.514228	0.0858881	0.135988	0.149185
	ALDOA	P04075	0.554956	-0.0290372	0.0060462	0.100548	0.115026	-0.109708	0.11732	-0.0432801	0.519575	0.0429789	0.450707	0.0860877	0.144913	0.118695	0.0534866	-0.102333	0.76801	0.103357	0.790956	0.0510435
	ALDOB	P05062	0.261277	0.0881681	0.991147	-0.00126619	0.546133	0.0706455	0.651126	0.0701584	2.32278e-08	0.356702	0.055205	0.210885	0.862853	-0.00510732	0.0348725	0.251032	0.338804	0.0863004	0.589522	-0.0620039
	ALPL	P05186-3	0.452966	-0.0901381	0.181229	-0.117562	0.438664	-0.136284	0.248377	-0.211154	0.694493	0.0464599	0.0230933	-0.304304	0.0924932	0.270394	0.230446	-0.165729	0.768509	0.0542355	0.430851	-0.170748
	AMBP	P02760	0.377094	0.0462445	0.0325128	-0.0532332	0.0833909	0.124923	0.754548	0.0341811	0.8099	0.0125147	0.345754	0.00900465	0.899716	-0.0363259	0.891895	0.0100897	0.35954	-0.0293865	0.358588	-0.0268725
	ANG	P03950	0.47255	0.0494432	0.868197	0.00279259	0.336498	-0.0166245	0.429637	0.00519941	0.357499	0.0256431	0.816725	0.0296539	0.632609	-0.0846753	0.457323	-0.0506139	0.127727	0.0938179	0.278414	0.123846
	ANKRD20A2P	Q5SQ80;Q5VUR7	0.899332	0.00694292	0.683201	0.0158826	0.270141	0.0907518	0.574496	0.0476816	0.191564	0.0502641	0.51849	-0.032142	0.327343	0.0724963	0.380998	-0.0434296	0.654558	0.0625716	0.0911085	-0.131909
	ANKRD30B	Q9BXX2	0.371064	-0.0527279	0.168873	-0.310483	0.692925	0.0122272	0.277933	0.37482	0.204526	0.175687	0.114372	-0.171572	0.330878	-0.357597	0.0722676	0.602707	0.0657539	-0.396818	0.0301227	-0.466588
	ANKRD52	Q8NB46	0.638448	-0.192887	0.734494	-0.055213	0.867394	-0.033223	0.225644	-0.49496	0.671963	-0.0495923	0.328278	0.186177	0.669001	-0.0441587			0.798777	0.0297648	0.852957	0.0842084
	ANPEP	P15144	0.767543	-0.00834169	0.544	-0.0138801	0.123442	-0.0817899	0.000573661	-0.156702	0.0960794	0.0672241	0.967071	0.0263705	0.489446	-0.0324521	0.158179	-0.0561424	0.411091	0.00384005	0.531456	0.0458692
	ANTXR2	P58335;P58335-2;P58335-4	0.545305	-0.0730434	0.0335961	0.135338	0.0164664	-0.370057	0.857725	0.014866	0.709588	0.0291064	0.757274	-0.0151342	0.381744	0.162822	0.0678077	-0.183336	0.171081	-0.0838293	0.463973	0.0816227
	AOC3	Q16853	0.022122	-0.192609	0.998147	0.00231728	0.0251896	-0.268173	0.152474	-0.216887	0.49257	-0.0304402	0.00702572	0.100813	0.156922	-0.0229544	0.0191101	-0.182239	0.89807	0.0254803	0.651235	-0.0328074
	APCS	P02743	0.366923	0.130269	0.0767285	-0.0944525	0.304497	0.196662	0.216468	0.265149	0.0256206	-0.110621	0.812175	0.121526	0.662951	-0.0950515	0.0380345	0.195401	0.861697	0.0156527	0.0776173	-0.0783501
	APMAP	Q9HDC9	0.1063	-0.12574	0.722826	0.0251574	0.0454749	0.196889	0.465847	-0.0395437	0.381523	0.0558156	0.435093	0.0880946	0.201318	0.161118	0.894187	0.0338179	0.629814	0.0205405	0.315609	0.127436
	APOA1	P02647	0.980193	-0.00130029	0.269844	0.0202332	0.614582	0.0151791	0.479698	-0.0273401	0.673007	0.0102754	0.246478	-0.0280658	0.811234	0.0126603	0.0165431	-0.0680616	0.863405	0.00979734	0.492399	0.0269162
	APOA2	P02652	0.851564	0.00091061	0.225806	-0.0264717	0.192097	-0.06993	0.222055	-0.063394	0.06833	-0.0419491	0.0678727	-0.0767367	0.347449	-0.0332579	0.0777432	-0.0753261	0.198459	0.0595965	0.892332	0.000292923
	APOA4	P06727	0.215375	-0.0654374	0.0851131	0.0620229	0.735491	-0.0298265	0.615989	-0.0556366	9.98373e-05	0.168314	0.274887	-0.0241208	0.0361047	-0.0857102	0.049617	-0.100123	0.0325298	-0.0546051	0.43166	-0.0539503
	APOA5	Q6Q788	0.922943	-0.00235341	0.987287	0.000233052	0.493291	0.0413611	0.195509	0.0475668	0.679403	0.0341498	0.878537	-0.000839489	0.917444	0.023503	0.340249	-0.0758544	0.414275	-0.0844945	0.397984	0.0456719
	APOB	P04114	0.985989	-0.00461481	0.0369155	-0.0881087	0.379846	-0.0849075	0.392307	0.0235822	2.07602e-05	-0.170602	0.0513595	0.0675285	0.838814	0.0196699	0.584088	0.0325433	0.777903	-0.0519439	0.552224	0.0332373
	APOC1	P02654	0.850576	0.00636138	0.543009	-0.0216556	0.063728	0.111507	0.803926	-0.00330476	0.110024	-0.0486513	0.327217	-0.0411794	0.861581	0.0184676	0.243884	-0.0698353	0.764184	-0.000711828	0.200543	0.0829277
	APOC2	P02655	0.959108	0.0118164	0.12113	-0.0895174	0.837209	0.00911383	0.293376	0.08523	0.893748	0.00907559	0.742963	-0.00600131	0.899121	0.016813	0.77165	-0.0274561	0.803414	-0.0185267	0.621305	-0.0559332
	APOC3	P02656	0.958353	0.00551781	0.160243	-0.0612848	0.681291	0.0416947	0.398122	0.0493824	0.833378	-0.0149104	0.213806	-0.0624211	0.911511	-0.0302918	0.288662	-0.103116	0.583766	-0.00133664	0.955894	0.0100501
	APOC4	P55056	0.0412937	-0.168676	0.0345731	-0.123472	0.39777	0.0900911	0.76148	-0.00018649	0.268042	0.0484624	0.510686	0.0555141	0.126279	0.120072	0.474501	0.0502244	0.379386	0.014087	0.948029	-0.0152984
	APOD	P05090	0.391746	-0.0110266	0.161764	0.0482985	0.242058	0.155444	0.160243	0.00608533	0.265207	-0.0460894	0.73807	0.128229	0.371515	-0.0367709	0.0480525	-0.159719	0.750313	0.0112179	0.588772	0.122611
	APOE	P02649	0.0782732	0.0949603	0.331088	-0.0379494	0.610553	-0.0614878	0.566707	0.00740085	0.544745	-0.0234008	0.550071	-0.0533806	0.811251	-0.00255959	0.508658	-0.0506569	0.725508	-0.0147204	0.238941	0.0852184
	APOF	Q13790	0.890661	0.033658	0.0793826	0.0618298	0.106642	0.152734	0.617909	0.0483511	0.000104891	-0.135714	0.182665	0.140739	0.895857	-0.0368964	0.00372428	-0.207632	0.522183	0.00299985	0.000132927	0.34542
	APOH	P02749	0.450142	-0.0313396	0.415516	-0.0443894	0.752036	0.0816698	0.498154	0.0118896	0.404682	0.0341482	0.513994	0.0119725	0.173316	-0.231565	0.859139	-0.000838796	0.11467	0.0804138	0.23336	-0.0714206
	APOL1	O14791;O14791-2	0.553001	-0.0107586	0.975704	-9.50676e-05	0.687802	-0.000510248	0.186793	0.083513	0.0108099	-0.0921132	0.158437	-0.0345393	0.556921	-0.0780516	0.532428	-0.0431339	0.951	-0.0214428	0.329314	-0.0397379
	APOM	O95445	0.536748	0.0208994	0.360693	0.0343451	0.749502	-0.0527429	0.559864	-0.0709571	0.000125305	-0.139415	0.160451	0.0408383	0.332908	-0.0310983	0.730188	-0.0239812	0.0921026	0.119637	0.0651227	0.120996
	APOM	O95445-2	0.459585	0.0441863	0.0982806	0.0966985	0.42721	-0.118101	0.944129	-0.0508678	0.484352	-0.0345955	0.00413509	0.213316	0.945475	0.0280721	0.350374	-0.108492	0.527189	0.0707895	0.0693712	0.196979
	ARF3	P61204;P84077	0.359073	-0.251416	0.183873	-0.169138	0.760287	0.177315	0.758877	0.180031	0.105339	-0.384381	0.376354	-0.0990802					0.619506	0.273947
	ARHGDIA	P52565				-0.836736						-0.209068		-0.487403
	ARHGEF37	A1IGU5	0.675696	-0.240969	0.700135	-0.00530402	0.142508	-0.776549	0.530667	-0.116506	0.978249	-3.10772e-07	0.391995	-0.466056	0.319499	-0.491612	0.30966	0.438231	0.642859	-0.031976	0.756538	0.126635
	ARID5B	Q14865	0.684339	0.00177657	0.0867434	0.0687737	0.710536	0.00169553	0.547742	-0.0199428	0.143409	0.0538596	0.567311	-0.00389529	0.471024	-0.00572802	0.761962	0.0238296	0.705135	0.0139255	0.686424	-0.00840041
	ASTN2	O75129;O75129-2;O75129-3;O75129-4;O75129-6	0.474105	-0.14191	0.0602595	-0.394213	0.934033	0.0200686	0.462519	-0.17017	0.00255397	-0.494781	0.936401	0.024613	0.316122	-0.445272	0.699734	-0.0837602	0.0202113	-0.773431	0.189799	-0.733573
	ATAD5	Q96QE3	0.704183	0.0756489	0.696725	-0.0426266	0.601605	0.132814	0.66611	0.143228	0.257894	0.114828	0.249043	0.262684	0.296986	0.157909	0.909548	0.036233	0.143424	-0.27031	0.725728	-0.0529538
	ATP5F1A	P25705;P25705-2	0.31265	-0.143833	0.596385	0.154728			0.246942	-0.0650676	0.771241	0.413886	0.732162	0.274504			0.60726	0.147563
	ATPAF1	Q5TC12;Q5TC12-2;Q5TC12-3	0.51507	0.0155146	0.414263	-0.0186727	0.0532636	0.0917073	0.247572	-0.0732651	0.893339	0.00707201	0.534829	-0.0428068	0.917896	0.0185091	0.893859	-0.00916996	0.21001	0.0444721	0.236935	0.0492571
	ATRN	O75882-2	0.874012	-0.00253876	0.349167	0.0160815	0.0083548	-0.108184	0.101262	-0.0763887	0.170971	0.0209814	0.000198013	0.0905303	0.889751	0.0124607	0.0881775	0.0533465	0.114211	0.0442533	0.257035	-0.0513903
	AZGP1	P25311	0.00780248	0.13877	0.947484	0.00313489	0.241464	0.126122	0.253782	0.155138	0.00419366	0.0920726	0.919844	0.119537	0.379756	-0.102229	0.11292	-0.0582841	0.689872	0.0514978	0.543464	0.108928
	B2M	P61769	0.157251	-0.0804491	0.0281721	0.0950493	0.18416	-0.108939	0.153933	0.103994	0.0155896	0.105045	0.0585525	-0.0796373	0.584329	-0.00438088	0.362855	-0.0471407	0.0527481	-0.0840415	0.814023	-0.0159505
	B3GALT6	Q96L58	0.17583	-0.0648737	0.262954	-0.0312734	0.802781	0.00911248	0.973002	-0.0197642	0.363598	-0.0296146	0.280387	-0.0585823	0.00871597	-0.133394	0.000911867	-0.18567	0.786061	-0.0214834	0.417573	-0.0588367
	B3GNT2	Q9NY97;Q9NY97-2	0.0930086	-0.115812	0.354103	0.039227	0.0833435	-0.163521	0.0942793	-0.15739	0.739369	0.0174036	0.331385	0.026714	0.420408	-0.0028146	0.427675	-0.0466338	0.471161	-0.0438308	0.965708	-0.0372132
	B4GALNT1	Q00973;Q00973-2	0.15637	-0.254857	0.590604	0.0549537	0.529673	-0.157918	0.821095	-0.00653044	0.924293	-0.00427577	0.576396	0.111309	0.44582	0.14265	0.276988	0.231819	0.084773	0.423296	0.349791	0.227997
	B4GALT1	P15291	0.0355442	-0.101471	0.125142	-0.0576058	0.534147	-0.0261799	0.201603	-0.0175498	0.820619	0.0138328	0.178045	-0.0208718	0.0436623	-0.177204	0.0147783	-0.156451	0.165537	-0.0606527	0.801453	0.00932543
	BAIAP3	O94812-2	0.849056	-0.025654	0.305521	-0.043767	0.570931	-0.0808098	0.260112	0.0297131	0.0118927	-0.120128	0.0561882	0.0746722	0.600344	0.00698246	0.328294	0.092314	0.82179	-0.00487535	0.640566	0.00592592
	BBS9	Q3SYG4;Q3SYG4-2;Q3SYG4-3;Q3SYG4-4;Q3SYG4-6;Q3SYG4-7	0.731575	0.0898153	0.804248	-0.00824866	0.554428	-0.0875585	0.985306	0.0301279	0.471804	0.0694893	0.0819712	-0.197447	0.808506	-0.0133913	0.133797	-0.265813	0.31304	-0.066366	0.496589	-0.101245
	BCAT1	P54687;P54687-2;P54687-3;P54687-4;P54687-5	0.59329	0.0282271	0.782296	-0.0105498	0.736591	-0.0283582	0.739293	0.0179533	0.986052	0.00153759	0.304608	-0.0410527	0.210817	-0.0897825	0.242171	-0.0708642	0.127941	0.0844927	0.383197	0.0560909
	BCHE	P06276	0.77117	-0.0171439	0.605459	0.0225688	0.229765	-0.131143	0.594765	-0.102635	0.339493	0.0352007	0.429567	-0.00654821	0.185479	0.0254789	0.971747	0.0184635	0.235719	0.122485	0.378639	0.00460629
	BCL2A1	Q16548;Q16548-2	0.291087	0.0181123	0.868383	-0.137643					0.203911	-0.24183	0.0672139	-0.454739			0.485225	0.195058	0.507116	0.0998503
	BLMH	Q13867	0.893045	0.0454411	0.971786	0.0147567	0.0621257	-0.308815	0.571816	-0.0247965	0.0120556	-0.168744	0.590558	-0.0403875	0.690401	0.131147	0.733057	0.105001	0.0788662	-0.082231	0.0843406	0.232164
	BLTP2	Q14667;Q14667-2	0.0134063	1.0448	0.893888	-0.108379	0.493627	-0.0465542	0.995831	0.118438	0.527921	-0.103299	0.00134567	1.23468	0.192873	0.566377	0.0496589	-0.571206	0.482534	-0.991414	0.190548	-1.12976
	BLVRB	P30043	0.226806	0.11578	0.499098	0.0380101	0.840098	0.0501761	0.830708	0.0466615	0.485902	0.0552959	0.746254	0.0725599	0.444573	0.0095716	0.699223	0.0402817	0.909223	-0.010935	0.127544	0.22385
	BMP6	P22004	0.41784	-0.0715057	0.125959	0.0924134	0.113381	0.201776	0.751706	0.00994628	0.114114	-0.107745	0.472674	0.056015	0.848976	-0.00605284	0.460497	-0.0940248	0.725947	-0.0317226	0.274124	0.116983
	BPIFA1	Q9NP55;Q9NP55-2	0.868939	-0.0782832	0.0292689	0.29371	0.773428	-0.0547504	0.191038	0.278366	0.114264	0.318167	0.49297	-0.322241	0.608252	0.309416	0.864495	0.184052	0.542462	0.264044	0.74433	-0.420519
	BST1	Q10588	0.706386	-0.0329561	0.189017	0.0681419	0.553387	-0.0631628	0.135747	-0.117456	0.917174	0.00950197	0.298319	-0.0926427	0.690932	-0.0447241	0.823813	-0.0205895	0.0277641	-0.230606	0.422653	-0.0931175
	BTD	P43251;P43251-2;P43251-3;P43251-4	0.328053	0.0451172	0.128454	0.0458276	0.186336	-0.0733877	0.551609	-0.0185147	0.697095	-0.0073609	0.237429	0.0760817	0.884023	0.0116623	0.942741	0.0296821	0.390425	0.0205973	0.580135	0.0469805
	C18orf63	Q68DL7	0.712981	0.0188995	0.0770361	0.113984	0.514858	0.0809564	0.202082	0.0965212	0.119044	-0.113683	0.0948758	0.126802	0.380945	0.13114	0.106983	0.196153	0.400783	-0.113374	0.577152	0.0552128
	C1QA	P02745	0.789547	-0.00866915	0.230997	0.0460971	0.822494	0.0359199	0.142383	0.112486	0.364362	-0.0428928	0.948049	0.0165887	0.458889	-0.0811091	0.340567	0.0795547	0.361616	0.062168	0.338921	-0.0736974
	C1QB	P02746	0.843287	-0.00120885	0.0345605	0.0522594	0.960264	0.00703021	0.288937	0.0490808	0.721811	0.00490145	0.862807	0.0112686	0.551159	0.00238223	0.593254	0.0197315	0.0672329	0.0607074	0.523886	-0.0304904
	C1QC	P02747	0.878149	0.0173732	0.0474057	0.0719429	0.466319	0.0622815	0.113625	0.0978915	0.36541	0.0296776	0.808553	0.0367581	0.527813	0.00679338	0.102411	0.105766	0.201206	0.0674823	0.698748	0.0420829
	C1R	P00736	0.0250733	-0.0558882	0.690525	0.00860845	0.969141	-0.00395842	0.602038	0.0148391	0.212004	0.0279212	0.11578	-0.0333106	0.955886	0.0134926	0.276232	0.0440702	0.0675042	0.0745831	0.572095	-0.0206231
	C1RL	Q9NZP8	0.61627	-0.0165044	0.214778	0.0287851	0.0224441	0.083725	0.219272	-0.0591847	0.165695	0.0289335	0.398248	-0.0374431	0.1004	0.0699894	0.748925	-0.0148895	0.643718	-0.0166433	0.212557	-0.0578217
	C1S	P09871	0.33398	-0.0281034	0.562717	-0.00976066	0.687672	0.00266079	0.612206	-0.0218404	0.0624773	0.0394293	0.128687	-0.0475638	0.448818	-0.0130707	0.612024	0.023379	0.117905	0.0567674	0.294208	-0.0467885
	C1orf87	Q8N0U7	0.0413044	0.0786566	0.130076	0.0369903	0.766209	0.0215391	0.193857	0.0444643	0.0208773	0.0687008	0.305819	0.0210812	0.308422	0.0503387	0.922765	-0.00870542	0.0401222	0.0745375	0.0496239	0.108757
	C2	P06681	0.165638	0.042947	0.131693	0.0297828	0.934625	-0.00391486	0.502009	0.00830192	0.000810864	0.0694963	8.36622e-07	0.152466	0.858	0.0118889	0.979387	-0.00476414	0.357591	0.0284601	0.507357	-0.0381339
	C3	P01024	0.292935	0.0219461	0.00890601	-0.0387507	0.103476	-0.0574438	0.697444	-0.00314197	0.110505	0.0309956	0.288265	-0.037653	0.671751	0.0137788	0.109251	0.0397845	0.0235344	0.0441163	0.125259	-0.0550334
	C4A	P0C0L4-2	0.999793	-0.00116005	1.98416e-05	-0.441962	0.0683034	-0.261916	0.419911	-0.0884547	0.407735	0.0538052	0.00120611	-0.330049	0.0468382	0.243567	0.720912	0.0411381	0.0197337	-0.281487	0.774426	0.0381825
	C4B	P0C0L5	0.449659	-0.0499737	0.0593304	-0.0809004	0.396151	-0.0781772	0.596344	0.0309152	0.233791	0.0549576	0.214975	-0.0793283	0.17758	0.12832	0.142622	0.126746	0.2007	-0.0881255	0.737858	0.0287434
	C4BPA	P04003	0.0814167	0.0467844	0.0146771	-0.0563628	0.887126	-0.0332649	0.107749	0.029166	0.115399	-0.0384304	0.0436044	0.0323139	0.919713	0.0263326	0.0455382	0.0836643	0.617357	0.0146895	0.35549	-0.0699196
	C4BPB	P20851;P20851-2	0.573223	0.0168305	0.020604	-0.0581747	0.429424	-0.0573678	0.368942	0.0275613	0.0539719	-0.0441143	0.774974	0.01244	1.63662e-05	-0.177769	0.378712	0.0449657	0.291695	-0.0233607	0.891979	-0.0166917
	C5	P01031	0.0211874	0.0832035	0.308626	-0.0214997	0.00147709	0.165198	0.107762	0.0881674	1.45325e-05	0.0929894	0.317663	0.0665659	0.401675	-0.00485285	0.054416	0.0656417	0.331136	0.0275821	0.592441	0.0479728
	C6	P13671	0.0337457	0.0637031	0.149721	-0.0361202	0.848474	-0.00541587	0.0673557	0.0316945	0.625869	0.00360888	0.262138	-0.0657165	0.649766	0.0122441	0.0525209	0.0626034	0.0551155	-0.160524	0.648479	-0.0021331
	C7	P10643	0.279558	-0.064026	0.395789	0.0299435	0.285339	0.0604864	0.469545	-0.0669329	2.33036e-05	0.152959	0.824963	0.00787623	0.52299	0.0562851	0.10306	-0.110914	0.901213	-0.00263055	0.17128	0.0821501
	C8A	P07357	0.0639351	0.0563097	0.502843	0.0154801	0.0975039	-0.0799862	0.345224	0.0237811	0.0719378	-0.0435863	0.10067	0.0429337	0.652094	0.0384117	0.165444	0.0621823	0.924426	0.0153675	0.946698	-0.0133212
	C8B	P07358	0.0110299	0.0831024	0.437313	0.0177755	0.775066	-0.0346801	0.685533	-0.007945	0.076263	-0.0532572	0.0402546	0.0358942	0.426713	0.0555896	0.109368	0.0699799	0.338703	0.0229634	0.144025	0.0522374
	C8G	P07360	0.0214893	0.0930512	0.876262	-0.00168166	0.33183	-0.070267	0.570154	0.0173229	0.0304239	-0.0603827	0.0330394	0.0696217	0.520403	-0.00121107	0.473915	0.0547388	0.76826	0.0178651	0.666375	-0.0336088
	C9	P02748	0.650799	0.0418972	0.709265	0.0111186	0.0551785	0.175816	0.0364609	0.173697	0.0281189	0.0870234	0.468199	0.0542117	0.0880396	0.0638287	0.194606	0.0743022	0.54641	0.0144699	0.66479	-0.00434614
	CA1	P00915	0.53377	0.0918222	0.760281	0.0182679	0.313208	0.191513	0.444813	0.0495359	0.211405	0.0972768	0.922968	0.125603	0.620149	-0.0577282	0.705356	0.0431256	0.761537	0.0268577	0.184828	0.262529
	CA2	P00918	0.0508397	0.139923	0.251825	0.0503517	0.0180621	0.226374	0.768995	0.0651136	0.852568	0.0185845	0.729895	0.111755	0.698754	-0.0413272	0.934464	-0.0052348	0.670899	-0.0199514	0.0654812	0.207633
	CA6	P23280;P23280-3	0.959128	0.00329111	0.517958	-0.0461529	0.809959	-0.00916035	0.849669	-0.024987	0.23759	-0.095268	0.71222	-0.0267931	0.271863	0.193636	0.671204	-0.0966078	0.35821	0.0848019	0.473146	0.122742
	CACNA2D1	P54289;P54289-2;P54289-3;P54289-4;P54289-5	0.0515723	-0.131111	0.239776	0.0543208	0.139698	-0.12306	0.914866	0.00402499	0.176579	-0.0503926	0.0325662	0.139926	0.771337	0.0127408	0.844891	0.018214	0.617217	-0.0339127	0.414854	-0.070362
	CADM1	Q9BY67;Q9BY67-2;Q9BY67-3;Q9BY67-4;Q9BY67-5	0.192627	-0.110256	0.794896	0.0163156	0.0126939	-0.270898	0.00666558	-0.260187	0.712967	-0.00472513	0.696483	-0.0399707	0.328728	0.0461229	0.00866853	-0.170584	0.633392	0.0406636	0.388094	0.0221543
	CALM1	P0DP23;P0DP24;P0DP25	0.0254575	-0.239872	0.204021	-0.130576	0.767356	0.0662016	0.931015	0.246887	0.304727	-0.0503673	0.271741	0.0333366	0.476431	0.00500601	0.725308	0.0372527	0.0362741	-0.31912	0.752106	0.114758
[truncated: 760 more rows]

## Sheet: PCA-N plasma
	Dataset EV3: Pairwise differential expression analysis of the PCA-N plasma proteome for the ten most prevalent diseases in our cohort against the control group (ANCOVA with sex and age as covariates)
[truncated: 1,876 more rows]
