# Supplementary material for: Ontology-guided clustering enables proteomic analysis of rare pediatric disorders
Source: EMBO Mol Med. 2025 May 27;17(7):1842–67. doi: 10.1038/s44321-025-00253-z (PMC12254340; doi:10.1038/s44321-025-00253-z)
Supplement: Supplementary file 7 — Dataset EV4 [file 44321_2025_253_MOESM7_ESM.xlsx]

## Sheet: Dataset EV4
	Dataset EV4: Disease nodes contained in each cluster (from KMeans clustering with k=43)
	Cluster label	Disease nodes	SNOMED CT ID	Number of patients
	0	Well child (finding)	'102506008	131
	1	46,XX disorder of sex development (disorder)	'890460004	3
	1	Virilization of female due to SRY gene translocation (disorder)	'444058005	1
	1	Turner syndrome (disorder)	'38804009	1
	1	Thyrotropin overproduction (disorder)	'73064001	1
	1	Secondary diabetes insipidus (disorder)	'13196008	1
	1	Precocious puberty (disorder)	'400179000	2
	1	Partial growth hormone deficiency (disorder)	'17151000119108	6
	1	Ovarian failure (disorder)	'111550004	1
	1	Monosomy X (disorder)	'710008008	1
	1	Panhypopituitarism (disorder)	'32390006	4
	1	Hypogonadotropic hypogonadism (disorder)	'33927004	1
	1	Hypogonadism (disorder)	'48130008	1
	1	Growth hormone neurosecretory dysfunction (disorder)	'237689000	3
	1	Growth hormone deficiency (disorder)	'397827003	13
	1	Delayed puberty (disorder)	'400003000	1
	1	Constitutional delay of growth and puberty (disorder)	'237813007	1
	1	Congenital absence of both testes (disorder)	'371015003	1
	1	Amenorrhea (finding)	'14302001	1
	1	Leydig cell hyperplasia of testis (disorder)	'733652008	1
	2	Panniculitis (disorder)	'22125009	1
	2	Vitiligo (disorder)	'56727007	1
	2	Urticaria caused by cold (disorder)	'74774004	1
	2	Systemic sclerosis (disorder)	'89155008	1
	2	Synovitis acne pustulosis hyperostosis osteomyelitis syndrome (disorder)	'60684003	1
	2	Recurrent vesicular dermatitis caused by human herpes simplex virus (disorder)	'1090431000119106	2
	2	Mixed collagen vascular disease (disorder)	'398049005	2
	2	Childhood type dermatomyositis (disorder)	'1212005	1
	2	Episodic urticaria (disorder)	'402409001	3
	2	Cutaneous leishmaniasis (disorder)	'240637006	1
	2	Atopic dermatitis (disorder)	'24079001	2
	2	Alopecia areata (disorder)	'68225006	1
	2	Abscess of skin and/or subcutaneous tissue (disorder)	'31928004	5
	2	Henoch-Schonlein purpura (disorder)	'191306005	1
	3	Rapid-onset childhood obesity, hypothalamic dysfunction, hypoventilation, autonomic dysregulation syndrome (disorder)	'773663004	1
	3	Obesity (disorder)	'414916001	12
	3	Nausea (finding)	'422587007	1
	3	Encopresis (finding)	'302690004	1
	3	Hematochezia (finding)	'405729008	1
	4	Immunoglobulin G3 deficiency (disorder)	'234548000	2
	4	Wiskott-Aldrich syndrome (disorder)	'36070007	1
	4	Sickling disorder due to hemoglobin S (disorder)	'417357006	1
	4	Neutropenic disorder (disorder)	'303011007	1
	4	Job's syndrome (disorder)	'50926003	1
	4	Iron deficiency anemia (disorder)	'87522002	1
	4	Immunoglobulin G2 deficiency (disorder)	'234546001	1
	4	Pancytopenia due to IKAROS family zinc finger 1 mutations (disorder)	'783142006	2
	4	Glucose-6-phosphate dehydrogenase deficiency anemia (disorder)	'62403005	2
	4	Evans syndrome (disorder)	'75331009	1
	4	Cyclical neutropenia (disorder)	'191347008	1
	4	Chronic granulomatous disease (disorder)	'387759001	1
	4	Immune thrombocytopenia (disorder)	'2897005	2
	4	Bleeds easily (finding)	'248251001	5
	4	Autoimmune neutropenia (disorder)	'234425008	1
	5	Viral disease (disorder)	'34014006	1
	5	Human immunodeficiency virus infection (disorder)	'86406008	2
	5	Postviral fatigue syndrome (disorder)	'51771007	2
	5	Aspergilloma (disorder)	'10446001	1
	5	Chronic post-COVID-19 syndrome (disorder)	'1119304009	14
	6	Familial Mediterranean fever (disorder)	'12579009	15
	6	Roifman syndrome (disorder)	'773404000	1
	6	Osteogenesis imperfecta type I (disorder)	'385482004	1
	6	Noonan's syndrome (disorder)	'205824006	2
	6	X-linked agammaglobulinemia (disorder)	'65880007	7
	6	Mitochondrial cytopathy (disorder)	'240096000	1
	6	Hypermobility syndrome (disorder)	'85551004	2
	6	Hereditary cavernous hemangioma of brain (disorder)	'717003001	1
	6	Ehlers-Danlos syndrome (disorder)	'398114001	1
	6	Neurofibromatosis type 1 (disorder)	'92824003	2
	6	Common variable agammaglobulinemia (disorder)	'23238000	4
	6	Costello syndrome (disorder)	'309776008	1
	6	Adenosine deaminase 2 deficiency (disorder)	'987840791000119102	1
	6	Alstrom syndrome (disorder)	'63702009	1
	6	Ataxia-telangiectasia syndrome (disorder)	'68504005	3
	6	Acromesomelic dysplasia Maroteaux type (disorder)	'718559000	1
	6	Autosomal dominant childhood-onset proximal spinal muscular atrophy (disorder)	'772129007	2
	6	Autosomal dominant dyskeratosis congenita (disorder)	'707273001	2
	6	Autosomal recessive limb girdle muscular dystrophy type 2D (disorder)	'715340002	1
	6	Autoimmune lymphoproliferative syndrome due to cytotoxic T-lymphocyte associated protein 4 haploinsufficiency (disorder)	'1197361002	1
	7	Lyme arthritis (disorder)	'33937009	3
	8	Short bowel syndrome (disorder)	'26629001	3
	8	Proctoptosis (disorder)	'111363006	1
	8	Nonulcer dyspepsia (disorder)	'3696007	1
	8	Malabsorption syndrome due to acquired intolerance to fructose (disorder)	'785704008	1
	8	Malabsorption syndrome (disorder)	'32230006	2
	8	Idiopathic achalasia of esophagus (disorder)	'715192004	1
	8	Hiatal hernia (disorder)	'84089009	1
	8	Functional bloating (disorder)	'722879009	1
	8	Constipation - functional (disorder)	'197118003	1
	8	Common bile duct calculus (disorder)	'307132003	1
	8	Chronic steatorrhea (disorder)	'27868004	1
	8	Chronic constipation (disorder)	'236069009	7
	8	Celiac disease (disorder)	'396331005	68
	8	Gastroesophageal reflux disease (disorder)	'235595009	2
	9	Conjunctivitis (disorder)	'9826008	1
	9	Punctate keratitis (disorder)	'42513006	1
	9	Unexplained visual loss (disorder)	'421293001	1
	9	Vogt-Koyanagi-Harada disease (disorder)	'193497004	1
	10	Periodic fever and aphthous stomatitis with pharyngitis and cervical lymphadenitis syndrome (disorder)	'717231003	12
	10	Recurrent infectious disease (disorder)	'451991000124106	1
	10	Recurrent acute tonsillitis (disorder)	'195677001	1
	10	Eosinophilic esophagitis (disorder)	'235599003	4
	10	Behcet's syndrome, neurologic type (disorder)	'21542005	1
	10	Chronic nonbacterial osteomyelitis/chronic recurrent multifocal osteomyelitis (disorder)	'1204420006	9
	10	Chronic inflammatory disorder (disorder)	'128294001	1
	10	Chronic pancreatitis (disorder)	'235494005	1
	10	Chronic mucoid otitis media (disorder)	'78868004	1
	11	Vocal cord dysfunction (finding)	'134290008	1
	11	Mixed obstructive and restrictive ventilatory defect (finding)	'428519006	1
	11	Dyspnea (finding)	'267036007	1
	11	Stenosis of trachea (disorder)	'11296007	1
	11	Chronic lung disease (disorder)	'413839001	1
	11	Asthma (disorder)	'195967001	7
	11	Acute laryngotracheitis with obstruction (disorder)	'59967003	1
	11	Cystic fibrosis (disorder)	'190905008	79
	12	Immunoglobulin A deficiency (disorder)	'29260007	1
	12	Sarcoidosis (disorder)	'31541009	1
	12	Polyglandular autoimmune syndrome, type 2 (disorder)	'83728000	1
	12	Myasthenia gravis (disorder)	'91637004	1
	12	Isolated agammaglobulinemia (disorder)	'764858009	1
	12	Immunoglobulin G4 deficiency (disorder)	'234549008	2
	12	Immunoglobulin G1 deficiency (disorder)	'234550008	2
	12	Immunoglobulin G deficiency (disorder)	'12631000119106	7
	12	Systemic lupus erythematosus (disorder)	'55464009	6
	12	Immunodeficiency disorder (disorder)	'234532001	5
	12	Diabetes mellitus type 1 (disorder)	'46635009	29
	12	Deficiency of immunoglobulin A with immunoglobulin G subclass deficiency (disorder)	'840472009	4
	12	Common variable immunodeficiency with predominant abnormalities of B-cell numbers and functions (disorder)	'191011000	1
	12	Centromeric instability of chromosomes 1,9 and 16 and immunodeficiency (disorder)	'234633000	1
	12	Autoinflammatory disease (disorder)	'42111000175103	2
	12	Autoimmune cholangitis (disorder)	'713654004	1
	12	Allergy to cashew nut (disorder)	'712838009	1
	12	Allergic reaction caused by peanut (disorder)	'15920361000119106	2
	12	Allergic enterocolitis caused by food protein (disorder)	'737315000	1
	12	Disorder of immune function (disorder)	'414029004	17
	13	Pain in limb (finding)	'90834002	1
	13	Joint pain (finding)	'57676002	2
	13	Hip pain (finding)	'49218002	1
	14	Vesicoureteric reflux (disorder)	'197811007	5
	14	Urolithiasis (disorder)	'95566004	2
	14	Urinary tract obstruction (disorder)	'7163005	2
	14	Unilateral multicystic renal dysplasia (disorder)	'1187460003	13
	14	Stenosis of ureter (disorder)	'95574003	9
	14	Renal dysplasia (disorder)	'204949001	1
	14	Persistent microscopic hematuria (disorder)	'281857003	5
	14	Nephrocalcinosis (disorder)	'48638002	6
	14	Nephroblastoma (disorder)	'302849000	2
	14	Hydronephrosis (disorder)	'43064006	1
	14	Kidney stone (disorder)	'95570007	1
	14	Cyst of kidney (disorder)	'722223000	1
	14	Double kidney (disorder)	'54967001	2
	14	Agenesis of right kidney (disorder)	'762908000	5
	14	Autosomal dominant polycystic kidney disease (disorder)	'765330003	4
	14	Congenital hypoplasia of left kidney (disorder)	'762913001	1
	14	Agenesis of left kidney (disorder)	'762907005	1
	14	Congenital obstructive megaureter (disorder)	'373583002	4
	14	Congenital pelvic kidney (disorder)	'56108007	1
	14	Congenital posterior urethral valves (disorder)	'253900005	1
	14	Congenital hypoplasia of right kidney (disorder)	'762914007	4
	15	Ligase 4 syndrome (disorder)	'724177005	2
	15	Somatization disorder (disorder)	'397923000	2
	15	Small for gestational age fetus (disorder)	'267258002	2
	15	Short stature due to partial growth hormone receptor deficiency (disorder)	'783098009	2
	15	Short stature disorder (disorder)	'237836003	18
	15	PTEN hamartoma tumor syndrome (disorder)	'722859001	1
	15	Nijmegen breakage syndrome-like disorder (disorder)	'766753005	1
	15	Immotile cilia syndrome (disorder)	'86204009	1
	15	Psychogenic syncope (disorder)	'386572005	2
	15	Global developmental delay (disorder)	'224958001	1
	15	Gender identity disorder (disorder)	'87991007	1
	15	Failure to thrive (disorder)	'54840006	3
	15	Dissociative neurological symptom disorder (disorder)	'735541006	1
	15	Developmental speech disorder (disorder)	'1145003	1
	15	Developmental delay (disorder)	'248290002	3
	15	Constitutional short stature (disorder)	'422065006	1
	15	Coffin-Siris syndrome (disorder)	'10007009	1
	15	Growth retardation (disorder)	'444896005	1
	16	Arthropathy of knee joint (disorder)	'428724006	1
	16	Juvenile osteochondrosis of tibial tubercle (disorder)	'72047008	1
	17	Optic neuritis (disorder)	'66760008	1
	17	Spinal muscular atrophy, type II (disorder)	'128212001	2
	17	Psychogenic movement disorder (disorder)	'1197149002	1
	17	Multiple sclerosis (disorder)	'24700007	3
	17	Posthemorrhagic hydrocephalus (disorder)	'371116000	1
	17	Kugelberg-Welander disease (disorder)	'54280009	1
	17	Cerebral palsy (disorder)	'128188000	1
	17	Episodic ataxia (disorder)	'421455009	1
	17	Cerebral vasculitis (disorder)	'427020007	1
	17	Benign intracranial hypertension (disorder)	'68267002	2
	17	Autoimmune encephalitis (disorder)	'95643007	1
	17	Acute disseminated encephalomyelitis (disorder)	'83942000	1
	17	Guillain-Barre syndrome (disorder)	'40956001	2
	18	Transplanted heart present (finding)	'739024006	1
	18	Congestive cardiomyopathy (disorder)	'399020009	1
	18	Hypoplastic left heart syndrome (disorder)	'62067003	1
	18	Long QT syndrome (disorder)	'9651007	1
	19	Laryngeal spasm (disorder)	'406444002	1
	19	Hearing loss (disorder)	'15188001	1
	19	Alport syndrome (disorder)	'770414008	1
	20	Congenital hepatic fibrosis (disorder)	'79607001	1
	20	Cyst of gallbladder (disorder)	'19286001	1
	20	Disorder of liver (disorder)	'235856003	2
	20	Inflammatory disease of liver (disorder)	'128241005	1
	21	Thrombotic microangiopathy (disorder)	'126729006	1
	21	Thrombosis of pelvic vein (disorder)	'95448006	1
	21	Syncope (disorder)	'271594007	1
	21	Renal artery stenosis (disorder)	'302233006	1
	21	Portal hypertension (disorder)	'34742003	1
	21	Thrombosis (disorder)	'439127006	3
	21	Isolated primary Raynaud's phenomenon (disorder)	'361131008	1
	21	Hypertensive disorder, systemic arterial (disorder)	'38341003	6
	21	Cerebral venous sinus thrombosis (disorder)	'192759008	1
	21	Lemierre syndrome (disorder)	'1231140009	1
	21	Cerebral infarction due to embolism of middle cerebral artery (disorder)	'705128004	2
	21	Cerebral arteritis (disorder)	'28366008	1
	22	Gastritis caused by Helicobacter pylori (disorder)	'708164002	1
	23	Neoplasm of pharynx (disorder)	'126685009	1
	23	Recurrent aphthous stomatitis (disorder)	'722781002	3
	23	Adenoid vegetations (disorder)	'195797002	1
	24	Hypofibrinogenemia (disorder)	'234457009	1
	24	von Willebrand disorder (disorder)	'128105004	6
	24	Thrombophilia (disorder)	'234467004	1
	24	Protein S deficiency disease (disorder)	'1563006	2
	24	Protein C deficiency disease (disorder)	'76407009	2
	24	Platelet disorder (disorder)	'22716005	4
	24	Platelet dense granule deficiency (disorder)	'9417000	1
	24	Lupus anticoagulant disorder (disorder)	'19267009	3
	24	Hereditary von Willebrand disease type 2A (disorder)	'359711001	2
	24	Antithrombin III deficiency (disorder)	'36351005	5
	24	Hereditary thrombophilia (disorder)	'439698008	4
	24	Hemophilia B (disorder)	'41788008	6
	24	Hemophilia A (disorder)	'28293008	19
	24	Factor XIII deficiency disease (disorder)	'18604004	1
	24	Factor X deficiency (disorder)	'76642003	1
	24	Factor VII deficiency (disorder)	'37193007	13
	24	Factor V deficiency (disorder)	'4320005	1
	24	Afibrinogenemia (disorder)	'278504009	1
	24	Hereditary von Willebrand disease type 1 (disorder)	'128106003	11
	25	Mesangiocapillary glomerulonephritis, type I (disorder)	'75888001	2
	25	Tubulointerstitial nephritis with uveitis syndrome (disorder)	'418839003	1
	25	Recurrent urinary tract infection (disorder)	'197927001	2
	25	Non-obstructive reflux-associated chronic pyelonephritis (disorder)	'197764002	11
	25	IgA nephropathy (disorder)	'236407003	2
	25	Minimal change disease (disorder)	'44785005	1
	25	Alport syndrome autosomal dominant (disorder)	'717766000	1
	25	Acute tubulointerstitial nephritis (disorder)	'28637003	1
	25	Acute pyelonephritis (disorder)	'36689008	3
	25	Acute glomerulonephritis due to and following streptococcal infection (disorder)	'68544003	1
	25	Henoch-SchÃ¶nlein nephritis (disorder)	'236504007	4
	26	Vitamin K deficiency (disorder)	'52675005	1
	26	Tumor necrosis factor receptor-associated periodic fever syndrome (disorder)	'403833009	1
	26	Retinal pigment epithelial hyperplasia (disorder)	'424956000	1
	26	Lipoprotein (a) hyperlipoproteinemia (disorder)	'1264212004	2
	26	Increased frequency of urination (finding)	'162116003	1
	26	Hypercholesterolemia (disorder)	'13644009	1
	26	History of nephrectomy (situation)	'61531000119104	1
	26	History of bone marrow transplant (situation)	'2631000119108	6
	26	History of - thrombosis (situation)	'275546001	2
	26	Familial short stature (finding)	'432526008	1
	26	Familial hypercholesterolemia (disorder)	'398036000	1
	26	Enterobiasis (disorder)	'266162007	1
	26	Constitutional tall stature (finding)	'237835004	1
	26	At increased risk of venous thromboembolus (finding)	'427631000	1
	26	Aptyalism (disorder)	'87715008	1
	26	Fever (finding)	'386661006	1
	27	Abdominal pain (finding)	'21522001	2
	27	Functional abdominal pain syndrome (disorder)	'449890002	10
	28	Systemic onset juvenile chronic arthritis (disorder)	'201796004	1
	28	Juvenile seronegative polyarthritis (disorder)	'410797009	3
	28	Juvenile psoriatic arthritis (disorder)	'239802003	2
	28	Juvenile idiopathic arthritis, enthesitis related arthritis (disorder)	'410801005	1
	28	Juvenile idiopathic arthritis, extended oligoarthritis (disorder)	'410800006	1
	28	Arthritis (disorder)	'3723001	1
	28	Juvenile idiopathic arthritis, oligoarthritis (disorder)	'410798004	8
	29	Atresia of the esophagus without tracheoesophageal fistula (disorder)	'717835002	1
	29	Congenital aganglionic megacolon (disorder)	'204739008	2
	29	Congenital anomaly of intestinal tract (disorder)	'126764002	1
	29	Congenital omphalocele (disorder)	'18735004	1
	29	Sigmoid volvulus (disorder)	'197060001	1
	30	Recurrent bleeding of nose (disorder)	'2571000112102	1
	30	Obstructive sleep apnea syndrome (disorder)	'78275009	2
	30	Migraine (disorder)	'37796009	4
	30	Idiopathic diabetes insipidus (disorder)	'77274005	2
	30	Headache disorder (disorder)	'230461009	5
	30	Chronic pain syndrome (disorder)	'373621006	3
	30	Chronic fatigue syndrome (disorder)	'52702003	2
	30	Complex regional pain syndrome (disorder)	'128200000	1
	31	Arthritis of finger of bilateral hand (disorder)	'1074771000119100	1
	31	Exostosis (disorder)	'416189003	2
	31	Fasciitis (disorder)	'36948007	1
	31	Osteoid osteoma (disorder)	'302859004	1
	32	Idiopathic congenital hypothyroidism (disorder)	'717334008	2
	32	Premature adrenarche (finding)	'103021001	1
	32	Hashimoto thyroiditis (disorder)	'21983002	6
	32	Hypothyroidism (disorder)	'40930008	3
	32	Goiter (disorder)	'3716002	1
	32	Graves' disease (disorder)	'353295004	2
	32	Central hypothyroidism (disorder)	'26692000	1
	32	Autoimmune thyroiditis (disorder)	'66944004	1
	33	Thalamic infarction (disorder)	'427296003	1
	33	Rasmussen syndrome (disorder)	'230191005	1
	33	Juvenile absence epilepsy (disorder)	'230413002	1
	33	Generalized epilepsy (disorder)	'19598007	1
	33	Focal epilepsy (disorder)	'230381009	4
	33	Epilepsia partialis continua (disorder)	'241006	1
	33	Dissociative convulsions (disorder)	'191714002	1
	33	Cerebral infarction (disorder)	'432504007	2
	33	Cerebellar infarction (disorder)	'95460007	1
	33	Epilepsy (disorder)	'84757009	1
	34	Optic nerve glioma (disorder)	'254976006	1
	34	Tuberous sclerosis syndrome (disorder)	'7199000	2
	34	Thyroid adenoma (disorder)	'255033000	1
	34	Prolactinoma (disorder)	'134209002	1
	34	Neuroblastoma (disorder)	'432328008	1
	34	Craniopharyngioma (disorder)	'189179009	3
	34	Malignant epithelial neoplasm of thyroid (disorder)	'448216007	1
	34	Hemangioendothelioma of liver (disorder)	'427744002	1
	34	Hamartoma of brain (disorder)	'277369003	1
	34	Ependymoma (disorder)	'443643007	1
	34	Medulloblastoma (disorder)	'443333004	1
	35	Rhizomelic dysplasia (disorder)	'1263463009	1
	35	XXYY syndrome (disorder)	'403760006	1
	35	XXXY syndrome (disorder)	'78317008	1
	35	Septo-optic dysplasia sequence (disorder)	'7611002	1
	35	Prader-Willi syndrome (disorder)	'89392001	12
	35	22q11.2 deletion syndrome (disorder)	'767263007	7
	35	Occult spinal dysraphism sequence (disorder)	'70534000	1
	35	Distal partial deletion of long arm of chromosome 11 (disorder)	'715438008	1
	35	Complete trisomy 21 syndrome (disorder)	'41040004	3
	35	Cat eye syndrome (disorder)	'26445008	1
	35	Pituitary stalk interruption syndrome (disorder)	'715727009	1
	36	Venous malformation (disorder)	'234124003	2
	36	Congenital vascular malformation (disorder)	'400159008	1
	36	Venous-lymphatic malformation (disorder)	'234134007	1
	36	Anomalous origin of left pulmonary artery from right pulmonary artery (disorder)	'253638007	1
	36	Congenital anomaly of blood vessel of lower limb (disorder)	'449871005	1
	37	X-linked immune dysregulation, polyendocrinopathy, enteropathy syndrome (disorder)	'724276006	1
	37	Shwachman syndrome (disorder)	'89454001	5
	37	Renal phosphaturia (disorder)	'85487008	1
	37	Renal dysplasia and retinal aplasia (disorder)	'236531005	1
	37	Pseudohypoaldosteronism (disorder)	'77098009	1
	37	Primary hyperoxaluria, type I (disorder)	'65520001	1
	37	Nephrogenic diabetes insipidus (disorder)	'111395007	1
	37	Maturity-onset diabetes of the young, type 4 (disorder)	'609571007	1
	37	Glycogen storage disease due to muscle phosphorylase kinase deficiency (disorder)	'819953000	1
	37	Glucocorticoid deficiency with achalasia (disorder)	'45414006	2
	37	Gilbert's syndrome (disorder)	'27503000	1
	37	Familial hyperreninemic hypoaldosteronism type 1A (disorder)	'1217075009	1
	37	Dubin-Johnson syndrome (disorder)	'44553005	1
	37	Distal renal tubular acidosis (disorder)	'236461000	1
	37	Congenital adrenal hypoplasia, X-linked (disorder)	'237764004	1
	37	Bartter syndrome (disorder)	'707742001	1
	37	Autosomal recessive infantile hypercalcemia (disorder)	'771445001	1
	37	Adrenogenital disorder (disorder)	'267395000	22
	37	Adrenal cortical hypofunction (disorder)	'386584007	2
	37	Gitelman syndrome (disorder)	'707756004	3
	38	Regional ileocolitis (disorder)	'196983007	1
	38	Inflammatory bowel disease (disorder)	'24526004	5
	38	Indeterminate colitis (disorder)	'235746007	4
	38	Gastritis (disorder)	'4556007	1
	38	Crohn's disease (disorder)	'34000006	25
	38	Chronic ulcerative pancolitis (disorder)	'442159003	5
	38	Chronic ulcerative colitis (disorder)	'444546002	16
	38	Eosinophilic colitis (disorder)	'29120000	2
	39	Acute bronchitis (disorder)	'10509002	1
	39	Chronic bronchitis (disorder)	'63480004	2
	39	Empyema of pleura (disorder)	'58554001	1
	39	Middle lobe syndrome (disorder)	'28295001	1
	39	Pneumonia (disorder)	'233604007	2
	39	Recurrent lower respiratory tract infection (disorder)	'448739000	6
	40	Nephritic syndrome (disorder)	'7724006	1
	40	Steroid-resistant nephrotic syndrome (disorder)	'236381000	1
	40	Steroid-dependent nephrotic syndrome (disorder)	'236382007	5
	40	Nephrotic syndrome (disorder)	'52254009	1
	40	Idiopathic steroid-resistant nephrotic syndrome (disorder)	'1260194003	1
	40	Acute kidney injury (disorder)	'14669001	2
	40	Familial hematuria (disorder)	'399094007	2
	40	Elevated liver enzymes level (finding)	'707724006	1
	40	Chronic kidney disease stage 3 (disorder)	'433144002	4
	40	Chronic kidney disease stage 2 (disorder)	'431856006	4
	40	Hemolytic uremic syndrome (disorder)	'111407006	6
	41	Inactive tuberculosis (disorder)	'11999007	1
	41	Multisystem inflammatory syndrome in children (disorder)	'895448002	1
	41	Scedosporiosis (disorder)	'1217227009	1
	41	Sepsis (disorder)	'91302008	1
	42	Hodgkin's disease (disorder)	'118599009	1
	42	Familial hemophagocytic lymphohistiocytosis (disorder)	'398250003	1
	42	Acute myeloid leukemia (disorder)	'91861009	2
	42	Autoimmune lymphoproliferative syndrome (disorder)	'702444009	2
	42	Chronic myeloid leukemia (disorder)	'92818009	1
	43	Lymphangitis (disorder)	'1415005	1
	43	Acute febrile mucocutaneous lymph node syndrome (disorder)	'75053002	1
	43	Lymphadenopathy (disorder)	'30746006	2
	43	Lymphangioma (disorder)	'400178008	1
	43	Tuberculous adenitis (disorder)	'10893003	1
